# Supplementary material for: Integrating portable qPCR and image recognition to combat illegal trade in sharks and rays
Source: Sci Rep. 2025 Nov 4;15:38629. doi: 10.1038/s41598-025-22370-y (PMC12586682; doi:10.1038/s41598-025-22370-y)
Supplement: Supplementary file 2 — Supplementary Material 2 [file 41598_2025_22370_MOESM2_ESM.fasta]

>Hexanchus_griseus
GTGTAGCTTAA-TTTAAAGTATAGCACTGAAGATGCTAAGATTGAAAAGTGAA-AATTTC
CACAAGCACAAAAGGTTTGGTCCTGGCCTTAGTATTAATTATAACTAAAATTATACATGC
AAGTTTCAGCGTCCCCGTGAGAATGCCCTTATTAATCTATTAATTAATAAGGAGCTGGTA
TCAGGCACACAAA-ATGTAGCCCAAAACACCTTGCTAAACCACACCCCTAAGGGATTTCA
GCAGTAATAAATATTGATTCCATAAACGCAAGCTTGAATCAGTTAAAGTTAAATAGGATC
GGTAAATCTCGTGCCAGCCACCGCGGTTATACGAGTGACCCAAATTAATATT-TCCCGGC
GTAAAGAGTGGTTTAAGAATAAATCTCAAACAATTAAAGTTAAGATATCATCAAACTGTT
ATACGTATTTATGAATAAAATAATCAACTACGAAAGTAACTTTATAAAATACTAGAACTC
TTGATGCCACGACAGGTAAGCCCCAAAACTGGGATTAGATACCCCACTATGCCTACCCAC
AAACTTAGATAA-TAATTTACTTTATTATCCGCCAGAATACTACAAGCGCTAGCTTAAAA
TCCAAAGGACTTGGCGGTGCTTCAGACCCACCTAGAGGAGCCTGTTCTGCAACCGATAAT
CCCCGTTAAACCCCACCACCTCTTGCCATTACCGCCTATATACCGCCGTCGTCAGCTCAC
CCTATGAAGGATTAAAGAGTAAGCAAAAAGAA-TTAAACTCCCACACGTCAGGTCGAGGT
GTAGCGAATGAGGTGGAAAGAAATGGGCTACATTTTCTACTAAGAAA--ACACGGACAGT
AAACTGAAAAATTACTCCAAGGTGGATTTAGCAGTAAGAAGAAATAAGAATATTCTACTG
AAGCCGGCTCTGAAGCGCGCACACACCG-CCCGTCACTCTCCTCGCCATAAACATTA--C
CATTATATAAAA-AAATTTTATTGAAAAGAGGAGGCAAGTCGTAACATGGTAAGTGTACT
GGAAAGTGCACTTGGAATCAAAGTGTAGCTAAACC-AGCAAAGCACCTCCCTTACACTGA
GAAGACATCCATGCAATTTGGATCACTTTGA-ACCTCAAAACTAGCCTAACCAATT---A
T-TAAACATAACCCCATTAATTAAATTCACACTCTTCCA----AAAATTAAAACATTTTA
CAACTTTTAGTATGGGTGACAGAACAAAGACC-TAAGCGCAATAGATTTGAGTACCGCAA
GGGAAAGTTGAAAAAGAAATGAAATAAA---TAATTAAAGTACAAAAAAGCAG-AGATTA
AACCTCGTACCTTTTGCATCATGATTTAGCTAGACCAACT-AGGCAAAGAGA-CCTTAAG
CCTATCATCCCGAAACTAGACGAGCTACTCCAGAGCAGCATGA----AAGAGCAAACCCA
TCTCTGTGGCAAAAGAGTGGGAAGACTCCCGAGTAGCGGTGACAAACCTATCGAGCCTAG
TGATAGCTGGTTACCCAAAAAAAGAACTTCAATTCTGCATTAACTTTTTTAATGTCAAC-
-TAAGAACATCTCCAAAAGAC--TGAATATAAAAATTAATAGTTATTCAAAAAAGGTACA
ACTTTTTTGAATCAAGATACAACTTTTCAAGGTGGGTAATGATCATATTTACCAAGGACC
ATTCC---ATCAGTGGGCCTAAAAGCAGCCATCTGTAAAGCAAGCGTCATAGCTCCAGCC
CATA-ATGAAACCTATAATTTAGATATTATTTCCAAACCCCCTTAACCAATATTGGGTTA
TTT--TATAAGATTATAAAAGAACTTATGCTAAAATGAGTAAT-AAGAGGCTAAACCTCT
-CCCAACACCAGTGTATATCAGAAAGAATTAAATCACTGATAATT-AAACGACCTCAAAC
TGAGAAAATTATA-GAAATTTATTATTAGCTAGAAAAACCTA------------------
------------------------------------------------------------
--------------------------------------TTTA-ATTACTCGTTAATCCTA
CACAGGAGTGTTATAAGGAAAGATTAAAAGAAAATAAAGGAACTCGGCAAACATAAACTC
CGCCTGTTTACCAAAAACATCGCCTCTTGTTTTACCATTATAAGAGGTCCCGCCTGCCCT
GTGACAATG--TTTAACGGCCGCGGTATTTTGACCGTGCGAAGGTAGCGTAATCACTTGT
CTTTTAAATGAAGACCCGTATGAAAGGCATCACGAGAGTTTAACTGTCTCTATTTTCTAA
TCAATGAAATTGATCTTCCCGTGCAGAAGCAGGAATATTATCATTAGACGAGAAGACCCT
ATGGAGCTTCAAACACTTAAGCTAATTTATGTAAAATATTATTTCCCATGGGTATAAACA
TTT-ATACTCTACTTCTAACTTAAC-TGTTTTCGGTTGGGGTGACCAAGGAGGAGAAGAA
AGCCTCCTTATCGACTGAGTATTT---AATACTTAAAAAATAGAATAACAATTCTAATTA
ATAAAACATTTATCGAA-AAATGACCCAGAATT------AATCTGATCAATGAACCAAGT
TACCCTAGGGATAACAGCGCAATCCTTTCCTAGAGTCCCTATCGCCGAAAGGGTTTACGA
CCTCGATGTTGGATCAGGACATCCTAATGGTGCAACCGCTATTAAGGGTTCGTTTGTTCA
ACGATTAACAGTCCTACGTGATCTGAGTTCAGACCGGAGAAATCCAGGTCAGTTTCTATC
TATGAACTTATTTTTCCTAGTACGAAAGGACCGGAAAAATGGAGCCAATA-TTCCAAGTA
AGCTCCTTTTTCATCTACTGAAATTATCTAAAGTAGATAAGAAAAAATTATA--CAAAAC
CCAAGATAAGG---GTTATTAAGGTGGCAGAGCTTGGTAAATGCAAAAGACCTAAATCCT
TTAATCCAGAGGTTCAAATCCTCTCCTTAATAATGTCCAAAACCATTCTACTCTACATTA
TTAATCCACTTACCTACATTATCCCAATCCTATTAGCCACAGCCTTCCTAACTTTAATTG
AACGAAAAATCCTTGGGTATATGCAACTACGCAAAGGCCCCAACGTAGTAGGCCCCTATG
GATTATTCCAACCAATTGCAGACGGTCTCAAACTCTTTATTAAAGAACCTATCCGTCCCT
CCACATCATCCCCCATATTATTCCTAATTACCCCAACCCTAGCCCTAACCCTAGCCCTTT
TAATATGAATACCCCTTCCACTCCCTCATTCAATTATTAACCTAAATCTAGGCCTCCTAT
TTATCCTAGCTATCTCAAGTCTAACTGTATATACAATTTTAGGGTCCGGATGAGCATCCA
ATTCAAAATACGCCCTCATAGGGGCACTACGAGCTGTTGCACAAACAATCTCATATGAAG
TTAGCCTTGGCCTAATTTTATTATCAATAATCATTTTCGCCGGAGGTTTTACACTTCACA
CATTTAATTTAGCCCAAGAAACAATTTGACTATTAATTCCAGGCTGACCATTAGCCATTA
TATGATACATTTCAACACTAGCAGAAACCAACCGAGCTCCATTTGATTTAACAGAAGGTG
AATCAGAACTAGTCTCGGGTTTCAATATCGAATATGCAGGAGGACCATTTGCCCTGTTCT
TCCTAGCCGAATATACAAATATTCTTATAATAAATACCCTCTCCGTAATTTTATTTATAG
GCATTTCCTATAATCCTATTATACCCCAAATCTCTACACTTAGCCTAATAATAAAAGCAA
CCCTTCTAACCCTAATTTTTTTATGAATCCGCGCATCCTACCCTCGCTTCCGTTATGACC
AACTTATACATCTCGTATGAAAAAACTTTTTACCATTTACACTAGCCCTAATTCTATGAC
ATGCCACCCTCCCACTCGCCTTGGCAAGCCTTCCTCCACTTACCTAACACAACGGACGTG
TGCCTGAATTAAAGGGTTACTTTGATAGAGTAAATAATGAAAGTTAAAATCTTCCCACTT
CCC--TAGAAAAATAGGACTTGAACCTACATCAAAGAGATCAAAACTCTTGGTATTCCCA
ATTATACTATTTCCT----AAGTAAAGTCAGCTAATCAAGCTTTTGGGCCCATACCCCAA
CCATGTTGGTTAAAATCCTTCCTATGCTAATGAATCCTACAGTATTAACAATTTTTATCT
CGAGCCTTGGCCTTGGAACCACACTCACATTTATTGGCTCCCATTGACTCTTAGTATGGA
TAGGCCTTGAAATTAATACCCTAGCTATTATCCCCTTAATAATATATCAACATCATCCAC
GAGCAGTAGAAGCCACAACAAAATATTTCCTTACACAAGCAACCGCATCAACCCTTCTTT
TATTCGCTAGCATAACAAATGCCTGAACCTCAGGTGAATGAAGTTTATTAGAAATATTTA
ACCCAATCTCTGCCACACTTGTCACAATTGCCTTAGCTTTAAAAATTGGCCTCGCACCTA
TACACTTTTGATTACCCGAAGTTCTCCAAGGACTAAACCTTACTACAGGCCTTATTTTAA
CAACATGACAAAAACTTGCCCCATTCGCTATTCTTCTTCAACTTCACCCATTACTAAATC
CGAACCTGCTCCTATTCCTAGGAATTTCCTCAACCTTAATTGGAGGCTGGGGAGGCCTTA
ATCAAACACAACTACGAAAAATCCTAGCTTATTCCTCAATCGCTCACCTAGGCTGAATAA
TTACAATTTTACATTATTCTCCAAACCTTACTCAACTTAACCTAATTCTCTACATTATTA
TAACCCTAACAACCTTCCTCCTATTTAAAACATTTAATTCTACAAAAATTAACTCCATCA
CCATTTCAACAATTAAATCCCCCCTACTAACAACTATTACTCTACTAACACTCCTCTCTT
TAGGTGGACTCCCACCTCTCACCGGCTTCATACCCAAATGATTGATTTTACAAGAATTAA
CCAAACAAAATCTAGCAATTCCAGCTACCATTATAGCCTTAACAACCCTCCTCAGCTTAT
TCTTCTATTTACGCCTATGTTATGCTACAACCTTAACCATGTCACCAAACCCAATTCACT
CAATATCAACCTGACGAATAAAATCCATTCAACCCAATCTGATATTACTAATCTTCTCCA
CCCTCTCCACCCTCCTCCTCCCCATCACACCTACTATTCTCATAATAAATATTTAAGAAA
TTTAGGTTAA--ACAGACCAAAAGCCTTCAAAGCTTTAAGTAGAAGTGAAAACCCTCTAA
TTTCTGATAAGATTTGCAAGACTCTATCTCACATCTTCTGAATGCAACCCAAATGCTTTT
ATTAAACTAAAATC---TTCTAGATAAATAGGCCTCGATCCTATAAAAACTTAGTCAACA
GCCAAGTGTCCAATCCAGCGAACTTTTATCTAAA-CTTACTCTCCCGCCGTCTAATACGG
ATGAGGCGGGAGAGTAAGCCCCGGGAGA--CGTTCGACTCCGTCTCTGGATTTGCAATCC
AGTGTA-GTACTCTACTACAAGGCT-TGGTAGGAAGAGGAATCTAACCTCTATTTACGAA
TTTACAATCCGCCACTT-AATATTCAGTCATCTTACCCGTGGCAATTAACCGTTGATTTT
TTTCTACAAATCATAAAGATATTGGTACCCTATATTTAATTTTTGGTGCCTGAGCAGGAA
TAGTGGGTACAGCCCTGAGTCTACTTATTCGAACAGAATTAAGTCAACCCGGAACACTTT
TAGGAGATGATCAGATTTACAATGTAATTGTTACTGCCCACGCTTTCGTAATAATCTTCT
TCATAGTAATACCCGTAATAATTGGTGGGTTCGGAAATTGACTAGTACCCTTAATGATCG
GTGCTCCAGATATAGCTTTCCCACGAATAAATAATATAAGCTTCTGATTATTACCCCCTT
CTTTCTTACTCCTTTTAGCCTCAGCTGGTGTAGAGGCAGGTGCCGGCACCGGTTGAACAG
TCTATCCACCACTTGCAGGTAATCTAGCTCACGCAGGGGCATCCGTAGACCTAACTATTT
TTTCATTACATCTAGCTGGTATTTCCTCAATTCTAGCATCAATTAATTTCATTACCACTA
TTATTAATATGAAACCCCCAGCTATTTCCCAATACCAAACCCCTCTTTTTGTTTGATCAA
TTTTTGTCACTACTATTCTTCTCCTCCTTTCCCTCCCTGTCCTTGCAGCTGGAATTACTA
TACTATTAACTGATCGTAATTTAAATACAACATTCTTTGACCCTTCAGGGGGAGGAGATC
CTATTCTCTATCAACATCTATTTTGATTTTTTGGTCACCCAGAAGTTTATATTTTAATTC
TTCCTGGCTTCGGAATAATTTCCCATGTAGTAGCTTACTATTCAGGAAAAAAAGAACCAT
TCGGTTATATAGGAATAGTTTGAGCAATAATAGCTATTGGTTTATTAGGCTTTATTGTCT
GAGCCCACCATATATTTACAGTTGGTATAGATGTTGATACCCGTGCCTACTTTACCTCAG
CAACAATAATCATTGCCATCCCAACAGGTGTTAAAGTCTTTAGTTGACTAGCAACCCTTC
ACGGAGGTTCCATTAAATGAGAAACCCCACTTCTCTGAGCCCTAGGTTTCATTTTTTTAT
TTACAGTAGGTGGCTTAACAGGAGTTGTTTTAGCTAATTCATCTTTAGATATTGTTCTTC
ACGATACCTATTATGTAGTAGCCCACTTCCACTATGTATTATCAATAGGAGCAGTATTTG
CCATTATAGCAGGCTTTGTTCATTGATTCCCATTAATTTCAGGCTTCACCCTACATTCTA
CCTGAACTAAAATTCAATTTATACTAATATTTATTGGAGTTAATTTAACCTTCTTTCCAC
AACATTTCTTAGGTCTTGCAGGTATACCACGACGGTATTCTGATTATCCAGACGCATACA
CCCTCTGAAATACCATTTCCTCAATTGGTTCTTTAATTTCCCTAGTTGCCGTAATTATAT
TTTTATTTATTCTTTGAGAAGCATTTGCTTCTAAACGAGAAGTTTTATCTGTGGAACTCC
CACATACAAATGTAGAATGACTTCATGGTTGTCCACCTCCTTATCATACCTATGAAGAAC
CAGCATTTGTTCAAGTACAACAAACCTCTATAT-AACAAGAAAGGAAGGAATCAAACCCC
CGTATGTTAGTTTCAAGCCAACCACATCATCACTCTGTCACTTTCTTTAAATAAGATACT
AAT-AAAATTTATTATCCTATCTTGTCAGGATAGAATTGTGAGTTAAAATCTCACGTATC
TTTAA-TCTAATGGCACACCCCTCACAAATAGGATTTCAAGATGCAGCCTCCCCTGTTAT
GGAAGAACTTCTCCATTTTCACGACCACACATTAATAATTGTATTTTTAATCAGCGCCTT
AGTCCTTTACATTATTTTAGCAATAGTATCTACAAAACTTACAAATAAATACATTCTTGA
TTCACAAGAAATTGAGATCGTATGAACTATTCTCCCCGCTATTATCCTCATTCTAATTGC
CCTCCCATCCCTACGAATTCTTTACTTAATAGACGAAATTAATGATCCCCATCTTACTAT
TAAAGCAATAGGTCATCAATGATATTGAAGTTACGAATATACAGATTATGAAGACTTAAT
ATTTGACTCTTACATAATCCAAACACAAGATCTAACCCCAGGACAATTCCGTCTACTAGA
AACTGATCACCGCATAATTGTACCAATAGAATCACCCATCCGAGTCCTAGTTTCTGCAGA
AGATGTTCTACATTCATGAACCGTCCCAGCCCTAGGAGTAAAAATAGACGCTGTCCCAGG
TCGATTAAACCAAATTGCCTTCATCATTTCCCGCCCAGGGATTTACTATGGCCAGTGTTC
AGAAATTTGTGGTGCTAATCACAGTTTTATACCAATTGTAGTAGAAGCAGTTCCACTAGA
ACATTTTGAAAACTGATCTTCATTAATATTAAAAGAAACCTCACCAAGAAGCTAAACTGG
GTAAAGCGTTAGCCTTTTAAGCTAAAAACTGGTGATTCCCAAACACCCTTGGTG-TATGC
CTCAATTAAATCCACATCCTTGATTCATTATCCTAGTATTTTCATGAGTAATTTTCCTTT
CAATCTTACCAAAAAAAGTTACACATCACCTTTTCAATGGTAATCCAACACCCAAAAGTG
TTAAAAAAACTAAATCTAAATCCTGAAATTGACCATGAACTTAAACTTTTTTGATCAATT
CTTAAGCCCATCACTCTTTGGAATTCCATTATTTGCTTTAGCAATTTCAATTCCATGATT
AATTTTCCCAACTCCCACTAACCGATGATTAAATAACCGACTAACAACTCTCCAAGCCTG
ATTTATTAACCGATTTACACATCAACTTATTCAACCCCTAAATTTTGGAGGCCATAAATG
AGCTGTTCTTCTTACCACATTAATATTATTTCTAATTACCATTAATCTTTTAG-------
------------------------------------------------------------
-----------------GCCTTCTCCCTTATACCTTTACACCCACAACCCAATTATCACT
TAATATAGCATTTGCTATTCCCTTGTGATTGACAACCGTACTAATTGGACTGCTTAATCA
ACCAACTATTGCTTTAAGCCATTTATTACCTGAAGGCACACCCACTCTCCTTATTCCAAT
CTTAATTATTATCGAAACTATTAGCTTATTTATCCGCCCTTTAGCCTTAGGAGTCCGACT
TACTGCTAACTTAACAGCGGGTCACCTTCTTATACAACTAATTGCTACCGCTGCCTTCGT
TCTTTTTACTATAATACCAACCGTAGCATTATTAACTTCCCTAATTCTATTTTTATTAAC
TATTCTAGAAGTTGCCGTAGCAATAATTCAAGCGTATGTCTTCGTCCTCTTATTAAGCCT
TTATTTACAAGAAAACGTTTAATGGCCCACCAAATACATGCATATCACATAGTCGATCCA
AGCCCATGACCATTAACAGGAGCTATTGCTGCCTTACTAATAACATCAGGCTTAGCCATT
TGATTTCATTTCCATTCCCTATACCTCCTCTATTTAGGATTAATCCTTCTCCTATTAACT
ATAATTCAATGATGACGAGATATTATTCGAGAAGGAACATTTCAAGGCCACCATACTCTT
CCTGTCCAAAAAGGACTTCGCTATGGTATAATTCTATTTATTACATCAGAAGTTTTCTTT
TTCTTAGGATTTTTCTGAGCCTTTTATCACTCAAGTTTAGCCCCAACTCCTGAATTAGGA
GGATGTTGACCCCCAACAGGAATCAATCCACTAGACCCTTTTGAAGTTCCACTTTTAAAT
ACCGCAGTCCTATTAGCCTCCGGTATTACAGTAACCTGAGCCCACCATAGTCTAATACAA
GGCAATCGAAAAGAAGCTATTCAAGCATTAACCCTAACCGTAATTCTTGGGTTTTACTTT
ACTGCCCTACAAACTATAGAATATTATGAAGCTTCCTTCACCATTGCTGACAGCGTTTAC
GGCTCAACATTTTTTGTTGCCACAGGCTTCCACGGCCTCCATGTTATTATTGGTTCAACA
TTCCTTACTGTCTGCCTGCTACGACAAATCCAATATCATTTTACATCAAAACACCATTTT
GGCTTCGAAGCTGCTGCCTGATACTGACACTTCGTAGATGTAGTATGACTTTTCCTTTAC
GTATCCATCTATTGATGAGGCTCATAAATACCTTTCTAGTATAAATTAGTACAAGTGATT
TCCAATCACTTAATCTTGGTTAAAATCCAAGGAAAAGTAATGAACCTTATCATTTCATCC
ATCGCTATCACAGCCCTTATTTCCCTAATCCTTGCTTTCATCGCTTTCTGACTACCTTCA
TTAAATCCGGATAATGAAAAATTATCCCCCTTTGAATGTGGCTTTGATCCCCTAGGAAAT
TCCCGCCTCCCCTTTTCTCTACGTTTCTTTCTAGTAGCTATTCTATTTCTTCTCTTTGAC
CTAGAAATTGCCCTCCTTTTACCCATACCCTGAGGTAATCAACTTGACACACCACTTATA
ACCTTATTCTGAACATTCATTATCTTGATTTTATTAACACTAGGCCTAATCTACGAATGA
GTTCAAGGAGGACTTGAATGAGCAGAATAAGATATTTAGTCCAAACA--AGACTATTGAT
TTCGACTCAATAAATTATGGTGAAAGTCCATAAATATCTTATGTCCATCTTATACTTCAG
TCTTTATTCAGCATTTATTTTAGCGCTCATAGGCCTTGCATTCCATCGCACACATCTTCT
ATCCGCCCTCCTATGCTTAGAAGGAATAATATTATCCCTATTTATTTTCATCTCAATTTG
ATCAATAATATTAAATTGTACTTCCCATTCTATCGCTCCAATAATTTTATTAACATTTTC
CGCCTGTGAAGCAGGCACAGGTCTTGCCCTCCTAGTAGCTACTACACGTACTCATGGTTC
CGACCACCTCCAAAATCTTAATCTTCTCCAATGTTAAAAATTCTCATCCCAACAATTATA
CTATCCTTTGTTTCATGACTCACCCCTAAAAAATGATTATGGACCATTACTACAACACAC
AGCCTTCTAATCGCATCACTCAGCCTATTATGATTTAAATGAAACACTGATATAGGATGA
GACTTCTCAAATCAATATTTAGGTGTTGATCCCCTCTCAGCCCCTTTATTAATCCTTACT
TGCTGACTTCTACCATTAATAATTTTAGCCAGCCAAAATCATATATATACAGAACCAATT
ATTCGACAACGAACATATATTGTACTTTTAATTTCACTCCAAACCTTTCTTATCCTAGCA
TTTAGTGCTACAGAAATAATCATATTTTATGTAACATTTGAAGCTACATTAATTCCAACA
CTCATCATTATTACCCGATGAGGTAACCAAACTGAACGATTGAATGCAGGAACCTATTTT
CTATTTTATACCCTTATAGGCTCCCTCCCATTACTAGTTGCCCTCCTTATTATACAAAAT
AATCTTGGCTCATTATCCATACTTATTATACAATATTCCCAACTC---GACCTAACTACA
TGAGCCGATAAATTCTGATGAACTGCCTGCCTCATTGCTTTCCTTGTAAAAATACCTCTT
TATGGAGTTCACTTATGACTCCCAAAAGCACACGTTGAAGCACCCATTGCTGGCTCCATA
ATCCTAGCCGCAATTCTATTAAAATTAGGTGGTTATGGCATAATACGAATTATTGTAATA
TTAAATCCACTCACCAAAGAAATAGCTTACCCATTTGTAATTTTAGCCATTTGAGGAATT
ATTATAACCAGCTCAATTTGTCTACGACAAACAGATCTAAAATCCCTAATCGCTTATTCA
TCAGTAAGCCATATAGGCTTAGTAGCCGGAGCAATTCTAATCCAAACACCATGAAGCTTC
GCAGGAGCAATTATATTAATAATTGCACACGGCCTAATTTCCTCTACCCTATTCTGCTTA
GCCAATACTAATTATGAACGCATATATAGCCGAACCTTATTATTAGCACGCGGAACCCAA
ATTATTTTACCCCTGATAGCCACCTGATGATTCCTCACTAATCTTGCCAACCTCGCCCTT
CCTCCAACCCCTAATTTAATAGGCGAACTTCTTATCATCACCTCCTTATTTAATTGATCC
AACTGAACCATTCTACTAACTGGCTTAGGAGTATTAATTACCGCTTCTTACTCTCTATAT
ATATTCCTAATAACCCAACGAGGACCAACTCCACAACATTTAATTTCCATTTACCCAACA
CATACACGAGAACATCTCCTTCTTAACCTCCACCTTATTCCCACACTTCTACTAATCCTC
AAACCAGAATTAATTTGAGGCTGAACCTGCTGTAATTATAGTTTAACAAAAACATTAGAT
TGTGATTCTAAAATTAAAAGTTAAAATCTTTTTAATCACCAAGAGAGGTTTGG-AACATT
AAGAACTGCTAATTCTCAATTTCCATGGTTCAAATCCATGGCTCACTTAGCTTTTGAAAG
ATAACAGTTATCTACTGGTCTTAGGAACCAAAAATTCTTAGTGCAACTCCAAGCAAGAGC
TATGAATACCATTTTCAATTCAACCTTCCTCATTATTTTTTTAATTCTATTATACCCCCT
ATTAACAACTCTATTACTTAAAAAACCTAAACACAACTGATCTTCTACACATGTCGTAAC
AGCTGTAAAAATATCGTTCTTCATTAGCCTAATTCCATTATTTATTTACCTTGACCAGGG
CCTAGAATCAATTACAACTAATTATAACTGAATTAATATAGGACCCTTCAATATTAACAT
AAGCTTCAAATTTGATATATACTCAATTATTTTTATCCCAATTGCCCTATACGTTACATG
ATCTATTCTCGAATTTGCTTTATGATATATGCACTCAGACCCTAACATTAACCGCTTCTT
CAAATATCTTCTCCTTTTCTTAATTACCATAATTATCCTTGTTTCAGCCAATAATTTATT
TCAACTTTTCATTGGATGAGAGGGAGTTGGAATTATATCCTTTCTCCTAATTGGTTGATG
ATACAGCCGAGCAGATGCAAACACCGCAGCTCTACAAGCCGTCATTTATAACCGCATAGG
TGATATTGGACTTATCATAAGTATAGCCTGATTAGCTATAAATCTTAATTCATGGGAAAT
TCAACAACTCTTC---TTATCCAAAAACGAAAACCTAACTTTACCCCTTTTTGGCTTAAT
CCTAGCCGCAGCAGGTAAATCTGCTCAATTTGGTCTCCATCCCTGGCTTCCTTCAGCTAT
GGAAGGACCTACACCAGTCTCTGCCCTATTACACTCCAGCACAATAGTTGTTGCCGGAAT
TTTCCTGTTAATCCGACTTCATCCCTTGATACAAGATAATCCATTAATTCTCTCAATATG
TTTATGTTTAGGTGCATTAACCACCCTATTTACAGCTGCCTGTGCCCTCACTCAAAATGA
TATTAAAAAAATTATTGCCTTCTCAACATCCAGCCAACTTGGCTTAATAATAATTACAAT
CGGCTTAAACCAACCCCAACTAGCATTTCTTCATATCTGCACTCACGCCTTTCTCAAAGC
AATACTCTTCCTCTGTTCCGGCTCAATTATCCATAGCCTAAATGATGAACAAGATATTCG
AAAAATAGGGGGACTCCACAAACTTTTACCATTCACCTCCTCCTCCATGACCATTGGTAG
CCTTGCCCTCATAGGAATACCCTTTTTATCTGGATTCTTTTCAAAAGACGCTATTATTGA
AGCAATAAACACTTCCCATTTAAACGCCTGAGCCCTCACCTTAACTCTTATTGCAACCTC
CTTCACTGCTATTTATAGTTTACGACTTATCTTTTTTACCCTTCTAAATTATCCACGATT
TTTACCTTTTTCCCCTATTAATGAAAACAATTACTTAATTATTAATCCAATTAAACGTCT
CGCCTACGGAAGCATTATTGCCGGCTTAATCATTACCACAAATTTATCCCCATCAAAAAC
TCAAATCTTAACCATAAATCCGTTACTTAAATTATCCGCACTACTAGTTACTATCGCCGG
TCTCCTATTAGCATTAGAATTAGCTAATCTAACCAACACTCAACTAAAAATTACTCCCAC
CCTATCACCACACCACTTCTCTAATATATTAGGATTTTTTCCACAAATTATTCACCGCCT
AATTCCAAAAATTAATTTAAACTGAGCCCAATATGTTTCAACACATTTAATTGATCTAAC
CTGAAATGAAAAAATAGGACCAAAAAGCAACTTTATTCAACAATTACCCCTCATCAAATT
ATCCACCCAACCACAGCAAGGATTAATTAAAACCTACCTAATATTATTCTTCCTAACTCT
AACAATAATTACAATCATTTTAAT--TTAAACAGAACGTAATGCACCCCAAGATAAACCT
CGAGTTAATTCAAGAATAACAAATAATGTTAAAAGCAGTACCCAACCACTTAATATTAAC
ATTATTCCTCCACCAGAATATAATAAAGCTACTCCACCAAAATCACCACGAACTATTTCC
AAACTACTTATTTCTTCACCTCCAACCATAACTAATTCCCATCATCCAACAAAAAAATGT
TTGCCCACCAAAATAATACCAAACAAATAAATAACTACATAAATTAATACAGACCAGTCA
CCCCACGACTCAGGATAAGGCTCAGCAGCAAGCGCTGCAGTATAAGCAAATACTACTAAT
ATTCCTCCTAAATAAATTAAAAATAAAATTAAAGATAAAAAAGACCCACCATATCCTACC
AACAAAACACACCCAACTCCAGCAGCCATAACTAACCCTAATGCAGCAAAATAAGGCGCA
GGATTTGACGCTACCGCTACCAAACCTAAAACAAAAAATATTAATATTATAAACATAAAA
TAAACCATTATTCCCACCTGGATTTTAACCAAGACCAATAACTTGAAAAACTATCGTTGT
TAATTCAACTATAAGAATAATA--------------------------------------
------------------------------------------------------------
------------------------------------------------------------
------------------------------------------------------------
------------------------------------------------------------
------------------------------------------------------------
------------------------------------------------------------
------------------------------------------------------------
------------------------------------------------------------
------------------------------------------------------------
------------------------------------------------------------
------------------------------------------------------------
------------------------------------------------------------
------------------------------------------------------------
------------------------------------------------------------
------------------------------------------------------------
------------------------------------------------------------
------------------------------------------------------------
------------------------------------------------------------
------------------------------------------------------------
------------------------------------------------------------
------------------------------------------------------------
------------------------------------------------------------
------------------------------------------------------------
------------------------------------------------------------
------------------------------------------------------------
------------------------------------------------------------
------------------------------------------------------------
------------------------------------------------------------
------------------------------------------------------------
------------------------------------------------------------
------------------------------------------------------------
------------------------------------------------------------
------------------------------------------------------------
------------------------------------------------------------
------------------------------------------------------------
------------------------------------------------------------
------------------------------------------------------------
------------------------------------------------------------
------------------------------------------------------------
------------------------------------------------------------
------------------------------------------------------------
------------------------------------------------------------
--------------------------------------------------
>Mustelus_mustelus
GTGTAGCTTAATTT-AAAGCATGGCACTGAAGATGCTAAGATGAAAAATAA--TTTTTTC
CGCGGGCATACAAGGTTTGGTCCTGGCCTTAGTGTTAATTGTAACTAGAATTATACATGC
AAGTTTCAGCCCCCCTGTGAAAATGCCCTAATTAATCTATTAAATAATTAGGAGCAGGTA
TCAGGCACACG--CACGTAGCCCAAGACACCTTGCTAAGCCACACCCCCAAGGGATTTCA
GCAGTAATAAACATTAA-TTCATGAGCGAAAGCTCGAATTAGTTAAAGTTAAC-AGAGTC
GGTTAATCTCGTGCCAGCCACCGCGGTTATACGAGTGACTCATATTAACATA-TCCCGGC
GTAAAGAGTGGTTTAAGAATGACC-TTAAACAACTAAAGTTAAGACCTCATAAAGCTGTT
ATACGCACCCATGAGAGGAATAATCAACAACGAAAGTGACTTTATAGA--TCAAGGATCC
TTGATGCCACGATAGTTGGGACCCAAA-CTAGGATTAGATACCCTACTATGTCCAACCAC
AAACTTAGACAA-TAAATCACCATATTGTTCGCCCGAGAACTACAAGCGCTAGCTTAAAA
CCCAAAGGACTTGGCGGTATCCCACACCCACCTAGAGGAGCCTGTTCTATAACCGATAAT
CCCCGTTCAACCTCACCACTTCTTGCCATTACCGTCTATATACCGCCGTCGTCAGCTCAC
CCTGTGAAGGGCT-AAAAGTAAGCAAAAAGAACT-CAACCCCAAAACGTCAGGTCGAGGT
GTAGCGAATGAAGTGGGAAGAAATGGGCTACATTTTTTACCAAAAAC--ACACGAATGGT
GAACTGAAAACACACCTAAAGGTGGATTTAGCAGTAAGAGAAGATTAGAGTACTTCCCTG
AAATTGGCTCTGGGATGCGCACACACCG-CCCGTCACTCTCCTCAAAAA-CTACTTA--T
CTTTTCATAAAT-ACATTTCTTCAACAAGAGGAGGCAAGTCGTAACATGGTAAGTGTACT
GGAAAGTGCACTTGGAATCAAAATGTGGCTAAATT-AGCAAAGCACCTCCCTTACACCGA
GGAGATACCCGTGCAAATCGGATCATTTTGA-ACCTTAAAGCTAGCCTATATACTA---A
T-TTAACCGGACCTTATAAATCTAATTTATA--CAATAA-CTTTTAACCAAAACATTTTT
AACCTTCTAGTATGGGTGACAGAACAATAACC-CAAGAGCAATAGCTTA-TGTACCGCAA
GGGAAAGCTGAAAAAGAAATGAAATAAA---TCACCAAAGTACTAAAAAGCAG-AGATTA
CACCTCGTACCTTTTGCATCATGATTTAGCTAGAAAAACT-AGGCAAAAAGA-TCTTAAG
TCTATCTTCCCGAAACTAAACGAGCTACTCCGAAGCAGCATTA----TAGAGCTAACCCG
TCTCTGTGGCAAAAGAGTGGGGAGACTTCCGAGTAGCGGTGAAAAGCCTACCGAGTTTAG
TGATAGCTGGTTACCCAAGAAAAGAACTTTAGTTCTGCATTAA-TTCTTTACTATCTAGA
CAAGAAT-GTCTCGTCAAAGA--AAACTATAAGAATTAATAGTTATTTAGAAGAGGTACA
GCCCTTCTAAACTAAGATACATCTTTTAAAGGTGGACAATGATCATAATTATTAAGGTTC
--CAA--CCTCAGTTGGCCTAAAAGCAGCCACCTGACAAGTAAGCGTCGCAGCTCCAGTT
TAAC-ACTAAACCTATAATTTAGATATTTACTCATAAACCCCTTT-ATCCTATTGGGTTA
TTT--TATAAAAATATAAAAGAACTTATGCTAAAATGAGTAATAAAGAGAACAAATCTCT
-CCCGACATAAGTGTACGTCAGAAAGAATTAAATCACTGACAATT-AATCGACCCCAGAC
TGAGGTCATTATA-CCATTAAATCATTAACTAGAAAACCTTA------------------
------------------------------------------------------------
--------------------------------------TCCT-TCTATTCGTTAATCCCA
CACAGGAATGTCACCAGGAAAGATTAAAAGAAAATAAAGGAACTCGGCAAACATAAACTC
CGCCTGTTTACCAAAAACATCGCCTCTTG---CTATACCATAAGAGGTCCCGCCTGCCCT
GTGAC-AAT-GTTCAACGGCCGCGGTATTTTGACCGTGCAAAGGTAGCGTAATCACTTGT
CTTTTAAATGAAGACCCGTATGAAAGGCACCACGAGAGTTTAACTGTCTCTATTTTCTAA
TCAATGAAATTGATCTATTCGTGCAGAAGCGAATATAATAACATTAGACGAGAAGACCCT
ATGGAGCTTCAAACACTTAAGTTAATTATGTAAC--CATTTATTCCTCAGGGTATAAACA
AAGTATACAATACTTCTAACCTAAC-TGTTTTTGGTTGGGGTGACCGAGGGGGAAAACAA
ATCCCCCTCATCGATTGAGTACTC---AGTACTTGAAAATTAGAATAACAATTCTGATTA
ATAAAATATTTATCGAA-AAATGACCCAGGATTT-------CCTGATCAATGAACCAAGT
TACCCTAGGGATAACAGCGCAATCCTTTCTCAGAGTTCCTATCGAAGAAAGGGTTTACGA
CCTCGATGTTGGATCAGGACATCCTAATGGTGCAACCGCTATTAAGGGTTCGTTTGTTCA
ACGATTAATAGTCCTACGTGATCTGAGTTCAGACCGGAGAAATCCAGGTCAGTTTCTATC
TATGAATGTTCTTTTCCTAGTACGAAAGGACCGGGAAAGAGGGGCCAATG-CTATTGGCA
CGCCCCATTTTCATCTATTGAATAAAACTCAAATAGATAAGAAAAGCTCACC--CACTGC
CCAAAAACAGG---GTTGTTGGGGTGGCAGAGCCTGGTAAATGCAAAAGACCTAAGTCCT
TTAATCCAGAGGTTCAAATCCTCTCCCCAACTATGCTCCAGACCATCTTACTCTATTTAA
TTAATCCCCTTGCCTACATTATCCCTATCCTCCTAGCCACAGCTTTTTTAACTTTAATTG
AACGAAAAATCCTCGGCTATATACAATTCCGCAAAGGCCCCAATGTCGTTGGGCCTTACG
GCCTCCTTCAACCTATTGCAGACGGCTTAAAACTCTTTATTAAAGAGCCTGTCCGCCCAT
CAGCATCCTCCCCATTTCTTTTCTTAGCTACACCAACAGCAGCCTTAACTTTAGCCCTAT
TAATATGAATACCACTCCCGCTCCCCCACTCAATTATTAACCTCAATTTAGGCCTATTAT
TTATCTTAGCAATTTCAAGCCTTACTGTATACACTATTTTAGGGTCCGGATGAGCATCCA
ACTCAAAATACGCCTTAATAGGGGCACTACGTGCTGTAGCACAAACTATCTCTTATGAAG
TTAGTCTAGGACTTATCCTACTCTCAATGATCGTACTTGCTGGAGGCTTCACCCTTCACA
CATTTAATACGACCCAAGAAACTATTTGACTCCTAATCCCAGGCTGACCACTAGCCCTAA
TATGATATATTTCAACCCTAGCAGAAACCAATCGAGCCCCATTTGACTTAACCGAAGGAG
AATCAGAATTAGTTTCAGGATTTAATATTGAATATGCAGGGGGCCCATTTGCCCTATTCT
TCCTAGCTGAATATACAAACATTTTATTAATAAATACCCTCTCAGTTATTTTATTTATAG
GAATCTCTTACAACCCCCTCCTCCCACAAATCTCAACATTCAGCCTTATAATAAAAGCTA
CACTACTAACATTTATTTTTTTATGAATTCGAGCATCATACCCCCGCTTTCGCTATGATC
AGCTCATGCACTTAGTATGAAAAAACTTTTTACCCCTGACCCTGGCAATTATTTTATGAC
ATATAGCCCTACCACTTGCCATAACAAGCCTACCCCCCTTAACCTAA------GGAAGCG
TGCCTGAACAAAAGGACCACTTTGATAGAGTGGATAATGAGAGTTAAAGCCTCTCCACTT
CCTTTTAGAAAAATAGGACTTGAACCTACATCTAAGAGATCAAAACCCTCCGTGTTTCCT
ATTACACCATATTCT----AAGTAAAGTCAGCTAATAAAGCTTTTGGGCCCATACCCCAA
CCATGTTGGTTAAAATCCTTCCTTTACTAATGAATCCTACTGTACTAACTATCCTAATCT
CAAGCTTAGGCCTAGGAACCACCCTTACATTTATTGGATCACATTGACTCCTAGTGTGAA
TAGGCCTCGAAATCAATACTTTAGCCATTATTCCCCTAATAATTAGTCAAAATCACCCAC
GAGCAGTAGAAGCCACTACAAAATATTTTATTACCCAGGCAACTGCCTCTACTTTACTAT
TATTTGCAAGCGTTACAAACGCTTGGACTTCAGGTGAATGAAGTCTAATTGAAATGCTTA
ATCCAGCCTCTGCCACTCTGGCAACAGTCGCACTTGCCCTAAAAATTGGTCTCGCACCCT
TACACTTTTGGTTACCTGAAGTACTTCAAGGCCTAGACTTAACTACAGGTCTTATTCTAT
CGACTTGACAAAAACTAGCTCCCTTCGCTATTCTACTCCAACTTTACCCTCTACTTAACC
CAAACCTCCTACTATTCCTTGGCATTCTCTCAACAATTATTGGTGGATGAGGAGGACTTA
ACCAAACACAACTACGAAAAATTTTAGCTTACTCATCAATTGCAAACCTCGGATGAATAA
TTACAATCTTACATTACGCCCCAAATCTAACCCTCCTTAACCTTATCTTATATATTACCA
TGACACTCACAACTTTCCTATTATTTAAAATCTTTAATTCAACCAAAATTAACTCCATCG
CCTCATCATCAACTAAATCCCCCCTCCTATCCATTATTGCCCTACTAACCCTTCTCTCTT
TAGGCGGATTACCACCACTCTCCGGCTTCATACCTAAATGACTTATTCTTCAAGAATTAA
CGAAACAAAGTCTATTTATACCAGCTACAATTATAGCTCTAATAGCCCTCCTTAGTTTAT
TCTTTTACCTACGCCTATGTTATGCTACAACACTAACTATAAACCCCAACCCAATTAATA
TGTTATCATCCTGACGAACAAAACCCAATCACTTCACTCTTATTTTATTAACATCAGCAA
CCTTATCAATTCTCCTCCTCCCCCTAACACCTGCAATCTTCACACTTACCTCGT-AGGAA
TTTAGGTTAATAACAGACCAAAAGCCTTCAAAGCTTTAAGTAGAAGTGAAAATCTCCTAA
TTTCTGTTAAGATTTGCAAGACTCTATCTCACATCTTCTGAATGCAACCCAGATGCTTTC
ATTAAGCTAAAACC---TTCTAGATAGACAGGCCTCGATCCTGTAAAAGCTTAATTAACA
ACTAAGTGTTCAATCCAGCGAACTTCTATCTAGA-CTT--TCTCCCGCCGCCTTACACAA
AGGCGG-----GAGAAAGCCCCGGGAGGGGGGTAAACCTCCGTCTTTGGATTTGCAATCC
AATGTACTACAGCTACTTCGGGACTTTGATAAGAAAAGGACTCTGACCTCTGTACACGGA
GCTACAATCCGCCGCTT-AATTCTCAGCCATCTTACCTGTGGCAATTAACCGTTGACTAT
TTTCTACCAACCACAAAGATATTGGCACCCTTTACTTGATTTTTGGTGCATGAGCAGGCA
TAGTTGGGACAGCTCTAAGCCTTCTAATTCGAGCCGAACTTGGGCAGCCAGGGTCACTTT
TAGGTGATGATCAGATTTATAATGTGATCGTAACCGCCCATGCTTTTGTAATAATCTTCT
TTATGGTTATACCCATCATGATTGGAGGCTTTGGGAATTGACTGGTCCCCTTGATAATTG
GTGCTCCAGATATAGCTTTCCCACGTATGAATAATATAAGCTTTTGACTCCTCCCACCAT
CATTCCTTCTTCTCCTTGCTTCTGCAGGAGTGGAAGCCGGTGCAGGCACCGGCTGAACAG
TGTATCCACCACTAGCTAGCAATCTAGCCCATGCTGGACCATCTGTTGATTTAGCCATCT
TCTCCCTTCATTTAGCCGGTATTTCATCAATCTTAGCCTCAATTAACTTTATTACAACCA
TTATTAATATAAAACCACCAGCCATTTCCCAATATCAAACGCCATTATTTGTTTGATCAA
TTCTCGTAACTACTGTTCTTCTTCTTCTCTCCCTGCCAGTTCTTGCAGCAGGGATTACAA
TATTACTCACAGACCGAAACCTTAATACCACATTCTTTGACCCCGCAGGGGGTGGGGACC
CCATCCTTTATCAACACTTATTCTGATTCTTCGGCCACCCTGAGGTCTATATTTTAATTT
TACCTGGCTTCGGAATAATTTCACATGTAGTAGCCTATTATTCAGGTAAAAAAGAACCAT
TCGGATATATGGGTATAGTTTGAGCAATAATAGCAATTGGCCTGCTTGGTTTTATTGTAT
GAGCTCATCACATATTTACAGTAGGTCTAGATGTAGACACTCGAGCCTATTTTACTTCTG
CAACAATAATTATTGCTATCCCTACAGGTGTAAAAGTATTTAGCTGACTAGCAACCCTTC
ACGGGGGGTCAATTAAATGAGACACGCCACTGCTTTGAGCTCTAGGGTTTATCTTTCTTT
TTACAGTAGGAGGTTTAACAGGAATTGTATTAGCTAATTCTTCATTAGATATTGTCCTCC
ATGATACTTACTACGTAGTAGCCCACTTCCACTATGTTCTTTCAATAGGAGCAGTATTTG
CCATCATAGCAGGCTTCATTCACTGATTCCCTTTAATATCTGGCTTTACCCTTCACCAAA
CCTGAACAAAAATTCAATTTGCAGTAATATTTATCGGAGTAAACTTAACTTTCTTCCCTC
AGCACTTCCTGGGCCTTGCAGGCATACCACGACGATACTCAGATTATCCAGACGCATATA
CCCTATGAAATACAGTTTCGTCTATTGGCTCTTTAATTTCTCTTGTTGCTGTAATTATAC
TATTATTTATTATTTGAGAAGCGTTTGCCTCAAAACGAGAAGTTTTATCTGTTGAACTCC
CTCACACAAATGTAGAATGATTACATGGCTGCCCTCCTCCCTATCATACTTATGAAGAGC
CAGCATTTGTTCAAGTCCAACGACCCTCTTTTT-AACAAGAAAGGAAGGAATTGAACCCC
CATATGCTGGTTTCAAGCCAGCCACATCACCACTCTGTCACTTTCTTT-AT-AAGATACT
AGT-AAAATATATTACACTGCCTTGTCAGGGCGGAATTGTGAGTTAAATTCCCACGTATC
TTAATTTGTAATGGCACACCCCTCACAATTAGGATTTCAAGATGCAGCCTCCCCCGTTAT
GGAAGAACTTATTCATTTTCACGACCACACACTAATAATTGTATTTTTAATTAGCACCCT
AGTTCTCTATATTATTACAGCAACAGTAACAACTAAGCTTACAAATAAATATATTCTTGA
TTCACAAGAAATTGAGATCGTTTGAACCATTCTACCCGCTATTATTCTTATCATAATTGC
CCTCCCATCACTACGAATTTTATACCTCATAGACGAAATTAATGATCCTCACCTAACTAT
TAAAGCTATGGGCCACCAATGATACTGAAGCTATGAATATACAGATTACGAAGACCTAGG
GTTTGACTCATACATAATCCAAACCCAAGACTTGGCCCCAGGCCAATTCCGTTTATTAGA
AACAGACCACCGTATAGTAGTTCCTATAGAATCACCCATTCGAGTTCTAGTATCAGCAGA
AGACGTATTACATTCATGAGCTGTTCCAGCCTTAGGTGTAAAAATGGATGCCGTCCCAGG
ACGACTGAATCAGACTGCCTTTATCATTTCACGTCCTGGCGTCTATTATGGTCAATGCTC
AGAAATTTGCGGCGCCAATCACAGCTTTATGCCTATCGTAGTAGAAGCAGTTCCTCTAGA
ACACTTCGAAGCCTGATCTTCATCAATATTAGAAGAAGCCTCATTAAGAAGCTAAACTGG
GCCTAGCATTAGCCTTTTAAGCTAAATATTGGTGATTCCCTACCACCCTTAATGGTATGC
CTCAATTAAACCCTAACCCATGATTTTTAATTTTACTATTTTCATGAATTGTTTTCCTTA
CTGTTTTACCAAACAAAGTAATAAGTCATCTATTTAACAATGACCCTACCCTAAAAAGTA
CTGAAAAACCTAAACCAAATCCTTGAATCTGACCATGATTATAAGCTTTTTTGACCAATT
CTTAAGCCCCTCACTCATCGGAATTCCTCTCATTGCCCTAGCAATCTTAATTCCATGGTT
AACTTTTCCTACCCCGACAAGCCGATGATTAAATAACCGATTAATTACTCTTCAAGCCTG
ATTTATTAATCGTTTTATTTATCAACTCATACAACCCATAAATTTTGGAGGTCATAAATG
AGCTGTATTATTTACAGCCCTAATATTATTCCTAATTACTATTAACCTTCTAG-------
------------------------------------------------------------
-----------------GACTACTCCCATATACATTCACCCCTACAACACAACTTTCACT
AAATATAGCATTTGCCCTACCATTGTGACTCACAACCGTATTAATTGGTATATTAAACCA
GCCCACCATTGCATTAGGTCACCTTCTTCCAGAAGGCACACCAACCCCTCTAGTCCCCAT
TCTCATTATTATCGAAACTATTAGTCTATTTATCCGACCATTAGCTTTAGGTGTCCGATT
AACCGCCAACCTAACGGCTGGCCATCTATTAATACAGCTAATTGCCACAGCAGCCTTTGT
TCTCCTAACTATTATACCAACCGTAGCCCTACTTACCTCCTTAATTTTATTTCTATTAAC
AATTTTAGAAGTAGCTGTAGCAATAATTCAAGCATACGTATTTGTCCTCCTACTAAGTCT
ATATTTACAAGAAAATGTATAATGGCTCACCAAGCACACGCATACCACATAGTTGACCCA
AGCCCATGACCCCTTACAGGAGCTACCGCTGCCCTTCTTATAACTTCAGGCTTAGCCATT
TGATTTCACTTCCACTCGCTCCTACTCCTATATCTAGGATTAATCCTTCTCTTTCTAACA
ATAATTCAATGATGACGTGATATTATCCGAGAAGGGACATTCCAAGGTCATCATACACCT
CCTGTACAAAAAGGCCTTCGTTACGGAATAATTTTATTTATTACGTCAGAAGTCTTCTTC
TTTCTAGGCTTTTTCTGAGCCTTTTACCACTCTAGCCTTGCACCCACTCCTGAACTAGGA
GGGTGCTGACCACCAACAGGAATTAACCCTCTAGACCCATTTGAAGTGCCACTCTTAAAC
ACCGCAGTTCTCCTAGCTTCCGGAGTAACTGTAACTTGAGCACATCATAGTCTAATAGAA
GGTAACCGAAAAGAAGCAATTCAAGCCCTTACTTTAACCATGCTTCTAGGAATATACTTC
ACATCCCTTCAAGCCATAGAATATTATGAAGCACCATTCACTATTGCCGACGGAGTCTAC
GGAACAACATTTTACGTAGCTACAGGATTCCACGGCCTCCACGTTATTATCGGTTCAACA
TTTTTAGCAGTTTGTCTTTTACGACAAGTCCAATATCACTTTACATCAGAACATCACTTC
GGCTTTGAAGCCGCAGCATGATACTGACACTTTGTAGATGTAGTGTGATTATTCCTTTAT
GTATCCATCTATTGATGAGGCTCATAATTGCTTTTCTAGTATAAATTAGTACAAGTGATT
TCCAATTATTTAATCTTGGTTAAAACCCAAGGAGGAGTAATGAACCTCATCATGTCGTCT
GTCGCGACCACGGCCCTGGTTTCCCTAATCCTCGCTTTAATCGCATTTTGACTTCCATCA
TTAAATCCAGATAATGAAAAATTATCCCCTTACGAATGTGGTTTTGACCCCTTAGGAAGC
GCCCGCCTCCCTTTCTCTCTCCGCTTCTTCTTAGTAGCCATTTTATTTCTTTTATTTGAT
TTAGAAATTGCCCTCCTATTACCTTTACCTTGAGGGAACCAACTATTAACACCCCTCTTT
ACTCTATTTTGAGCAGCAGTTATTCTAATTTTACTTACCCTTGGCCTCATCTACGAGTGA
CTTCAAGGAGGACTTGAATGAGCAGAAT-AGATGTTTAGTCCAAACA-AAGACCACTAAT
TTCGGCTTAGTAAATTATGGTGAAAATCCATAAACATCTTATGTCCCCCATATATTTTAG
CTTTACCTCAGCATTCATCCTAGGCTTAATAGGTCTTGCATTTAACCGCTCACACCTTTT
ATCCGCCCTTCTATGTCTTGAAGGCATAATACTTACCCTTTTCATCGCTACCGCAATCTG
ATCAATAATACTAAACTCTACCTCTAGCTCAATTATTCCTATAATTATACTAACATTTTC
CGCCTGCGAAGCCAGCGCAGGATTAGCTATCCTAGTTGCCACCTCGCGCTCACACGGCTC
AGACAACCTACAAAACCTTAACCTTCTACAATGTTAAAAATTTTAATCCCAACAATTATA
TTATTCCCTACTGCCTGATTTTCTCATAAAAAATGATTATGAATTACCACTTCCGCCCAT
AGTCTTCTTATTGCCACAATAAGTTTACTTTGATTTAAATGAAATACAGATATTGGTTGA
GACTTCTCTAACCAATACTTAGCCGTTGATCCTTTATCTACCCCTTTACTTATTTTAACA
TGCTGACTCCTTCCATTAATAATCTTAGCCAGCCAAAATCATATCTCTCCAGAACCCTTA
ACTCGACAACGAACTTACATTTCTCTACTAATTTCTCTACAATTTTTTCTTATCATAGCA
TTCTCTGCAACAGAAATAATTTTATTTTATATTATATTTGAAGCCACGCTTATCCCAACA
CTTATTGTTATTACACGATGGGGTAACCAAACAGAACGCCTGAACGCAGGAACTTACTTT
TTATTTTATACCTTAATTGGGTCCCTGCCCCTGCTTATTGCCTTATTATTTATACAAAAT
AATCTCGGCTCACTATCTATACTTATTATTCAACATACCCAGTATACTAACCTTTACTCA
TGAGCGGACAAATTCTGATGGGCTGCCTGCATCATCGCTTTTCTCGTCAAAATACCCCTT
TATGGAGTTCATCTTTGACTACCAAAAGCCCACGTAGAAGCCCCAATCGCTGGCTCAATA
ATTTTAGCTGCAGTATTACTAAAACTGGGGGGTTACGGAATAATACGTATCATTATTATG
CTTAACCCCCTTACCAAAGAAATAGCTTACCCATTCCTAATCCTAGCCCTTTGAGGTGTT
GTAATAACTAGCTCCATTTGTCTACGACAAACGGACTTAAAATCCCTAATCGCCTACTCC
TCAGTTAGCCACATAGGCCTCGTTGCAGCAGCCATCCTTATCCAAACCCCATGAAGCTTT
GCGGGAGCAACAACACTAATAATTGCCCATGGATTAATCTCTTCAGCCCTATTCTGCCTA
GCCAACACTAACTACGAACGCATTCATAGCCGAACCTTACTTTTAGCCCGAGGCATCCAA
ATTATTCTTCCACTCATAGCAACCTGATGATTCCTAGCCAATTTAGCTAACCTCGCTTTA
CCCCCATCTCCCAACCTCATAGGAGAACTCTTTATTATTACATCATTATTTAACTGATCT
AACTGAACTTTAATTCTTACAGGAGCGGGAGTATTAATCACAGCATCTTATTCCCTTTAC
ATGTTTCTTATAACTCAACGAGGACCAACATCCAACCACCTTATTTCACTTAACCCCTCT
CATACACGAGAACATCTACTACTCAGCCTCCATATTTTACCCGTATTATTATTAATCCTT
AAACCAGAACTTATCTGAGGCTGAACATTTTGTATTTATAGTTTAATTAAAATATTAGAT
TGTGGTTCTAAAGACAAAAGTTAAAATCTTTTTATTTACCGAGAGAGGTCCGG-GACACG
AAGATCTGCTAATTCTT-CTTATCATGGTTCAAGCCCATGGCTCACTCGGCCCTTGAAAG
ATAATAGTAATCTATTGGTCTTAGGAACCAAAAACTCTTGGTGCAACTCCAAGCAAGAGC
TATGAATATTATCTTTAACTCGTCCTTCCTACTAATCTTCATTATTCTTACATTACCATT
AATTTCCTCACTTTCACCAAAAGAACTTAAACCAAATTGATCGTCCTCATACGTAAAAAC
TGCTGTAAAAATATCCTTTTTTATCAGCTTGATTCCTTTATTTATCTTTCTCGACCAAGG
TTTAGAATCAATTGTTACCAACTGAAATTGAATAAACATAGGCCCTTTCAACATCAACAT
AAGCTTTAAATTTGATCTTTACTCAATTATCTTCACACCCGTAGCCCTATACGTTACTTG
ATCTATTCTTGAATTCGCCCTCTGATACATACATTCCGACCCTAACATAAATCGCTTCTT
CAAATATCTTTTATTATTTTTAATTTCAATAATTATTCTAGTTACAGCCAACAACATATT
CCAACTATTTATTGGCTGAGAAGGGGTTGGAATTATATCCTTTCTGCTAATCGGCTGATG
ATATAGCCGAGCAGACGCTAACACAGCAGCATTACAAGCCGTAATCTATAACCGGATTGG
TGATATCGGACTAATCTTAAGTATAGCCTGATTAGCCACTAACCTTAACTCATGAGAAAT
TCACCAACTCTTCATCTTATCAAAAAATAAAGACTTAACATTACCACTCCTTGGTCTTGT
ATTAGCCGCAGCTGGGAAATCAGCACAATTTGGCCTACATCCATGATTACCTTCCGCCAT
AGAGGGCCCAACACCAGTATCAGCATTACTTCACTCCAGCACAATAGTCGTAGCAGGTAT
CTTTCTTCTAATCCGCCTCCACCCCCTTATTCAAGATAATAAATTAATTCTAACAGTCTG
CCTATGTCTCGGAGCACTTACTACCCTCTTTACAGCCACATGTGCCCTTACCCAAAATGA
TATCAAAAAAATCGTTGCTTTCTCAACATCAAGTCAACTAGGGCTAATAATAGTTACCAT
TGGCCTCAACCAACCCCAACTAGCCTTCCTCCATATTTGCACTCATGCCTTCTTTAAAGC
AATACTTTTCCTCTGCTCCGGATCCATTATTCATAGTCTTAATGATGAACAAGACATCCG
AAAAATAGGGGGTCTCCATAAACTCCTACCATTTACCTCAACCTCTTTGACAATTGGTAG
TTTAGCCCTAACAGGCATACCATTTCTCTCAGGCTTCTTTTCAAAAGATGCTATCATTGA
ATCCATAAACACTTCCCACTTAAACGCCTGAGCCCTGATCCTAACCCTTGTAGCAACATC
TTTCACAGCTATTTACAGCCTTCGTCTTATCTTTTTTGCACTAATAAAATACCCTCGATT
TAATACACTTTCGCCAATTAATGAAAATAACCCATTAGTAATTAACCCTATTAAACGTCT
TGCCTACGGAAGTATTATTGCTGGCTTAATTATTACTATCAATTTAACCCCAACAAAAAC
CCAAATTATAACAATAACTCCACTACTCAAACTATCCGCCCTTCTAGTTACAATTATAGG
CTTGCTTTTAGCCCTAGAACTCACTAATCTAACCAACTCTTACTTCAAAATCAATCCTAC
ACTCCACTACCACCACTTCTCTAATTTACTAGGTTACTTCCCCTCAATCATTCACCGACT
CCTTCCAAAAACTAACCTAAACTGAGCCCAACACATCTCAACACACTTAATTGACCAGAC
TTGAAGCGAAAAAATTGGTCCTAAAAGCAACCTCATTCAACAAATACCCCTCATTAAACT
ATCTACCCGACCTCAACAGGGTTCAATCAAAACCTACCTAATACTTCTTTTCTTAACACT
CACCCTAATTACCCTAATTACCTTAACCTAACCACCCGCAAAGTACCTCAAGACAGACCC
CGAGTCAATTCTAATACTACAAACAAAGTTAATAACAGAACTCAACCTCCTAAAACTAGT
ATCCAACCACCGTCAGAGTACAACAAAGCAACCCCCGAAAAATCCCCCCGCACCACATCC
AAATTACTTAATTCCTCCACCCCCGTCCAATCTAAACCTCATCCTTTAACCACAAAATAT
TTTACCGACACAAAAAGCCCTACTAAATAAAACCCAACGTACAACAACACAGACCAATCT
CCCCATGTCTCTGGATATGGCTCAGCAGCAAGCGCTGCCGTATAAGCAAAAACTACCAAC
ATCCCCCCTAAATAAATTAAAAATAAAATCAAGGACATAAAAGACCCACCATAACCAACT
AACAAACCACACCCGACCCCCGCAGCAGTAACTAAACCCAAAGCAGCATAATAAGGAGAC
GGATTAGATGCTACCCCTATTAAACCTAAGATTAAACCAATTATTATTACAAACATAAAA
TATATCATTATTCTTACCTGGACTTCAACCAAGACCAATAACTTGAAAAACTATCGTTGT
TCATTCAACTATAAGAA-CTAATGGCCACCAATATCCGAAAAACTCACCCATTACTTAAA
ATTATAAACCACGCCCTAGTTGATCTTCCCGCCCCATCTAATATTTCATTATGATGAAAC
TTTGGTTCACTTATAGGACTATGCTTAATTATCCAAATTCTCACAGGACTCTTCCTAGCT
ATACACTACACCGCAGACATTTCCATGGCTTTCTCCTCAGTAGTCCATATTTGCCGCGAT
GTTAACTATGGCTGACTTATCCGTAATATTCATGCTAACGGCGCCTCACTCTTCTTTATC
TGTATTTATCTTCACATTGCCCGGGGCCTATACTACGGCTCCTACCTTTACAAAGAAACT
TGAAACATTGGCGTAGTCCTCCTTTTCCTATTAATAGCAACCGCCTTCGTCGGCTACGTC
CTTCCATGAGGACAAATATCCTTTTGAGGGGCTACAGTCATTACCAACCTTTTGTCCGCA
TTTCCTTATATTGGAGATGTACTAGTACAATGAATCTGAGGAGGGTTTTCAGTAGACAAC
GCCACCCTTACACGCTTCTTCGCCTTTCACTTTCTCCTCCCATTCCTAATCCTGGCTCTA
TCAGTTATTCATCTCCTATTTCTCCATGAATCTGGCTCTAACAATCCTCTTGGTATTAAC
TCCGACGCAGATAAAGTTTCATTCCACCCCTACTTCTCTTATAAAGACCTTCTTGGCTTC
TTCGTTATAGTCTTCTTCTTAGCTTTATTAGCCCTATTCCTACCTAACCTCCTAGGAGAT
GCTGAAAACTTTATCCCAGCAAACCCACTTGTAACTCCACCCCACATCAAACCCGAGTGA
TACTTCTTATTTGCCTATGCCATCCTTCGCTCCATCCCCAATAAACTAGGAGGAGTCCTA
GCTCTCCTGTTCTCCATCTTTATCCTTATATTGGTTCCTCTCCTCCACACCTCCAAACAA
CGAAGTAACATCTTCCGACCTTTTACACAAATCTTCTTCTGACTTCTTGTGGCCAACTCA
ATTATTTTAACTTGAATTGGAGGACAACCCGTAGAACAACCATTTATTATAGTAGGACAA
ATCGCCTCAATCTCCTACTTTGCCTTATTTCTTATTATTATGCCATTCACCAGCTGATGT
GAAAATAAAATCCTCAGCCTAAACTAGTTTTGGTAGCTTAACT-CA--AAAGCGTCGGCC
TTGTAAGTCGAAGACCGGGGGTTTAAACCCCTCCCAAAAC--------------------
---------------ACATCAGGGGAAGGAGGGTCGAACTCCTGCCCTTGGCTCCCAAAG
CCAAGATTCTGCCTAAACTGCCCCCTG-TTAGCTGTTATAGCGTGTATAAGCCAAAAATT
GGAAAATTTTGGTTTTGCCCCCTGATAACTGCTATAGCGCGCAAAAGCCAAAATGAAAAA
TTTTGGTTTTT-----GTTCGTCAGTATGACATATATATGACATAGCCCACATATACTGA
TATA-CCACATACTACCCATATTCCATAGTGGCTAAT-----ACAGATATTCCCCTACTA
TATAACATATACTATGCTTAATCCCCATTAATCGACATTCCCCTATTCTATTACATACTA
TGCTTAATCCACATTACACTACTGTCAGCT------------------------------
------------------ATTTCATTTCATGAAGTAATTTAACCCTCATTTATCTAAAAT
CAGTAATTCCATAGCATAAAATTTTTCACTTAACCCTATCCTACATG--GTATTACT---
--------TAATGAAGTTGGCGAGAGATCCGTATTAACCTCTTGTTTGGAAAAAATTGAA
CGGTTTGTGGTACATACCTGTTTTATCCCCTA-ATATTGATCAAATCTGGCATCTGATTA
ATGCTCGAATTA------------------------------------------------
-----CATATGATCCTTGATCGTATCAGGAATGACAGTCCTCTAGTTCCCTTTAATGGCA
TAATTATC-CTTGATCGTATCAAGATTTATCGTCCGCCC--TGTTTTTTTATTTCGGTAT
GAAGCAAATAACTACTCCCCGGAAGGGCTC-ATTTGGCACACTAAGATAAACTTGAGCTA
TCCTCGACATTCT--T-CTGATTT-AATCTCATTACTCATCATTCAG-GAGATTAGATTG
TCAAGCTCACCATT-ACTGAAAGGGATA-GAAAATATTAGGTCATGTAGGTCAAGTTTGG
-GTTTTTTGATTAATGAGGCAACGGTTTAAAAAAAACACCGTCATTAACCCCCTC-GGAA
AGAAACCTCCTATAATAGTGTGTGTATAATGCACTTCATTATTCTAATACATTATTCACT
TTATCTGGCATAA-AACTTATACTATTAGACTTCCCCCGAGTTTCGGAAAAAAATCAAAA
---------CCTTTTAAA--TAAAAAGT-TTTTTTGGT--AAAAACCCCCCTCCCCCTTA
ATATACACGGTTATCTCGAAAAACCCCTAAAACGAGGGCC-GACGTATA-TTTTTTTATA
GAATTGTTGCGGTAATTTCTC--TATATATATTGTAACAATGAT------
>Mustelus_mosis
GTGTAGCTTAATTT-AAAGCATGGCACTGAAGATGCTAAGATGAAAAATAA--TTTTTTC
CGCGGGCATACAAGGTTTGGTCCTGGCCTTAGTGTTAATTGTAACTAGAATTATACATGC
AAGTTTCAGCCCCCCTGTGAAAATGCCCTAATTAATCTATTAAATAATTAGGAGCAGGTA
TCAGGCACACG--CACGTAGCCCAAGACACCTTGCTAAGCCACACCCCCAAGGGATTTCA
GCAGTAATAAACATTAA-TTCATGAGCGAAAGCTCGAATTAGTTAAAGTTAAC-AGAGTC
GGTTAATCTCGTGCCAGCCACCGCGGTTATACGAGTGACTCATATTAACACA-CCCCGGC
GTAAAGAGTGGTTTAAGAATGACC-TTAAACAACTAAAGTTAAGACCTCATAAAGCTGTT
ATACGCACCCATGAGAGGAATAATCAACAACGAAAGTGACTTTATATA--TCAAGGAGCC
TTGATGCCACGATAGTTGGGACCCAAA-CTAGGATTAGATACCCTACTATGTCCAACCAC
AAACTTAGACAA-TAAATCACCACATTGTTCGCCCGAGAACTACAAGCGCTAGCTTAAAA
CCCAAAGGACTTGGCGGTATCCCACACCCACCTAGAGGAGCCTGTTCTATAACTGATAAT
CCCCGTTCAACCTCACCACTTCTTGCCATTACCGTCTATATACCGCCGTCGTCAGCTCAC
CCTGTGAAGGGCT-AAAAGTAAGCAAAAAGAACT-TAACTCCAAAACGTCAGGTCGAGGT
GTAGCAAATGAAGTGGGAAGAAATGGGCTACATTTTTTACCAAAAAC--ACACGAATGGT
GAACTGAAAACACACCTAAAGGTGGATTTAGCAGTAAGAGAAGATTAGAGTACTTCCCTG
AAATTGGCTCTGGGATGCGCACACACCG-CCCGTCACTCTCCTCAAAAA-CTACTTA--T
CTTTCCATAAAT-ACATTTCTTCAACAAGAGGAGGCAAGTCGTAACATGGTAAGTGTACT
GGAAAGTGCACTTGGAATCAAAATGTGGCTAAATT-AGCAAAGCACCTCCCTTACACCGA
GGAGATACCCATGCAAATCGGGTCATTTTGA-ACCTTAAAGCTAGCCTATATACTA---A
T-TTAACCGGACCTTATAAATTTAATTTATA--CAATAA-CCTTTAACCAAAACATTTTT
AACCTTCTAGTATGGGTGACAGAACAATAACC-CAAGAGCAATAGCTTA-TGTACCGCAA
GGGAAAGCTGAAAAAGAAGTGAAATAAA---TTACTAAAGTACTAAAAAGCAG-AGATTA
CACCTCGTACCTTTTGCATCATGATTTAGCTAGAAAAACT-AGGCAAAAAGA-TCTTAAG
TCTATCTTCCCGAAACTAAACGAGCTACTCCGAAGCAGCTTTA----TAGAGCTAACCCG
TCTCTGTGGCAAAAGAGTGGGGAGACTTCCGAGTAGCGGTGAAAAGCCTACCGAGTTTAG
TGATAGCTGGTTACCCAAGAAAAGAACTTTAGTTCTGCATTAA-TTCTCTACTATCTAGA
CAAGAAT-ATCTCGTCAAAGA--AAACTATAAGAATTAATAGTTATTTAGAAGAGGTACA
GCCCTTCTAAACCAAGATACATCTTTTAAAGGTGGAAAATGATCATAATTATTAAGGTTC
--CAA--CCTCAATGGGCCTAAAAGCAGCCACCTGTCAAGTAAGCGTCGCAGCTCCAGTT
TAAC-ACTAAACCTATAATTTAGATATTTACTCATAAACCCCTTT-ATCCTATTGGGTTA
TTT--TATAAAAATATAAAAGAACTTATGCTAAAATGAGTAATAAAGAGAACAAATCTCT
-CCCGACATAAGTGTATGTCAGAAAGAATTAAATCACTGACAATT-AATCGACCCCAGAC
TGAGGTCATTATA-CCATTAAATCATTAACTAGAAAACCTTA------------------
------------------------------------------------------------
--------------------------------------TCCT-TCTATTCGTTAATCCCA
CACAGGAATGTCACCAGGAAAGATTAAAAGAAAATAAAGGAACTCGGCAAACATAAACTC
CGCCTGTTTACCAAAAACATCGCCTCTTG---ATATACCATAAGAGGTCCCGCCTGCCCT
GTGAC-AAT-GTTCAACGGCCGCGGTATTTTGACCGTGCAAAGGTAGCGTAATCACTTGT
CTTTTAAATGAAGACCCGTATGAAAGGCACCACGAGAGTTTAACTGTCTCTATTTTCTAA
TCAATGAAATTGATCTATTCGTGCAGAAGCGAATATAATAACATTAGACGAGAAGACCCT
ATGGAGCTTCAAACACTTAAGTTAATTATGTAAT--CATTTATTCCTCAGGGTATAAACA
AAGTATACAATACTTCTAACCTAAC-TGTTTTTGGTTGGGGTGACCGAGGGGGAAAACAA
ATCCCCCTCATCGATTGAGTACTC---AGTACTTGAAAATTAGAATAACAATTCTGATTA
ATAAAATATTTATCGAA-AAATGACCCAGGATTT-------CCTGATCAATGAACCAAGT
TACCCTAGGGATAACAGCGCAATCCTTTCTCAGAGTTCCTATCGAAGAAAGGGTTTACGA
CCTCGATGTTGGATCAGGACATCCTAATGGTGCAACCGCTATTAAGGGTTCGTTTGTTCA
ACGATTAATAGTCCTACGTGATCTGAGTTCAGACCGGAGAAATCCAGGTCAGTTTCTATC
TATGAATGTTCTTTTCCTAGTACGAAAGGACCGGGAAAGAGGGGCCAATG-CTATTAGCA
CGCCCCATTTTCATCTATTGAATAAAACTCAAATAGATAAGAAAAGCTCACC--CACTGC
CCAAAAACAGG---GTTGTTGGGGTGGCAGAGCCTGGTAAATGCAAAAGACCTAAGTCCT
TTAATCCAGAGGTTCAAATCCTCTCCCCAACTATGCTCCAGACCGTCTTACTCTATTTAA
TTAATCCCCTTGCCTACATTATCCCTATCCTCCTAGCCACAGCTTTTTTAACTTTAATTG
AACGAAAAATCCTCGGCTATATACAATTTCGCAAAGGCCCCAATGTCGTTGGGCCTTACG
GCCTCCTTCAACCTATTGCAGACGGCTTAAAACTCTTTATTAAAGAACCTGTCCGCCCAT
CAGCATCCTCCCCATTTCTTTTCTTAGCTACACCAACAACAGCCTTAACTTTAGCCCTAC
TAATATGAATACCACTCCCACTCCCCCACTCAATTATTAACCTCAATCTAGGCCTATTGT
TTATCTTAGCAATTTCAAGCCTTACTGTATACACTATTTTAGGGTCCGGATGAGCATCCA
ACTCAAAATACGCCTTAATAGGGGCACTACGTGCTGTAGCACAAACTATCTCTTATGAAG
TTAGTCTAGGACTTATCCTACTCTCAATGATCGTACTTGCTGGAGGCTTCACTCTTCACA
CATTTAATACGACCCAAGAAACTATTTGACTTCTAATCCCAGGCTGACCACTAGCCCTAA
TATGATATATTTCAACCCTAGCAGAAACCAATCGAGCCCCATTTGACCTAACAGAAGGAG
AATCAGAATTAGTTTCAGGATTTAATATCGAATATGCAGGGGGCCCATTTGCCCTATTCT
TCCTAGCTGAATATACAAACATTTTATTAATAAATACCCTCTCAGTTATTTTATTTATAG
GAATCTCTTACAACCCCCTCCTCCCACAAATCTCAACATTTAACCTTATAATAAAAGCTA
CACTACTAACATTCATTTTTTTATGAATTCGAGCATCATACCCCCGCTTTCGCTATGATC
AACTCATGCACTTAGTATGAAAAAACTTTTTACCCCTGACCCTGGCAATTATTTTATGAC
ATATAGCCCTGCCACTTGCCATAACAAGCCTACCCCCCTTAACCTAA------GGAAGCG
TGCCTGAACTAAAGGACCACTTTGATAGAGTGGATAATGGGAGTTAAAGCCTCTCCACTT
CCTTTTAGAAAAATAGGACTTGAACCTACATCTAAGAGATCAAAACCCTCCGTGTTTCCT
ATTACACCATATTCT----AAGTAAAGTCAGCTAATAAAGCTTTTGGGCCCATACCCCAA
CCATGTTGGTTAAAATCCTTCCTTTACTAATGAATCCTACTGTACTAACTATCCTAATCT
CAAGCTTAGGCCTAGGAACTACCCTTACATTTATTGGATCACATTGACTCCTAGTGTGAA
TAGGCCTCGAAATCAACACTTTAGCCATCATTCCCCTAATAATTAGCCAAAATCACCCAC
GAGCAGTAGAAGCCACTACAAAATATTTTATTACCCAGGCAACTGCCTCTACTTTACTAT
TATTTGCTAGCGTTACAAACGCTTGGACTTCAGGGGAGTGAAGTCTAATTGAAATGCTTA
ATCCAACCTCTGCCACTCTGGCAACAGTCGCACTTGCCCTAAAAATTGGTCTCGCACCCT
TACACTTTTGATTACCTGAAGTACTTCAAGGCCTAAACTTAACTACAGGTCTTATCCTAT
CGACTTGACAAAAACTAGCCCCCTTCGCTATCCTACTCCAACTTTACCCCCTACTTAATC
CAAACCTCCTACTATTCCTTGGCATTCTCTCAACAATTATTGGTGGATGAGGGGGACTTA
ACCAAACACAACTACGAAAAATCTTAGCTTACTCATCAATTGCAAACCTCGGATGAATAA
TTACAATTCTACATTACGCCCCAAACCTAACCCTCCTCAACCTTACCTTGTATATTATCA
TGACACTCACAACTTTCCTATTATTTAAAACCTTTAATTCAACCAAAATTAACTCCATCG
CCTCATCATCAACTAAATCCCCCCTCCTATCCATTATTGCCCTACTAACCCTCCTCTCTT
TAGGCGGGTTACCACCACTCTCCGGCTTTATACCTAAATGACTTATTCTCCAAGAATTAA
CAAAACAAAGTCTATTTATCCCAGCTACAATTATAGCTCTAATAGCCCTCCTTAGTTTAT
TCTTTTATCTACGCCTATGTTATGCTACAACACTAACTATAAACCCCAACCCAACTAATA
TATTATCATCCTGACGAACAAAACCCAATCACTTCACTCTTATTTTACTAACATCAGCAA
CCTTATCAATTTTCCTCCTCCCCCTAACACCTGCAATCTTTACACTTACCTCGT-AGGAA
TTTAGGTTAACAACAGACCAAAAGCCTTCAAAGCTTTAAGTAGAAGTGAAAATCTCCTAA
TTTCTGTTAAGATTTGCAAGACTCTATCTCACATCTTCTGAATGCAACCCAGATGCTTTC
ATTAAGCTAAAACC---TTCTAGATAGACAGGCCTCGATCCTGTAAAAACTTAATTAACA
GCTAAGTGTTCAATCCAGCGAACTTCTATCTAGA-CTT--TCTCCCGCCGCCTTACACAA
AGGCGG-----GAGAAAGCCCCGGGAGGGGGTT-AACCTCCGTCTTTGGATTTGCAATCC
AATGTACTACAGCTACTTCGGGGCTTTGATAAGAAAAGGACTCTGACCTCTGTACACGGA
GCTACAATCCGCCGCTT-AATTCTCAGCCATCTTACCTGTGGCAATTAACCGTTGACTAT
TTTCTACTAACCACAAAGATATCGGCACCCTTTACTTGATTTTTGGTGCATGAGCAGGCA
TAGTTGGGACAGCTCTAAGCCTTCTAATTCGAGCCGAACTTGGGCAGCCAGGGTCACTTT
TAGGTGATGATCAGATTTACAATGTGATCGTAACCGCCCATGCTTTTGTAATAATCTTCT
TTATGGTTATACCCATCATGATTGGAGGCTTTGGGAATTGACTGGTCCCCTTAATAATTG
GTGCTCCAGATATAGCTTTCCCACGTATGAATAACATAAGCTTTTGACTCCTCCCACCAT
CATTCCTTCTTCTCCTTGCTTCTGCAGGAGTGGAAGCCGGTGCCGGCACCGGCTGAACAG
TATATCCACCACTAGCTAGCAATCTAGCCCATGCTGGACCATCTGTTGATTTAGCCATCT
TCTCCCTTCATTTAGCTGGTATTTCATCAATCTTAGCCTCAATTAACTTTATTACAACCA
TTATTAATATAAAACCACCAGCCATTTCCCAATATCAAACACCATTATTTGTCTGATCAA
TTCTTGTAACTACTGTTCTTCTTCTTCTCTCCCTGCCAGTTCTTGCAGCAGGGATTACAA
TATTACTCACAGACCGAAACCTTAATACTACATTCTTTGACCCCGCAGGGGGAGGGGACC
CCATCCTTTATCAACACTTATTCTGATTCTTCGGCCACCCTGAGGTCTATATTTTAATTT
TACCTGGCTTCGGAATAATTTCACATGTAGTAGCCTATTATTCAGGTAAAAAAGAACCAT
TCGGATATATGGGTATAGTTTGAGCAATAATAGCAATTGGCCTGCTTGGTTTCATTGTAT
GAGCTCATCACATGTTTACAGTAGGCCTAGATGTAGACACTCGAGCCTATTTTACTTCTG
CAACAATAATTATTGCTATCCCTACAGGTGTAAAGGTATTTAGCTGACTAGCAACCCTTC
ACGGAGGGTCAATTAAATGAGACACGCCACTGCTTTGAGCCCTAGGGTTTATCTTTCTTT
TTACAGTAGGGGGTCTAACAGGAATTGTATTAGCTAATTCTTCATTAGATATTGTCCTCC
ATGACACTTACTACGTAGTAGCCCACTTCCACTATGTTCTCTCAATAGGAGCAGTATTTG
CCATCATAGCAGGCTTCATTCACTGATTCCCTTTAATATCTGGCTTTACCCTTCACCAAA
CCTGAACAAAAATTCAATTTGCAGTAATATTTATCGGAGTAAACTTAACTTTCTTCCCTC
AGCACTTCCTAGGCCTTGCAGGTATACCACGACGATACTCAGATTATCCAGACGCATATA
CCCTATGAAATACAGTTTCGTCTATCGGCTCTTTAATTTCTCTTGTTGCTGTAATTATAC
TATTATTTATTATTTGAGAAGCGTTTGCCTCAAAACGAGAAGTTTTATCTGTTGAACTCC
CTCACACAAATGTAGAATGATTACATGGCTGCCCTCCTCCCTATCATACTTATGAAGAAC
CAGCATTTGTTCAAGTCCAACGATCCTCTTTTT-AACAAGAAAGGAAGGAATTGAACCCC
CGTATGCTGGTTTCAAGCCAGCCACATCACCACTCTGTCACTTTCTTT-AT-AAGATACT
AGT-AAAACATATTACACTGCCTTGTCAGGGCGGAATTGTGGGTTAAACTCCCACGTATC
TTAATTTGTAATGGCACACCCCTCACAATTAGGATTTCAAGATGCAGCCTCCCCCGTTAT
GGAAGAACTTATTCATTTTCACGACCACACACTAATAATCGTATTTTTAATTAGCACCCT
AGTTCTCTATATTATTACAGCAACAGTAACAACTAAGCTTACAAATAAATATATTCTTGA
TTCACAAGAAATTGAGATCGTTTGAACCATTCTACCCGCTATTATTCTTATCATAATTGC
CCTCCCATCACTACGAATTTTATACCTCATAGACGAAATTAATGACCCTCACCTAACTAT
TAAAGCTATGGGTCACCAATGATACTGAAGCTATGAATATACAGATTACGAAGACCTAGG
GTTTGACTCATACATAATCCAAACCCAAGACTTGACCCCAGGTCAATTCCGTTTATTAGA
AACAGACCACCGTATAGTAGTTCCTATAGAATCACCTATTCGAGTTCTAGTATCAGCAGA
AGACGTATTACATTCATGAGCTGTTCCAGCTTTAGGTGTAAAAATGGATGCCGTCCCAGG
ACGACTGAATCAGACTGCCTTTATCATTTCACGTCCTGGCGTCTATTATGGTCAATGCTC
AGAAATTTGCGGCGCCAATCACAGCTTTATGCCTATCGTAGTAGAAGCAGTTCCTCTAGA
ACACTTCGAAGCCTGATCTTCATCAATATTAGAAGAAGCCTCATTAAGAAGCTAAACTGG
GCCTAGCATTAGCCTTTTAAGCTAAATATTGGTGATTCCCTACCACCCTTAATGATATGC
CTCAATTAAACCCTAACCCATGATTTTTAATTTTACTATTTTCATGAATTGTTTTCCTTA
CTATTTTGCCTAATAAAGTAATAAGTCATCTATTTAACAATGAACCTACCCTAAAAAGTA
CTGAAAAACCTAAACCAAATCCTTGAATCTGACCATGATTATAAGCTTCTTTGACCAATT
CTTAAGCCCCTCACTCATCGGAATTCCTCTCATTGCCCTAGCAATCTTAATTCCATGATT
AACTTTCCCTACCCCAACAAGCCGATGATTAAATAACCGATTAATTACTCTTCAAGCCTG
ATTTATTAATCGTTTTATTTATCAACTCATACAACCCATAAATTTTGGAGGTCATAAATG
AGCCGTATTATTTACAGCCCTAATACTATTCCTAATTACTATTAACCTTCTAG-------
------------------------------------------------------------
-----------------GACTACTCCCATATACATTCACCCCTACAACACAACTTTCACT
AAATATAGCATTTGCCCTACCATTGTGACTCACAACCGTATTAATCGGTATACTAAACCA
GCCCACCATTGCATTAGGTCACCTTCTTCCAGAAGGTACACCAACCCCTCTAGTTCCCAT
TCTCATTATTATCGAAACTATTAGTCTATTTATTCGACCATTAGCTTTAGGTGTCCGATT
AACCGCCAATCTAACGGCTGGCCATTTATTAATACAGCTAATTGCCACAGCAGCCTTTGT
TCTCCTAACTATTATACCAACCGTAGCCCTACTTACCTCCTTAATTTTATTCTTATTAAC
AATTTTAGAAGTAGCTGTAGCAATAATTCAAGCATACGTATTTGTTCTCCTACTAAGTCT
ATATTTACAAGAAAATGTATAATGGCTCACCAAGCACACGCATACCACATAGTTGACCCA
AGCCCATGACCTCTTACAGGAGCTACCGCTGCCCTTCTTATAACTTCAGGCTTAGCCATT
TGATTTCACTTCCACTCGCTCCTACTCCTATATCTAGGACTAATCCTTCTCTTTTTAACA
ATAATTCAATGATGACGTGATATTATCCGAGAAGGGACATTCCAAGGCCATCATACACCT
CCTGTACAAAAAGGCCTTCGTTACGGAATAATTTTATTTATTACGTCAGAAGTCTTCTTC
TTTCTAGGCTTTTTCTGAGCCTTTTACCACTCTAGCCTTGCACCCACTCCTGAACTAGGA
GGGTGCTGACCACCAACAGGAATTAATCCTCTAGACCCATTTGAAGTGCCACTCTTAAAC
ACCGCAGTTCTCCTAGCTTCCGGAGTAACCGTAACTTGAGCACATCATAGTCTAATAGAA
GGTAACCGAAAAGAAGCAATCCAAGCCCTCACTTTAACCATGCTTCTAGGAATCTACTTC
ACATCCCTTCAAGCCATAGAATATTATGAAGCACCATTCACTATTGCCGACGGAGTCTAC
GGAACAACATTTTACGTAGCTACAGGATTCCACGGCCTCCACGTTATTATCGGTTCAACA
TTTTTAGCAGTTTGTCTTTTACGACAAGTCCAATATCACTTTACATCAGAACATCACTTC
GGCTTTGAAGCCGCAGCATGATACTGACACTTTGTAGATGTAGTGTGATTATTCCTTTAT
GTATCCATCTATTGATGAGGCTCATAATTGCTTTTCTAGTATAAATTAGTACAAGTGATT
TCCAATTATTTAATCTTGGTTAAAACCCAAGGAGGAGTAATGAACCTCATCATGTCGTCT
GTCGCGACCACGGCCCTGGTTTCCCTAATCCTCGCTTTAATCGCATTTTGACTTCCATCA
TTAAATCCAGATAATGAAAAATTATCCCCTTACGAATGTGGTTTTGACCCTTTAGGAAGC
GCCCGCCTCCCTTTTTCTCTCCGCTTCTTCTTAGTGGCCATTTTATTTCTTTTATTTGAT
TTAGAAATTGCCCTCCTATTACCTTTACCTTGAGGAAATCAACTATTAACACCCCTCTTT
ACTCTATTTTGAGCAGCAGTTATTCTAATTTTACTTACCCTTGGCCTCATCTACGAGTGA
CTTCAAGGAGGACTTGAATGAGCAGAAT-AGATGTTTAGTCCAAACA-AAGACCACTAAT
TTCGGCTTAGTAAATTATGGTGAAAATCCATAAACATCTTATGTCCCCCATATATTTTAG
CTTTACCTCAGCATTCATCTTAGGCTTAATAGGTCTCGCATTTAACCGCTCACACCTTTT
ATCCGCCCTTCTATGTCTTGAAGGCATAATACTTACCCTCTTCATCGCTACCGCAATCTG
ATCAATAATACTAAATTCTACCTCTAGCTCAATTATTCCTATAATTATACTAACATTTTC
CGCCTGTGAAGCCAGCGCGGGATTAGCTATCCTAGTTGCCACCTCACGCTCACACGGCTC
AGACAACCTACAAAACCTTAACCTTCTCCAATGTTAAAAATTTTAATCCCAACAATTATA
TTATTCCCTACTGCCTGATTTTCTCATAAAAAATGATTATGAACTACCACTTCCGCCCAT
AGTCTTCTTATTGCCACAATAAGTTTACTTTGATTTAAATGAAATATAGATACTGGTTGA
GACTTTTCTAATCAATACTTAGCCGTTGATCCTTTATCTACCCCTTTACTCATTTTAACA
TGCTGACTCCTTCCATTAATAATCTTAGCCAGCCAAAATCATATTTCTCCAGAGCCCTTA
ACTCGACAACGAACTTACATTTCTCTACTAATTTCTCTACAATTTTTTCTTATCATAGCA
TTCTCTGCAACAGAGATAATTTTATTTTATATTATATTTGAAGCCACACTTATCCCAACA
CTTATTATTATTACACGATGAGGTAACCAAACAGAACGCCTGAACGCAGGAACTTACTTT
TTATTTTATACCTTAATTGGGTCCCTGCCCCTGCTTATTGCCTTATTATTTATACAAAAT
AATCTCGGCTCACTATCAATACTTATTATTCAACACACCCAGTATACTAACCTTTACTCA
TGAGCGGACAAATTCTGATGAGCTGCCTGCATCATCGCCTTTCTCGTCAAAATACCCCTT
TATGGAGTACATCTTTGACTACCAAAAGCCCACGTAGAAGCCCCAATCGCTGGCTCAATA
ATTTTAGCTGCAGTGTTACTAAAACTGGGGGGCTACGGAATAATACGTATTATTATTATG
CTTAATCCCCTTACTAAAGAAATAGCTTACCCATTCCTAATCCTAGCCCTTTGAGGTGTT
GTAATAACTAGCTCCATTTGTCTACGACAAACGGACTTAAAATCCCTAATCGCCTACTCC
TCAGTTAGCCACATAGGCCTCGTTGCAGCAGCCATCCTTATCCAAACCCCATGAAGCTTT
GCGGGAGCGACAACACTAATAATTGCCCATGGATTAATCTCTTCAGCCCTGTTCTGCCTA
GCCAACACGAACTATGAACGCATTCATAGCCGAACCTTACTTTTAGCCCGAGGTATCCAA
ATTATTCTTCCACTCATAACAACCTGATGATTCCTAGCTAATCTAGCTAACCTTGCTCTA
CCTCCATCTCCCAACCTCATAGGAGAACTCTTTATTATCACATCATTATTTAACTGGTCT
AACTGAACTTTAATTCTCACAGGAGCGGGAGTTTTAATCACAGCATCTTACTCCCTTTAC
ATGTTTCTTATAACTCAACGAGGACCAACATCCAACCACCTTATTTCACTTAACCCCTCT
CATACACGAGAACATCTACTACTCAGCCTCCATATTTTACCCGTGTTATTATTAATCCTT
AAGCCAGAACTTATTTGAGGCTGAACATTTTGTATTTATAGTTTAATTAAAATATTAGAT
TGTGGTTCTAAAGATAAAAGTTAAAATCTTTTTATTTACCGAGAGAGGTCCGG-GACGCG
AAGATCTGCTAATTCTT-CTTATCATGGTTCAAGCCCATGGCTCACTCGGCCCTTGAAAG
ATAATAGTAATCTATTGGTCTTAGGAACCAAAAACTCTTGGTGCAACTCCAAGCAAGAGC
TATGAATATTATCTTTAACTCATCCTTCCTACTAATCTTCATTATTCTTATCTTACCATT
AATTTCCTCACTTTCACCAAAAGAACTTAAACCGAATTGATCGTCCTCGTACGTAAAAAC
TGCTGTAAAAATATCCTTTTTTATCAGCTTGATTCCTTTATTTATCTTTCTCGACCAAGG
TTTAGAATCAATTGTTACCAACTGAAATTGAATAAACATAGGCCCTTTCAACATCAACAT
AAGCTTTAAATTTGACCTTTACTCAATTATCTTCACACCCGTAGCCCTATACGTTACTTG
ATCTATTCTTGAATTTGCCCTCTGATATATACATTCCGACCCTAACATAAATCGCTTCTT
CAAATATCTTTTATTATTTTTAATTTCAATAATTATTCTAGTTACAGCCAACAACATATT
CCAACTATTTATTGGTTGGGAAGGGGTTGGAATTATATCCTTTCTGCTTATCGGCTGATG
ATATAGCCGAGCTGACGCTAACACAGCAGCATTACAAGCCGTAATCTATAACCGGATTGG
TGATATCGGACTAATCTTAAGTATAGCCTGACTAGCCACTAACCTCAACTCATGAGAAAT
CCACCAACTCTTCATCTTATCAAAAAATAAAGACTTAACATTACCACTCCTTGGTCTTGT
ATTAGCCGCAGCTGGGAAATCAGCACAATTTGGGCTACACCCATGACTACCCTCCGCTAT
AGAGGGCCCAACACCAGTATCAGCACTACTTCACTCCAGCACAATAGTCGTAGCAGGCAT
TTTTCTTCTAATCCGCCTCCACCCCCTCATTCAAGATAACAAACTAATTCTAACAGTCTG
CCTATGTCTCGGAGCACTCACTACCCTCTTTACAGCCACATGTGCCCTTACCCAAAATGA
TATCAAAAAAATCGTTGCTTTCTCAACATCAAGTCAACTAGGACTAATAATAGTTACCAT
TGGCCTCAACCAACCCCAACTAGCCTTCCTCCATATCTGCACTCATGCCTTCTTTAAAGC
AATGCTTTTCCTCTGCTCCGGATCTATTATTCATAGTCTTAACGATGAACAAGATATCCG
AAAAATAGGAGGTCTCCATAAACTCCTACCATTTACCTCAACCTCTTTGACAATTGGTAG
TTTAGCCCTAACAGGTATACCATTTCTCTCAGGCTTCTTTTCAAAAGATGCCATCATTGA
ATCCATAAACACTTCCCACTTAAACGCCTGAGCCCTAATCCTAACCCTTGTAGCAACATC
TTTCACAGCTATTTACAGCCTTCGTCTTATCTTTTTTGCACTAATAAAATACCCTCGATT
TAATACACTTTCGCCAATTAATGAAAATAACCCATTAGTAATTAACCCTATCAAACGTCT
TGCTTACGGAAGTATTATTGCTGGCTTAATTATTACTATTAATTTAAACCCAACAAAAAC
CCAAATTATAACAATAACTCCACTACTCAAACTATCCGCCCTCCTAGTTACAATTATAGG
CCTGCTTTTAGCCCTAGAACTCACTAATTTAACCAACTCTTACTTCAAAATCAGTCCTAC
ACTCCACTACCACCACTTCTCTAATCTACTAGGTTATTTTCCATCAATCATTCACCGACT
CCTTCCAAAAACTAACCTAAACTGAGCCCAATACATCTCAACACACTTAATTGACCAGAC
TTGAAGCGAAAAGATTGGCCCTAAAAGCAATCTCATTCAACAAATTCCCCTCATTAAACT
ATCTACCCGACCTCAACAAGGCTCAATCAAAACCTATCTAATACTTCTTTTCTTAACACT
CACCCTAATTATCCTAATTACCTTAACCTAACTACCCGCAAAGTACCTCAAGACAAACCC
CGAGTCAATTCTAATACCACAAATAAAGTTAATAGCAGAACTCAACCTCCTAAAACTAAT
ATTCAACCACCGTCAGAGTACAACAAAGCAACTCCCGAGAAATCCCCCCGCACCACATCC
AAATTACTTAATTCCTCCACCCCCGTCCAATCTAAACCTCATCCTTTAACCGTAAAATAA
TTTACCGACACAAAAAGCCCTACTAAATAAAACCCAACGTACAACAATACAGACCAATCT
CCCCATGTTTCTGGATATGGCTCAGCAGCAAGCGCTGCCGTATAAGCAAAAACTACCAAC
ATCCCCCCTAAATAAATTAAAAATAAAATTAAGGACATAAAAGACCCACCATAACCAACT
AACAAACCACACCCAACCCCCGCAGCAGTAACCAAACCCAAAGCAGCATAATAAGGAGAC
GGATTAGATGCTACCCCTATTAAACCTAAAATTAAACCAATTATTATCACAAACATAAAA
TATATCATTATTCTTACCTGGACTTCAACCAAGACCAATAACTTGAAAAACTATCGTTGT
TCATTCAACTATAAGAA-CTTATGGCCACCAATATCCGAAAAACTCACCCACTCCTTAAA
ATTATAAACCACGCCCTAGTTGATCTCCCCGCCCCATCTAATATTTCATTATGATGAAAC
TTTGGTTCACTTATAGGACTATGCTTAATTATTCAAATTCTTACAGGACTCTTCCTAGCT
ATACACTACACCGCAGACATTTCCATGGCTTTCTCCTCAGTAATTCATATTTGCCGCGAT
GTAAACTATGGCTGACTCATCCGTAATATTCATGCTAACGGCGCCTCACTCTTCTTTATC
TGTGTTTATCTTCACATTGCCCGGGGCCTATACTACGGCTCCTACCTTTACAAAGAAACT
TGAAACATTGGCGTAGTCCTCCTTTTCCTGTTAATAGCAACCGCCTTCGTCGGCTACGTC
CTTCCATGAGGACAAATATCCTTTTGAGGGGCTACAGTCATTACCAACCTTTTATCCGCA
TTTCCTTATATTGGAGATGTTCTAGTACAATGAATCTGAGGGGGGTTTTCAGTAGACAAC
GCCACCCTCACACGCTTCTTCGCCTTTCACTTTCTCCTCCCATTCCTAATCCTAGCTCTA
TCAGTTATTCATCTCCTATTTCTCCATGAATCTGGCTCTAACAATCCTCTTGGCATTAAC
TCCGACGCAGATAAAGTTTCATTCCACCCCTACTTCTCTTATAAAGACCTACTTGGCTTC
TTCGTTATAATCTTCTTCTTAGCTTTATTAGCCCTATTCCTACCTAACCTACTAGGAGAT
GCCGAAAACTTTATCCCAGCAAATCCACTTGTAACCCCACCCCACATCAAACCCGAGTGA
TACTTCTTATTTGCCTATGCCATCCTCCGCTCCATCCCTAATAAACTTGGAGGAGTCCTA
GCTCTCCTGTTCTCCATCTTCATCCTTATATTGGTCCCTCTCCTCCACACCTCCAAGCAA
CGAAGTAACATCTTCCGACCTTTTACACAAATCTTCTTCTGACTTCTTGTAGCCAACTCA
ATCATTTTAACTTGAATTGGAGGACAACCCGTAGAACAACCATTTATTATAGTAGGACAA
ATCGCCTCAATCTCCTACTTTGCCTTATTTCTTATTATTATACCATTCACCAGCTGATGT
GAAAATAAAATCCTCAGCCTAAACTAGTTTTGGTAGCTTAACT-CA--AAAGCGTCGGCC
TTGTAAGTCGAAGACCGAGGGTTTAAACCCCTCCCAAAAC--------------------
---------------ACATCAGGGGAAGGAGGGTCGAACTCCTGCCCTTGGCTCCCAAAG
CCAAGATTCTGCCTAAACTGCCCCCTG-TTAGCTGTTATAGCGTGTATAAGCCAAAAATT
GGAAAATTTTGGTTTTGCCCCCTCATAACTGCTATAGCGCGCAAAAGCCAAAATGAAAAA
TTTTGGTTTTT-----GCTCGTCAGTATGACATATATATGACATAGCCCACATATACTGA
TATA-CCACATACTACCCATATTCCATAGTGGCTAAT-----ACAGATATTCCCCTACTA
TATAACATATACTATGCTTAATCCCCATTAATCGACATTCCCCTATTCTATTACATACTA
TGCTTAATCCACATTACACTACTGTCAGCT------------------------------
------------------ATTTCATTTCATTAAGTAACTTAACCCTCATTTATCTAAAAT
CAGTAATTCCATAGCATAACATTTTTCACTTAACCCTATCCTACATG--GTATTATT---
--------TAATGAAGTTGGCGAGAGATCCGTATTAATCTCTTGTTTGGAAAAAATTGAA
CGGTTTGTGGTACATTCCTGATATATCCCCTA-ATATTGATCAAATCTGGCATCTGATTA
ATGCTCGAATTA------------------------------------------------
-----CATATGATCCTTGATCGTATCAAGAATGGCAGTCCTCTAGTTCCCTTTAATGGCA
TAATTATC-CTTGATCGTATCAAGATTTATCGTCCGCCC--TGGTTTTTTATTTCGGTAT
GAAGCAAATAACTACTCCCCGGAAGGGCTC-ATTTGGCACACTAAGATAAACTTGAGCTA
TCCTCGACATTCT--T-CTGATTT-AATCTCATTACTCATCATTCAG-GAGATTAGATTG
TCAAGCTCACCATT-ACTGAAAGGGATA-GAAAATATTAGGTCATGTAGGTCAAGTTTGG
-GTTTTTTGATTAATGAGGCAACGGTTTAAAAAAAACACCGTCATTAACCCCCTC-GGAA
AGAAACCTCCTATAATAGTGTGTGTATAATGCACTTCATTATTCTAATACATTATTCACT
TTATCTGGCATAA-AACTTATACTATTAGACTTCCCCCGAGTTTCGGAAAAAAATCAAAA
---------CCTTTTAAAT-TAAAAAGT-TTTTTTGGT--AAAAACCCCCCTCCCCCTTA
ATATACACGGTTATCTCGAAAAACCCCTAAAACGAGGGCC-GACGTATA-TTTTTTTATA
GAATTGTTGCGGTAATTTCTC--TATATATATTGTAACAACGAT------
>Mustelus_palumbes
GTGTAGCTTAATTT-AAAGCATGGCACTGAAGATGCTAAGATGAGAAATAA--TTTTTTC
CGCGGGCATACAAGGTTTGGTCCTGGCCTTAGTGTTAATTGTAACTAGAATTATACATGC
AAGTTTCAGCCCTCCTGTGAGAATGCCCTAATTAATCTATTAAATAATTAGGAGCAGGTA
TCAGGCACACA--CACGTAGCCCAAGACACCTTGCTAAGCCACACCCCCAAGGGATTTCA
GCAGTAATAAACATTAA-TTCATGAGCGAAAGCTTGAATTAGTTAAAGTCGAC-AGAGTT
GGTTAATCTCGTGCCAGCCACCGCGGTTATACGAGTAACTCATATTAACACA-CCCCGGC
GTAAAGAGTGGTTTAAGAATGACCTTTAAATAACTAAAGTTTAGACCTCATAAAGCTGTT
ATACGCACCCATGAGTGGAACAATCAACAACGAAAGTGACTTTACATA--TTAAGGAGCC
TTGATGCCACGATAGTTGAGACCCAAA-CTAGGATTAGATACCCTACTATGCCCAACCAT
AAACTTAGACAA-TACTTCACCATATTGTTCGCCAGAGTACTACAAGCGCTAGCTTAAAA
CCCAAAGGACTTGGCGGTATCCCACACCCACCTAGAGGAGCCTGTTCTATAACCGATAAT
CCCCGTTCAACCTCACCACTTCTTGCCATTACCGTCTATATACCGCCGTCGTCAGCTCAC
CCTGTGAAGGGTC-AAAAGTAAGCAAAAAGAATTAAAACTCCAAAACGTCAGGTCGAGGT
GTAGCAAATGAAGTGGGAAGAAATGGGCTACATTTTTTACCAAAAAC--ATACGAATGGT
AAATTGAAAATATACCTAAAGGTGGATTTAGCAGTAAGAGAAGATCAGAGTACTTCCCTG
AAATTGGCTCTGGGATGCGCACACACCG-CCCGTCACTCTCCTCAAAAACCTACTTA---
TTTTTTATAAAT-ACATTTCTTTAACAAGAGGAGGCAAGTCGTAACATGGTAAGTGTACT
GGAAAGTGCACTTGGAATCAAAATGTGGCTAAATT-AGTAAAGCACCTCCCTTACACCGA
GGAGACACCCATGCAAATCGGGTCATTTTGA-ACCTTAAAACTAGCCTATATACCA---A
T-CTAACCAGACCTTATAGATCTAATTTATA--CCACAA-ACTTTTAACTAAAACATTTT
AACCTTCTAGTATGGGTGACAGAACAATAACT-CAAGAGCAATAGCTTA-TGTACCGCAA
GGGAAAGCTGAAAAAGAAATGAAACAAA---TCATTAAAGTACTAAAAAGCAG-AGATTA
CACCTCGTACCTTTTGCATCATGATTTAGCTAGAAAAACT-AGGCGAAAAGA-TCTTAAG
TCTATCCTCCCGAAACTAAACGAGCTACTCCGAAGCAGCATTA---TTAGAGCTAACCCG
TCTCTGTGGCAAAAGAGTGGGGAGACTTCCGAGTAGCGGTGAAAAGCCTACCGAGTTTAG
TGATAGCTGGTTACCCAAGAAAAGAACTTTAGTTCTGCATTAA-CTCTTTATTATCTAGA
CAAGAAT-TTCTCGTCAAAGA--AAACTATAAGAATTAATAGTTATTTAGAAGAGGTACA
GCCCTTCTAAACTAAGATACATCTTTTAAAGATGGGAAATGATCATAATTATTAAGGTTT
--CCA--CCCCAGTGGGCCTAAAAGCAGCCACCTGTTAAGTAAGCGTCGCAGCTCCAGTC
TAAC-ACTAAACCCATAATTTAGATATTCACTCATAACCCCCTTT-AACCTATTGGGTTA
TTT--TATAAAAATATAAAAGAACTTATGCTAAAATGAGTAATAAAGAGAACAAATCTCT
-CCCGACATAAGTGTACGTCAGAAAGAATTAAATCACTGACAATT-AATCGGCCCCAGAC
TGAGGTCATTATA-CTATTAAATCATTAACTAGAAAACCTTA------------------
------------------------------------------------------------
--------------------------------------TTCT-TCTATTCGTTAATCCCA
CACAGGAATGTCACCAGGAAAGATTAAAAGAAAATAAAGGAACTCGGCAAACACAAACTC
CGCCTGTTTACCAAAAACATCGCCTCTTG---TTAAACTATAAGAGGTCCCGCCTGCCCT
GTGAC-AAT-GTTCAACGGCCGCGGTATTTTGACCGTGCAAAGGTAGCGTAATCATTTGT
CTTTTAAATGAAGACCCGTATGAAAGGCACCACGAGAGTTTAACTGTCTCTATTTTCTAA
TCAATGAAATTGATCTATTCGTGCAGAAGCGAATATAATAACATTAGACGAGAAGACCCT
ATGGAGCTTTAAACACTTAAGTTAATTATGTAAC--CATTTATTCCTCAGGGTATAAACA
AAATATATAATACTTCTAACTTAAC-TGTTTTTGGTTGGGGTGACCGAGGGGGAAAACAA
ATCCCCCTCATCGATTGAGTACTC---AGTACTTGAAAATCAGAATAACAATTCTGATTA
ATAAAATATTTATCGAA-AAATGACCCAGGATTT-------CCTGATCAATGAACCAAGT
TACCCTAGGGATAACAGCGCAATCCTTTCTCAGAGTTCCTATCGAAGAAAGGGTTTACGA
CCTCGATGTTGGATCAGGACATCCTAATGGTGCAACCGCTATTAAGGGTTCGTTTGTTCA
ACGATTAATAGTCCTACGTGATCTGAGTTCAGACCGGAGAAATCCAGGTCAGTTTCTATC
TATGAATATACTTTTCCTAGTACGAAAGGACCGGAAAAGTGGGGCCAATG-CTACCAGCA
CGCCCCATTTTCATCTATTGAATAAAACTTAAATAGATAAGAAAAGATCACC--CACTGC
CCAAAAACAGG---GTTGTTGAGGTGGCAGAGCCTGGTAATTGCAAAAGACCTAAGTCCT
TTAATCCAGAGGTTCAAATCCTCTCCTCAACTATGCTCCAGACCATCTTACTCTATTTAA
TTAATCCCCTTGCCTACATTATCCCTATCCTCCTAGCCACAGCCTTCCTAACCTTAATTG
AACGAAAAATTCTCGGCTATATACAATTTCGTAAGGGCCCCAACGTTGTTGGGCCTTACG
GCCTCCTTCAACCTATTGCAGACGGCTTAAAACTCTTTATTAAAGAACCTGTCCGCCCAT
CAGCATCCTCCCCATTTTTATTTTTAGCTGCCCCAACAGCAGCCTTAACTCTGGCCTTAC
TTATATGAATACCACTTCCTCTCCCCCACTCTATTATTAATCTTAATCTAGGCTTATTAT
TTATCTTAGCAATTTCAAGCCTTACCGTATATACTATTTTAGGGTCCGGATGAGCATCCA
ACTCAAAATATGCTCTAATAGGAGCACTTCGTGCTGTAGCACAAACCATCTCCTATGAAG
TAAGTCTAGGACTAATTCTACTTTCAATAATCGTACTTGCTGGAGGCTTTACCCTCCATA
CATTCAACACAACCCAAGAAACTATTTGACTCCTAATCCCAGGCTGACCCCTAGCCCTAA
TATGGTATATTTCAACCTTAGCAGAAACCAATCGAGCCCCATTTGATTTAACAGAAGGGG
AGTCAGAATTAGTCTCAGGTTTCAATATTGAATATGCAGGAGGCCCATTCGCCCTATTTT
TCCTAGCTGAATACACAAACATTTTATTAATAAACACCCTCTCAGTCATCTTATTCATAG
GAATTTCCTACAACCCCCTCTTCCCACAACTCTCAACATTCAGCCTTATGATAAAAGCCA
CACTACTAACATTCATTTTTTTATGAATCCGAGCATCATACCCCCGCTTTCGCTATGATC
AACTTATACACTTAGTATGAAAAAACTTTTTGCCATTAACCCTAGCAATTATTTTATGAC
ATGTGGCCCTACCACTCGCCATAACAAGTTTACCCCCCATTACTTAA------GGAAGCG
TGCCTGAACTAAAGGGCCACTTTGATAGAGTGGATAATGAGAGTTAAAGCCTCCCCACTT
CCTTCTAGAAAAATAGGACTTGAACCTACATCTAAGAGATCAAAACCCTCCGTGTTTCCT
ATTACACCATATTCT----AAGTAGAGTCAGCTAATAAAGCTTTTGGGCCCATACCCCAA
CCATGTTGGTTGAAATCCTTCCTTTACTAATGAATCCTACTGTATTAACCATCCTAATTT
CAAGCTTAGGCCTAGGAACTACTCTTACATTTATCGGATCACATTGACTCCTAGTGTGAA
TAGGCCTCGAAATCAACACTTTAGCTATTATTCCCTTAATAATTCGCCAGCACCACCCAC
GAGCAGTAGAAGCCACCACAAAATATTTTATTACCCAGGCAACTGCCTCTACTTTACTAT
TATTTGCTAGCGTTACAAACGCTTGGACTTCAGGTGAATGAAGTCTAATTGAAATGCTTA
ATCCAACCTCTGCCACACTAACAACAGTCGCACTTGCCCTAAAAATTGGTCTTGCACCTC
TACACTTTTGATTACCTGAAGTACTTCAAGGGCTAGACTTAACTACAGGTCTTATTTTGT
CAACCTGACAAAAACTAGCCCCTTTCGCCATCCTACTCCAACTTTATCCTCTACTTAACC
CAAACCTCCTATTAACTCTTGGAATTCTCTCAACAATCATTGGAGGTTGAGGAGGACTTA
ACCAAACACAGCTACGAAAAATTTTAGCTTACTCATCAATTGCAAACCTTGGGTGAATAA
TTACAATTTTACATTACGCCCCAAACCTAACCCTCCTTAACCTTATTTTATATATTATCA
TAACACTTACAACCTTCCTATTATTTAAAATCTTTAACTCAACCAAAATTAACTCCATTG
CTTCGTCATCAACCAAATCCCCCCTCCTATCTATTATTGCCTTATTAACCCTTCTCTCTT
TAGGAGGATTACCTCCACTCTCCGGCTTCATACCCAAATGATTAATCCTCCAAGAACTAA
CAAAACAAAGCCTATTTATCCCAGCTACAATTATAGCTTTAATAACCCTCCTTAGTTTAT
TCTTTTATTTACGCCTATGTTATGCCACAACACTAACTATAAACCCCAACCCAACCAATA
TATTATCGTCCTGACGAACAAAACCCTATCACTTTACTCTTATCCTATTAACATCAGCAA
CCTTATCAATTCTTCTTCTTCCCTTAACACCTGCAATCTTCACACTTACCTCAT-AGGAA
TTTAGGTTAATAACAGACCAAAAGCCTTCAAAGCTTTAAGTAGAAGTGAAAATCTTCTAA
TTTCTGCTAAGATTTGCAAGACTCTATCTCACATCTTCTGAATGCAACCCAGATACTTTC
ATTAAGCTAAAACC---TTCTAGATAAACAGGCCTCGATCCTGTAAAAACTTAATTAACA
GCTAAGCGTTCAATCCAGCGAACTTCTATCTAGG-CTT--TCTCCCGCCGCCTAACACAA
AGGCGG-----GAGAAAGCCCCGGGAGGAAG-CGAGCCTCCGTCTTTGGATTTGCAATCC
AATGTATTACAATTACTTCGGGGCTTTGGAAAGAAGAGGACTTTGACCTCTGTACACGGA
GCTACAATCCGCCGCTT-AATTCTCAGCCATCTTACCTGTGGCAATTAATCGTTGACTAT
TTTCTACCAACCACAAAGATATCGGCACCCTTTACTTAATTTTTGGTGCATGAGCAGGCA
TAGTTGGAACAGCCCTAAGCCTTCTAATTCGAGCCGAACTGGGACAGCCAGGATCACTTT
TAGGTGATGATCAGATTTACAATGTGATCGTGACCGCCCATGCTTTCGTAATAATCTTCT
TTATGGTTATACCAATCATGATTGGTGGTTTTGGAAATTGACTGGTCCCCTTAATAATTG
GTGCACCAGATATGGCTTTTCCACGAATAAATAACATAAGCTTCTGACTACTTCCACCAT
CATTTCTTCTCCTCCTCGCTTCTGCAGGAGTTGAAGCGGGAGCGGGTACTGGTTGAACAG
TTTACCCACCACTAGCAAGCAATTTAGCTCATGCTGGGCCATCCGTTGATTTAGCCATCT
TTTCCCTTCATTTAGCCGGTATTTCATCCATCTTAGCCTCAATTAATTTTATTACAACCA
TTATTAATATAAAACCACCAGCCATTTCCCAATATCAAACACCATTATTTGTTTGATCAA
TCCTTGTAACCACTATTCTCCTCCTCCTCTCCCTTCCAGTTCTTGCAGCAGGGATTACAA
TATTACTTACAGACCGTAACCTTAACACTACATTCTTTGACCCTGCAGGTGGGGGAGATC
CTATCCTTTACCAACATTTATTCTGATTCTTTGGTCACCCTGAAGTTTATATTTTAATTT
TACCTGGCTTCGGAATAATTTCACATGTAGTTGCCTATTATTCAGGCAAAAAAGAACCAT
TCGGATATATGGGTATAGTTTGAGCAATAATAGCAATTGGCCTACTTGGTTTCATTGTTT
GAGCCCACCATATATTTACAGTAGGTATAGACGTAGATACCCGAGCCTATTTTACTTCCG
CAACAATAATTATTGCTATTCCTACAGGCGTAAAAGTATTTAGCTGACTAGCAACCCTTC
ATGGAGGATCAATTAAATGAGATACTCCTCTGCTTTGAGCTCTAGGGTTCATCTTTCTTT
TTACAGTAGGAGGTTTAACAGGAATTGTACTAGCTAATTCTTCATTAGATATTGTTCTTC
ATGATACTTACTACGTAGTAGCCCACTTCCACTATGTTCTTTCAATAGGAGCAGTATTTG
CCATCATAGCAGGCTTCATCCACTGATTCCCTTTAATATCTGGCTTTACCCTACACCAAA
CTTGAACAAAAATTCAATTTGCAGTGATATTTATCGGAGTAAACTTAACTTTCTTCCCCC
AACATTTCCTAGGCCTTGCAGGCATACCACGACGATATTCAGATTACCCAGACGCATATA
CCCTATGAAATACAGTTTCATCTATTGGCTCTTTAATTTCTCTTGTTGCTGTAATTATAT
TATTATTTATCATTTGAGAAGCGTTTGCCTCAAAACGAGAAGTTTTATCTGTTGAACTTC
CTCATACAAATGTAGAATGATTACATGGCTGCCCTCCTCCTTATCACACTTATGAAGAAC
CAGCATTTGTTCAAGTTCAACAACCCTCTTTTTAAACAAGAAAGGAAGGAATTGAACCCC
CATATGCTGGTTTCAAGCCAGCCACATCACCACTCTGTCACTTTCTTT-AT-AAGATGCT
AGT-AAAATATATTACACTGCCTTGTCAGGGCAGAATTGTGAGTTAAATTCCCGCGTATC
TTAATTTGTAATGGCACACCCCTCACAATTAGGATTCCAAGATGCAGCCTCCCCCGTTAT
GGAAGAACTTATTCATTTTCACGACCACACACTAATAATTGTATTTTTAATTAGCACCCT
AGTTCTCTATATTATTACAGCAATAGTAACAACTAAGCTCACAAATAAATATATTCTTGA
TTCACAAGAAATTGAGATCGTTTGAACCATTCTACCTGCTATTATTCTTATCATAATTGC
TCTCCCATCACTACGAATTTTATACCTCATAGATGAAATTAATGATCCCCACCTAACTAT
TAAAGCTATAGGTCACCAATGATACTGAAGCTATGAATATACAGATTACGAAGACCTAGG
ATTTGACTCTTATATAATTCAAACCCAAGACTTAGCCCCGGGCCAATTCCGTTTATTAGA
AACAGACCATCGTATAGTAGTACCCATAGAATCACCCATTCGAGTTCTAGTATCAGCAGA
AGACGTATTACATTCATGAGCTGTTCCAGCTTTAGGTGTAAAAATAGATGCCGTTCCAGG
ACGACTTAACCAAACTGCCTTCATCATCTCACGTCCTGGCGTCTATTACGGTCAATGTTC
AGAAATTTGTGGCGCCAATCACAGCTTTATACCTATCGTAGTAGAAGCAGTTCCTCTAGA
ACACTTCGAAGCCTGATCTTCATCAATATTAGAAGAAGCCTCATTAAGAAGCTAAACTGG
GTCTAGCATTAGCCTTTTAAGCTAACTATTGGTGATTCCCTACCACCCTTAATGATATGC
CACAATTAAATCCCAACCCATGATTTTTAATTTTATTATTCTCATGAATTGTTTTCCTTA
CTATTTTGCCAAACAAAGTAATAAGCCATCTATTTAACAATGATCCTACTCTAAAAAGTA
CTGAAAAACCTAAACCCAACCCTTGAAATTGACCATGATTATAAGCTTTTTTGACCAATT
CTTAAGCCCCTCACTAATTGGAATTCCTCTTATTGCCCTAGCAATCTTAATTCCATGATT
AACTTTCCCTACCCCTTCAAGCCGATGGCTAAATAACCGATTAATTACTCTTCAAGCCTG
ATTTATTAATCGTTTTATTTATCAACTTATACAACCCATAAATCTTGGAGGACATAAATG
AGCCGTATTATTCACAGCCCTAATACTATTCCTTATTACTATTAATCTTCTAG-------
------------------------------------------------------------
-----------------GCCTTCTCCCATATACCTTTACCCCTACAACACAACTCTCACT
AAATATAGCATTTGCCCTACCATTGTGAATTACAACTGTACTAATTGGTATACTAAACCA
ACCCACCATCGCACTAGGTCACCTTCTTCCAGAAGGAACACCAACCCCTCTAGTTCCTAT
TCTCATTATCATCGAAACTATTAGTTTATTTATCCGACCATTAGCCCTAGGTGTCCGATT
GACCGCCAATTTAACAGCTGGCCATTTATTAATACAGCTAATTGCCACAGCAGCCTTTGT
CCTCCTAACTATTATGCCAACCGTAGCCCTACTTACCTCCTTAATTTTATTTTTATTAAC
AATTCTAGAAGTAGCTGTAGCAATAATCCAAGCATATGTATTTGTTCTCCTATTAAGTCT
ATATTTACAAGAAAACGTATAATGGCTCACCAAGCACACGCATACCACATAGTTGACCCA
AGCCCATGACCCCTTACAGGAGCTACCGCTGCCCTTCTCATAACATCGGGTTTAGCCATT
TGATTTCACTTTCACTCACTTCTACTCCTTTATCTAGGATTTACCCTTCTCCTTCTAACA
ATAATTCAATGATGACGTGATGTTATCCGAGAAGGAACATTCCAAGGTCATCATACACCC
CCTGTACAAAAAGGTCTTCGTTATGGAATAATTTTATTCATCACATCAGAAGTCTTCTTC
TTTCTAGGCTTTTTCTGAGCCTTTTACCATTCTAGCCTTGCACCTACTCCTGAACTAGGA
GGATGCTGACCACCAACAGGAATTAACCCCCTAGACCCATTCGAAGTGCCACTCTTAAAT
ACCGCAGTTCTCCTAGCTTCCGGAGTAACCGTAACTTGAGCACACCATAGCCTTATAGAA
GGTAATCGAAAAGAAGCAATTCAAGCCCTTACTTTAACCATAATTCTAGGAGTTTACTTC
ACATCCCTTCAAGCCATAGAATATTACGAAGCACCATTCACTATTGCTGACGGAGTTTAC
GGAACTACATTTTACGTAGCCACAGGATTCCACGGCCTCCACGTTATTATCGGTTCAACA
TTTTTAGCAGTTTGTCTTCTACGACAAGTCCAATATCACTTTACATCAGAACATCACTTT
GGCTTCGAAGCCGCAGCATGATACTGACATTTTGTAGATGTAGTGTGATTATTCCTTTAT
GTATCCATCTATTGATGAGGCTCATAATTGCTTTTCTAGTATAAATTAGTACAAGTGATT
TCCAATTATTAAATCTTGGTTAAAACCCAAGGAGGAGTAATGAACCTCATCATGTCGTCT
GTCGCGACTACGGCCCTGGTTTCCCTAATCCTCGCTTTAATTGCATTTTGACTTCCATCA
TTAAATCCAGATAATGAAAAATTATCCCCTTATGAATGTGGCTTTGATCCCCTAGGAAGT
GCCCGCCTCCCTTTTTCCCTCCGCTTCTTCTTAGTAGCCATTCTATTTCTCCTCTTTGAT
TTAGAAATTGCCCTCCTACTACCATTACCTTGAGGTAATCAACTATTAACACCCCTCTCT
ACCCTGCTTTGAGCAGCAGCTATCCTAATCTTACTCACCCTTGGCCTCATCTATGAATGA
CTTCAAGGAGGACTTGAATGAGCAGAAT-AGATGTTTAGTCCAAACT-AAGACCACTAAT
TTCGGCTTAGTAAATTATGGTGAAAATCCATAAACATCTTATGTCCCCCATATATTTTAG
CTTTACCTCAGCATTTATCCTAGGTTTAATAGGTCTTGCATTTAACCGCTCACACCTTTT
ATCCGCCCTTCTATGTCTTGAAGGTATAATACTTACCCTCTTCATCGCTACTGCAATCTG
ATCAATAATACTAAACTCTACCTCTAGCTCTATTATTCCTATAATTATATTAACATTTTC
CGCCTGTGAAGCCAGCGCAGGATTGGCTATCCTAGTCGCCGCCTCCCGCTCACACGGCTC
CGACAACCTACAAAACCTTAACCTTCTCCAATGTTAAAAATTTTAATTCCAACAATTATA
TTATTCCCTACTGCCTGATTTTCTCATAAAAAATGATTATGAACTACCACTTCCGCCCAT
AGCCTTCTTATTGCCACAATAAGCCTACTTTGATTTAAATGAAATATAGATATTGGTTGA
GACTTCTCTAACCAATACCTAGCCGTTGATCCTTTATCTACTCCTTTACTCATTTTAACA
TGCTGACTCCTACCATTAATAATTCTAGCCAGCCAAAATCACATCTCTCCAGAACCCTTA
ACCCGACAACGAACTTATATCTCTCTCCTAATTTTTTTACAGTTCTTTCTTATCATAGCT
TTCTCTGCAACAGAAATAATCTTATTTTACATTATGTTTGAAGCCACACTTATCCCAACA
CTTATTATTATTACACGATGAGGTAACCAAACAGAACGCCTAAACGCAGGAACTTACTTT
TTATTTTACACCTTAATTGGATCTCTCCCTCTACTTATTGCCTTATTATTTATACAAAAT
AACCTCGGCTCCCTCTCGATATTTATTATTCAACACTCCCAATACACTAACCTTTATTCA
TGAGCAGATAAATTCTGATGAACTGCCTGCATTATCGCTTTCCTTGTTAAAATACCCCTT
TATGGGGTTCATCTTTGATTACCAAAAGCCCACGTAGAAGCCCCAATCGCCGGCTCAATA
ATTCTAGCTGCAGTATTACTAAAATTAGGGGGCTACGGAATAATACGTATTATTATTATA
CTTAACCCCCTTACCAAAGAAATAGCTTACCCATTCTTAATCTTAGCCATTTGAGGTGTT
GTAATAACTAGCTCCATTTGCCTACGACAAACGGACTTAAAGTCCCTAATCGCCTATTCC
TCAGTTAGCCACATGGGTCTTGTCGCAGCAGCAATCCTTATCCAAACTCCATGAAGCTTC
GCAGGAGCAACAATACTAATAATTGCCCATGGATTAATCTCTTCAGCCCTATTCTGCCTA
GCCAATACCAACTACGAACGTATTCATAGCCGAACCTTACTTTTAGCCCGAGGAATCCAA
ATTATTCTTCCACTTATGGCAACCTGGTGATTCCTCGCTAACCTCGCTAACCTCGCTTTA
CCTCCATCTCCCAACCTCATAGGAGAACTCTTTATTATTACATCATTATTTAACTGATCT
AATTGAACTTTAATTCTTACAGGGAGTGGAGTGTTAATTACCGCATCCTATTCCCTTTAC
ATATTCCTCATAACTCAACGAGGACCGACATCCAACCACCTTATTTCACTTAATCCATCC
CATACACGAGAACATCTCCTACTCAGCCTTCATATTATGCCCGTATTATTATTAATCCTT
AAGCCAGAACTTATCTGAGGCTGAACATTTTGTATTTATAGTTTAATTAAAATATTAGAT
TGTGGTTCTAAAGACAAAAGTTAAAATCTTTTTATTTACCGAGAGAGGTCCGG-GACACG
AAGATCTGCTAATTCTT-CTTATCATGGTTCAAGCCCATGGCTCACTCGGCCCTTGAAAG
ATAATAGTAATCTATTGGTCTTAGGAACCAAAAACTCTTGGTGCAACTCCAAGCAAGAGC
TATGCATATTATCTTTAACTCATCCTTCCTACTAATCTTCATTATTCTTACTTTACCATT
AATTTCCTCACTTTCACCAAAAGAACTTAAACCAAACTGATCGTCCTCATACGTTAAAAC
CGCTGTAAAAATTTCCTTTTTTATTAGCTTAATTCCTTTATTTATCTTTCTCGACCAAGG
TTTAGAATCAATTGTTACCAACTGAAATTGAATAAACATGGGCCCCTTTGATATTAACAT
AAGCTTCAAATTTGATCTCTACTCAATCATCTTTACACCTGTAGCCTTATACGTTACCTG
ATCTATTCTTGAATTTGCCCTCTGATATATACATTCTGACCCTAACATAAATCGCTTTTT
CAAATATCTTTTATTATTTTTAATTTCAATAATCATTCTAGTTACTGCCAACAACATATT
TCAACTATTTATTGGCTGAGAAGGAGTTGGAATCATATCCTTTTTACTTATCGGCTGATG
ATACAGCCGAGCAGACGCTAATACAGCAGCATTACAAGCCGTTATTTATAACCGAATTGG
TGATGTCGGATTAATCTTAAGCATAGCCTGACTAGCCACTAACCTTAACTCATGAGAAAT
TCATCAACTCTTCATTTTATCTAAAAATAAAGATCTAACATTACCACTTCTTGGTCTCGT
ATTAGCCGCAGCTGGAAAATCAGCACAATTTGGTCTACACCCATGACTACCTTCAGCTAT
AGAAGGCCCTACACCAGTATCAGCATTACTCCACTCCAGCACAATAGTTGTAGCAGGTAT
CTTCCTTCTAATCCGCCTCCACCCACTTATTCAAGATAATAAATTAATTCTAACCGTCTG
CCTATGCCTCGGAGCACTTACTACCCTCTTCACAGCCACATGTGCCCTCACCCAAAATGA
TATTAAAAAAATTGTTGCTTTCTCAACATCAAGTCAATTAGGACTAATAATAGTTACCAT
TGGCCTTAACCAACCTCAACTGGCCTTCCTTCATATCTGCACTCATGCCTTCTTTAAAGC
AATACTTTTCCTTTGCTCCGGATCTATTATTCATAGTCTTAACGATGAGCAAGATATCCG
GAAAATAGGAGGTCTACACAAACTCCTACCATTTACCTCAACCTCCCTAACAATTGGTAG
CTTAGCCCTAACAGGTATACCATTCCTATCAGGTTTCTTTTCAAAAGACGCCATCATTGA
GTCCATAAACACTTCCCACTTAAACGCCTGAGCCCTAATCCTAACCCTTGTAGCAACATC
TTTCACAGCCATTTACAGCCTTCGTCTTATCTTTTTTGCACTAATAAATTACCCTCGATT
TAATACACTTTCCCCAATTAATGAAAATAACCCATTAGTGATTAATCCTATTAAACGCCT
TGCTTACGGAAGTATTATCGCTGGTCTAATTATTACCCTTAATTTAACCCCAACAAAAAC
CCAAATTATAACTATATCTCCTCTACTTAAACTGTCTGCCCTATTAGTTACAATTATAGG
CCTGCTTCTAGCCCTAGAACTTACTAATTTAACTAACTCTCACTTTAAAACCAACCCTAC
ACTTCACTACCATCATTTCTCCAATTTACTAGGCTACTTCCCTTCAATTATTCACCGACT
TCTTCCAAAAACTAGCCTAAACTGAGCCCAATACATTTCAACACACTTAATTGACCAAAC
CTGAAGCGAAAAAATTGGCCCTAAAAGTAACCTTATCCAACAAACATCCCTCATTAAATT
ATCTACTCAACCTCAACAAGGTTTAATCAAAACCTACCTAACACTTCTTTTCTTAACACT
TACCCTAGTTATCCTAATTACCTTAACCTAACTACCCGTAAAGTACCCCAAGATAAACCC
CGAGTTAGTTCTAATACAACAAACAAAGTTAATAATAAAACTCAACCCCCTAAAACTAAT
ATTCAACCACCATCAGAATACAACAAAGCAACCCCTAAAAAATCCCCCCGTACCATATCT
AAATTACTTAATTCCTCCACCCCCGTTCAATGTAAACCTCATCCCTTAACCATAAAATAT
TTTCCGGACACAAAAAGCCCTACCAAATAAAGCCCAACATATAACAATACAGACCAATCT
CCCCATGACTCTGGATAAGGCTCAGCAGCAAGCGCTGCCGTATAAGCAAAAACTACCAAT
ATCCCCCCTAAATAAATTAAAAACAAAATTAAGGACATAAAAGACCCACCATGACCAACT
AACAAGCCACACCCAACCCCTGCAGCAGTAACTAAACCCAAAGCAGCATAATAAGGAGAC
GGATTGGACGCTACCCCTATTAAACCTAAAATTAAACCAATTATTATCACAAACATAAAA
TATATCATTATTCTTACCTGGACTTTAACCAAGACCAATAACTTGAAAAACTATCGTTGT
TCATTCAACTATAAGAA-CTAATGGCCACCAATATTCGAAAAACTCACCCACTCCTTAAA
ATTATAAACCATGCCCTAGTTGATCTCCCCGCTCCATCTAATATTTCATTATGATGAAAC
TTTGGCTCACTAATAGGACTATGCTTATTTATTCAAATTCTTACAGGACTCTTCCTAGCT
ATACATTATACCGCAGATATTTCCATAGCTTTCTCCTCAGTAGTCCATATTTGCCGCGAT
GTTAATTACGGATGACTTATCCGTAATATTCACGCTAATGGAGCCTCACTCTTCTTTATC
TGTGTTTACTTTCACATTGCCCGGGGTCTATACTACGGCTCTTACCTTAACAAAGAAACT
TGAAACATTGGCGTAGTCCTCCTTTTCCTATTAATAGCAACAGCCTTCGTCGGCTATGTT
CTTCCATGAGGACAAATATCCTTTTGAGGAGCTACAGTCATTACTAACCTTTTATCCGCA
TTTCCTTATATTGGGAATATGCTAGTACAATGAATCTGAGGGGGGTTTTCAGTAGACAAC
GCCACCCTTACACGCTTTTTTGCCTTTCACTTTCTCCTCCCATTCCTGATCATAGCCCTA
TCAGTTATTCACCTCCTCTTCCTTCATGAATCCGGCTCTAACAATCCTCTTGGTATTAAT
TCCGACGCAGACAAAGTGTCATTCCACCCCTACTTCTCTTACAAAGACCTACTTGGCTTC
TTTGTAATAATCTTCTTATTAGCTTTATTAGCCCTGTTCCTACCTAACCTTCTAGGAGAC
GCTGAAAACTTTATCCCAGCGAATCCACTTGTTACCCCACCMCACATCAAACCCGAGTGA
TACTTCTTATTCGCCTATGCCATCCTACGCTCCATTCCCAATAAACTAGGAGGAGTCCTA
GCACTCCTATTCTCCATTTTCATCCTTCTATTAGTCCCACTTCTTCATACCTCTAAACAA
CGAAGTATCATCTTCCGACCTTTAACACAAATTTTCTTCTGGATCCTTGCAGCCAATTCA
ATTATTTTAACTTGAATTGGAGGACAACCCGTCGAACAACCATTTATTATAGTAGGACAA
ATTGCCTCAATCTCCTACTTTGCCTTATTTCTTATTACTATACCATTTATTAGCTGATGC
GAAAACAAAATCCTCAGCCTAAACTAGTTTTGGTAGCTTAACT-TA--AAAGCGTCGACC
TTGTAAGTCGAAGATCGAGGGTTTAAACCCCTCCCAAAAC--------------------
---------------ACATCAGGGGAAGGAGGGTTAAACTCCTGCCCTTGGCTCCCAAAG
CCAAGATTCTGCCTAAACTGCCCCCTG-ATAGCTGTTATAGCGT----------------
----------------------------------------GCAAAAGCCAAAACGAAAAA
TTTTGGTTTTT-----GTTCGTCAGTATGACATATATATGATATAGTCCACATATACTGA
TATA-CCACATAATACCCATATTCCATAGTGGCTAAT-----ACAGACATTCCCCTACTA
TATAACATATACTATGCTTAATCCTCATTAATCGACATTCCCCTATTCTATTACATACTA
TGTTTAATCCACATTAGACTACTGTCAGCT------------------------------
------------------ATATCATTTCATTAAATAATTTAACCCTCATTAATCTATTAT
CAGTAATTTCATAGCATCATATTTTTCACTTAACCCTATCTTACATG--GTATTATT---
--------TAATGCCGTTGGCGAGAGATCCGTATTTATCTCTTGAATGGAAAATATTGAA
CGGTTTGTGGTACATTACTGTTATATCCCCTAGATATTGATCAAATCTGGCATCTGATTA
ATGCTCGAATTA------------------------------------------------
-----CATCTAATCCTTGATCGTATCAAGAATGTCAGTACTCTAGCTCCCTTTAATGGCA
TAATTAACTCTTAATCGTATCAAGATTTATCGTCCGCCC--CGCTTTTTTATTTCGGTAT
GAAGCAAATAACTACTCCCCGGAAGGGCTC-ATCTGGTACACTAAGGTAAACTTGAGCTA
TCCTCGACACTTT--T-CTTATCA-AATCTCATTACTTCTAATTCAG-GAGATTAGATTG
TCAAGCTCACCATT-ACTGAAAGGGATA-GAAAATATTAGGTCATGTAGGTCAAGTTTGG
-GTTTTTTGATTAATGAAGCAAAGGTTTAAAAAAAACACTGTCATTAACCCCCGC-GGAA
AGAAGTCTCCTATAATAGTGTGTGTAAAATACATTTCATTATTCTAATACATTATTCACT
TTATCTGGCATAA-ATCTTACATTATTAGACTTACCCCGGGTTCCGGAAAAAAAATTCAA
---------ACCTTTTAAA-TAAAAAGT-TTTTTTGGT--AAAAACCCCCCTCCCCCTTA
ATATACACGGTTATCTCGAAAAACCCCTAAAACGAGGGCC-GACGTATATTTTTTTTATA
GAATTGTTGCGGTAATTTCTC--TATATATAATGTAACAATGTGAC----
>Mustelus_griseus
GTGTAGCTTAATTT-AAAGCATGGCACTGAAGATGCTAAGATGAAAAATAA--TTTTTTC
CGCGGGCATACAAGGTTTGGTCCTGGCCTTAGTGTTAATTGTAACCAGAATTATACATGC
AAGTTTCAGCCCCCCTGTGAAAATGCCCTAATTAATCTATTAAATAATTAGGAGCAGGTA
TCAGGCACACG--CACGTAGCCCAAGACACCTTGCTAAGCCACACCCCCAAGGGATTTCA
GCAGTAATAAACATTAA-TTCATGAGCGAAAGCTCGAATTAGTTAAAGTTAAC-AGAGTC
GGTTAATCTCGTGCCAGCCACCGCGGTTATACGAGTGACTCATATTAACACA-CCCCGGC
GTAAAGAGTGGTTTAAGAATGACC-TTAAACAACTAAAGTTAAGACCTCATAAAGCTGTT
ATACGCACCCATGAGAGGAATAATCAACAACGAAAGTGACTTTATATA--TCAAGGAGCC
TTGATGCCACGATAGTTGGAACCCAAA-CTAGGATTAGATACCCTACTATGTCCAACCAC
AAACTTAGACAA-AAAATCACCACATTGTTCGCCCGAGGACTACAAGCGCTAGCTTAAAA
CCCAAAGGACTTGGCGGTATCCCACACCCACCTAGAGGAGCCTGTTCTATAACCGATAAT
CCCCGTTCAACCTCACCACTTCTTGCCATTACCGTCTATATACCGCCGTCGTCAGCTCAC
CCTGTGAGGGACT-AAAAGTAAGCAAAAAGAACT-TAACTCCAAAACGTCAGGTCGAGGT
GTAGCAAATGAAGTGGGAAGAAATGGGCTACATTATTTACCAAAAAC--ACACGAATGGT
GGACTGAAAACACACCTAAAGGTGGATTTAGCAGTAAGAGAAGATTAGAGTACTTCCCTG
AAATTGGCCCTGGGATGCGCACACACCG-CCCGTCACTCTCCTCAAAAA-TTACTTA--T
CTTTTCATAAAT-ACATTTCTTCAACAAGAGGAGGCAAGTCGTAACATGGTAAGTGTACT
GGAAAGTGCACTTGGAATCAAAATGTGGCTAAATT-AGCAAAGCACCTCCCTTACACCGA
GGAGATACCCATGCAAATCGGGTCATTTTGA-ACCTTAAAGCTAGCCTATATACTA---A
T-TTAACCGGACCTTATAAATCTAATTTACA--CAATAA-CCTTTAACCAAAACATTTTT
AATCTTCTAGTATGGGTGACAGAACAATAACC-CAAGAGCAATAGCTTA-TGTACCGCAA
GGGAAAGCTGAAAAAGAAATGAAATAAC---TCACTAAAGTACTAAAAAGCAG-AGATTA
CACCTCGTACCTTTTGCATCATGATTTAGCTAGAAAAACT-AGGCAAAAAGA-TCTTAAG
TCTATCTTCCCGAAACTAAACGAGCTACTCCGAAGCAGCATTA----TAGAGCTAACCCG
TCTCTGTGGCAAAAGAGTGGGAAGACTTCCGAGTAGCGGTGAAAAGCCTACCGAGTTTAG
TGATAGCTGGTTACCCAAGAAAAGAACTTTAGTTCTGCATTAA-TTCTTTAATATCTGGA
CAAGAAT-GTCTCGTCAAAGA--GAACTATAAGAATTAATAGTTATTTAGAAGAGGTACA
GCCCTTCTAAACTAAGATACATCTTTTAAAGGTGGAAAATGATCATAATTATTAAGGTTC
--CAA--CCTCAGTTGGCCTAAAAGCAGCCACCTGTCAAGTAAGCGTCGCAGCTCCAG-T
TAAT-ACTAAACCTATAATTTAGATATTTATTCATAAACCCCTTT-ACCCTATTGGGTTA
TTT--TATAAAAATATAAAAGAACTTATGCTAAAATGAGTAATAAAGAGAACAAATCTCT
-CCCGACATAAGTGTACGTCAGAAAGAATTAAATCACTGACAATT-AATCGACCCCAGAC
TGAGGTCATTATA-CCATTAAATCATTAACTAGAAAACCTTA------------------
------------------------------------------------------------
--------------------------------------TCCT-TCTATTCGTTAATCCCA
CACAGGAATGTCACCAGGAAAGATTAAAAGAAAATAAAGGAACTCGGCAAACATAAACTC
CGCCTGTTTACCAAAAACATCGCCTCTTG---CTATACCATAAGAGGTCCCGCCTGCCCT
GTGAC-AAT-GTTCAACGGCCGCGGTATTTTGACCGTGCAAAGGTAGCGTAATCACTTGT
CTTTTAAATGAAGACCCGTATGAAAGGCACCACGAGAGTTTAACTGTCTCTATTTTCTAA
TCAATGAAATTGATCTATTCGTGCAGAAGCGAATATAATGACATTAGACGAGAAGACCCT
ATGGAGCTTCAAACACTTAAGTTAATTATGTAAT--CATTTATTCCTTAGGGTATAAACA
AAGTATACAATACTTCTAACCTAAC-TGTTTTTGGTTGGGGTGACCGAGGGGGAAAACAA
ATCCCCCCCATCGATTGAGTACTC---AGTACTTGAAAATTAGAATAACAATTCTGATTA
ATAAAATATTTATCGAA-AAATGACCCAGGATTT-------CCTGATCAATGAACCAAGT
TACCCTAGGGATAACAGCGCAATCCTTTCTCAGAGTTCCTATCGAAGAAAGGGTTTACGA
CCTCGATGTTGGATCAGGACATCCTAATGGTGCAACCGCTATTAAGGGTTCGTTTGTTCA
ACGATTAATAGTCCTACGTGATCTGAGTTCAGACCGGAGAAATCCAGGTCAGTTTCTATC
TATGAATATTCTTTCCCCAGTACGAAAGGACCGGGAAAGAGGGGCCAATG-CTATTAGCA
CGCCCCATTTTCATCTATTGAATAAAACTCAAATAGATAAGAAAAGCTCACC--CACTAC
CCAAAAACAGG---GTTGTTGGGGTGGCAGAGCCTGGTAAATGCAAAAGACCTAAGTCCT
TTAATCCAGAGGTTCAAATCCTCTCCCCAACTATGCTCCAGACCATCTTACTCTATTTAA
TTAATCCCCTTGCCTACATTATCCCTATCCTCCTAGCCACAGCTTTTTTAACTTTAATTG
AACGAAAAATCCTCGGCTATATACAATTCCGCAAAGGCCCCAATGTCGTTGGACCTTACG
GCCTCCTTCAACCTATTGCAGATGGCTTAAAACTCTTTATTAAAGAACCTGTTCGTCCAT
CAGCATCCTCCCCATTTCTTTTCTTAGCTACACCAACAGCAGCCTTAACCTTAGCTCTAC
TAATATGAATACCACTCCCACTCCCCCACTCAATTATTAACCTTAATTTAGGCCTATTGT
TTATTTTAGCAATTTCAAGCCTTACTGTATACACTATTTTAGGGTCCGGATGAGCATCCA
ACTCAAAATACGCCTTAATAGGGGCACTACGTGCTGTAGCACAAACTATCTCTTATGAAG
TTAGTCTAGGACTTATTTTACTCTCAATGATCGTACTTGCTGGCGGCTTCACTCTTCACA
CATTCAATACGACCCAAGAAACTATTTGACTCCTAATCCCAGGCTGACCACTAGCTCTAA
TATGATATATTTCAACCCTAGCAGAAACTAATCGAGCCCCATTTGACTTAACAGAAGGAG
AATCAGAATTAGTTTCAGGATTTAATATCGAATATGCAGGGGGCCCATTTGCCCTATTTT
TCCTAGCTGAATATACAAACATTTTATTAATAAATACCCTCTCAGCTATTTTATTTATAG
GAATCTCTTATAATCCCCTCCTCCCACAAATCTCAACATTCAGCCTTATAATAAAAGCTA
CACTACTAACATTCATTTTTTTATGAATTCGAGCATCATACCCCCGCTTTCGCTATGATC
AACTCATGCACTTAGTATGAAAAAACTTTTTACCCCTGACCCTGGCAATCATTTTATGAC
ATATAGCCCTACCACTTGCCATAACAAGCCTACCCCCCTTAACCTAA------GGAAGCG
TGCCTGAACCAAAGGACTACTTTGATAGAGTAGATAATGGGAGTTAAAGCCTCTCCACTT
CCTTTTAGAAAAATAGGACTTGAACCTACATCTAAGAGATCAAAACCCTCCGTGTTTCCT
ATTACACCATATTCT----AAGTAAAGTCAGCTAATAAAGCTTTTGGGCCCATACCCCAA
CCATGTTGGTTAAAATCCTTCCTTTACTAATGAACCCTACTGTACTAACTATCCTAATCT
CAAGCTTAGGTCTAGGAACCACCCTTACATTTATTGGATCGCATTGACTCCTAGTGTGAA
TAGGCCTCGAAATCAATACTTTAGCCATCATTCCCCTTATAATTAGCCAAAATCACCCAC
GAGCAGTAGAAGCCACTACAAAATATTTTATTACCCAGGCAACTGCCTCTACTTTACTAT
TATTTGCTAGCGTTACAAACGCTTGGACTTCAGGTGAATGAAGTCTAATTGAAATGCTTA
ATCCAACCTCTGCCACTCTGGCAACAGTCGCACTTGCCCTAAAAATTGGCCTCGCACCCT
TACACTTTTGATTACCTGAAGTACTTCAAGGCCTAGACTTAACTACAGGCCTTGTTCTAT
CGACTTGACAAAAACTAGCCCCCTTCGCCATTCTACTCCAACTTTATCCTCTACTTAATC
CAAACCTCCTGCTACTCCTTGGTATTCTCTCAACACTTATTGGTGGATGAGGAGGACTTA
ACCAAACACAGCTACGAAAAATTTTAGCTTACTCATCAATTGCAAACCTCGGATGAATAA
TTACAGTTTTACATTATGCCCCAAACCTAACCCTCCTCAACCTTATCTTATATATTATCA
TGACACTCACAACTTTCCTATTATTTAAAATCTTTAATTCAACCAAAATTAACTCCATCA
CCTCATCATCAACTAAATCCCCCCTCCTATCTATTATTGCCCTACTAACCCTCCTCTCTT
TAGGAGGACTGCCACCACTCTCCGGCTTCATACCTAAATGACTTATTCTTCAAGAGTTAA
CAAAACAAAGTCTATTTATTCCAGCCACAATTATAGCTCTAATAGCCCTCCTTAGTTTAT
TCTTTTATCTCCGCCTATGTTATGCTACAACACTAACTATAAACCCCAACCCAACTAATA
TATTATCATCCTGACGAACAAAACCCAATCATTTCACTCTTATTTTATTAACATCAGCAA
CCTTATCAATTTTACTCCTCCCCCTAACACCTGCAATCTTCACACTTACCTCGT-AGGAA
TTTAGGTTAACAACAGACCAAAAGCCTTCAAAGCTTTAAGTAGAAGTGAAAATCTCCTAA
TTTCTGTTAAGATTTGCAAGACTCTATCTCACATCTTCTGAACGCAACCCAGATGCTTTC
ATTAAGCTAAAACC---TTCTAGATAGACAGGCCTCGATCCTGCAAAAACTTAATTAACA
GCTAAGTGTTCAATCCAGCGAACTTCCATCTAAG-CTT--TCTCCCGCCGACTTACACAA
AGGCGG-----GAGAAAGCCCCGGGAGGGGC-TAAACCTCCGTCTTTGGATTTGCAATCC
AATGTACTACAGCTACTTCGGGACTTTGATAAGAAAAGGACTCTGACCTTTATACACGGA
GCTACAATCCGCCGCTT-AATTCTCAGCCATCTTACCTGTGGCAATTAACCGTTGACTAT
TTTCTACCAACCACAAAGATATCGGCACCCTTTACTTGATTTTTGGTGCATGAGCAGGCA
TAGTTGGGACAGCTCTAAGCCTTCTAATTCGAGCCGAACTTGGGCAACCAGGCTCACTTT
TAGGGGATGATCAGATTTACAATGTGATCGTAACCGCCCATGCTTTTGTAATAATCTTCT
TTATGGTTATACCCATCATGATTGGAGGCTTTGGAAATTGACTGGTCCCCTTGATAATTG
GTGCTCCAGATATAGCTTTTCCACGTATGAATAACATAAGCTTTTGACTCCTCCCACCAT
CATTCCTTCTCCTTCTTGCTTCTGCAGGAGTGGAAGCCGGTGCAGGCACCGGCTGAACAG
TATACCCACCACTAGCTAGCAATCTAGCCCATGCTGGACCATCTGTTGATTTAGCCATCT
TCTCCCTTCATTTAGCCGGTATTTCATCAATCTTAGCCTCAATTAACTTTATTACAACCA
TTATTAATATAAAACCACCAGCCATTTCCCAATATCAAACACCATTATTTGTTTGATCAA
TTCTCGTAACTACTGTTCTTCTTCTTCTCTCCCTGCCAGTTCTTGCAGCAGGGATCACAA
TATTACTCACAGACCGAAACCTTAATACTACATTCTTTGACCCCGCAGGAGGAGGGGACC
CCATCCTTTATCAACATTTATTCTGGTTCTTCGGTCACCCTGAAGTTTATATTTTAATTT
TACCCGGCTTCGGAATAATTTCACATGTAGTAGCCTATTATTCAGGTAAAAAAGAACCAT
TCGGATATATGGGCATAGTCTGAGCAATAATAGCAATTGGTCTGCTTGGTTTTATTGTAT
GAGCTCATCACATATTTACAGTAGGCCTAGATGTAGACACTCGAGCCTATTTTACTTCTG
CAACAATAATTATTGCTATCCCTACAGGTGTAAAAGTATTTAGCTGACTAGCAACCCTTC
ACGGGGGATCAATTAAATGAGATACACCACTGCTTTGAGCTCTAGGATTTATCTTTCTTT
TTACAGTAGGAGGTTTAACAGGAATTGTATTAGCTAATTCTTCATTAGATATTGTCCTCC
ATGATACTTACTACGTAGTAGCCCACTTCCACTATGTTCTTTCAATAGGAGCAGTATTTG
CCATTATAGCAGGCTTCATTCACTGATTCCCTTTAATATCTGGTTTTACCCTTCACCAAA
CCTGAACAAAAATTCAATTTGCAGTAATATTTATCGGAGTTAACTTAACTTTCTTCCCTC
AGCACTTCCTAGGTCTTGCAGGTATACCACGACGATACTCAGATTATCCGGACGCATATA
CCCTATGAAACACAGTTTCGTCTATCGGCTCTTTAATTTCTCTTGTTGCTGTAATTATAC
TATTATTTATTATTTGAGAAGCATTTGCCTCAAAACGAGAAGTTATGTCTGTTGAACTCC
CTCACACAAATGTAGAATGATTACATGGTTGCCCTCCTCCCTATCATACTTATGAAGAAC
CAACATTTGTTCAAGTCCAACGACCCTCTTTTT-AACAAGAAAGGAGGGAATTGAACCCC
CATATGCTGGTTTCAAGCCAACCACATCACCACTCTGTCACTTTCTTT-AT-AAGATACT
AGT-AAAAGATATTACACTGCCTTGTCAGGGCAGAATTGTGAGTTAAATTCCCACGTATC
TTAATTTGTAATGGCACACCCCTCACAATTAGGATTTCAAGATGCAGCCTCCCCCGTTAT
GGAAGAACTTATTCATTTTCACGACCACACACTAATAATTGTATTTTTAATTAGCACCCT
AGTTCTCTATATTATTACAGCAACAGTAACAACTAAGCTTACAAATAAATATATTCTTGA
TTCTCAAGAAATTGAGATCGTCTGAACCATTCTACCCGCTATTATTCTTATCATAATTGC
CCTCCCATCACTACGAATTTTATATCTCATAGACGAAATTAATGATCCTCACCTAACTAT
TAAAGCTATGGGCCACCAATGATACTGAAGCTATGAATATTCAGATTACGAAGACCTAGG
ATTTGACTCATACATAATCCAAACCCAAGACTTAACCCCGGGTCAATTCCGTTTATTAGA
AACAGATCACCGTATAGTAGTTCCTATAGAATCACCTATTCGAGTTCTAGTATCAGCAGA
AGACGTATTACATTCATGAGCGGTCCCAGCTTTAGGTGTAAAAATGGATGCCGTCCCAGG
ACGGCTAAATCAGACTGCCTTTATCATTTCACGTCCTGGCGTCTATTATGGTCAATGCTC
AGAAATTTGCGGCGCCAATCACAGCTTTATGCCTATCGTAGTAGAAGCAGTTCCTCTAGA
ACACTTCGAAGCCTGATCTTCATCAATATTAGAAGAAGCCTCATTAAGAAGCTAAACAGG
GCCTAGCATTAGCCTTTTAAGCTAAATATTGGTGATTCCCTACCACCCTTAATGGTATGC
CTCAATTAAACCCTAACCCATGATTTTTAATTTTACTATTTTCATGAATTGTTTTCCTTA
CTATTTTACCAAATAAAGTAATAAGTCATCTATTTAACAATGACCCTACCCTAAAAAGTA
CTGAAAAACCTAAACCAAATCCTTGAACCTGACCATGATTATAAGCTTTTTTGACCAATT
CTTAAGCCCCTCACTCATCGGAATTCCTCTCATTGCCCTAGCAATCTTAATTCCATGATT
AGCTTTCCCTACCCCAACAAGCCGATGATTAAATAACCGATTAATTACTCTTCAAGCCTG
ATTTATTAATCGTTTTATTTATCAACTTATACAACCCATAAATTTTGGAGGTCATAAATG
AGCCGTATTATTTACAGCCCTAATATTATTCCTAATTTCTATTAACCTTCTAG-------
------------------------------------------------------------
-----------------GACTACTTCCATATACATTCACCCCTACAACACAACTTTCACT
AAATATAGCATTTGCCCTACCATTATGATTTACAACCGTATTAATTGGTATACTAAACCA
GCCCACCATTGCATTAGGACACCTTCTTCCAGAAGGCACACCAACCCCTCTAGTTCCCAT
TCTCATTATTATCGAAACTATTAGTCTATTTATCCGACCATTAGCTCTAGGTGTCCGATT
AACCGCCAATCTAACGGCCGGCCATTTATTAATACAACTAATTGCCACAGCAGCCTTTGT
CCTCCTAACTATTATACCAACCGTAGCCCTACTTACCTCCTTAATTTTATTTTTATTAAC
AATTTTAGAAGTAGCTGTAGCAATAATTCAAGCATACGTATTTGTTCTCCTACTAAGTCT
ATATTTACAAGAAAATGTATAATGGCTCACCAAGCACACGCATACCATATAGTTGACCCA
AGCCCATGACCACTTACAGGAGCTACCGCTGCCCTTCTTATAACTTCAGGCTTAGCCATT
TGATTTCATTTCCACTCGCTCCTACTCTTATATCTAGGATTAATCCTTCTCTTTCTAACA
ATAATTCAATGATGACGTGATATTATCCGAGAAGGGACATTCCAAGGCCATCATACACCT
CCTGTACAAAAAGGCCTTCGTTACGGAATAATTTTATTTATTACATCAGAAGTCTTCTTC
TTTCTAGGCTTTTTCTGAGCCTTTTACCACTCTAGCCTTGCACCCACTCCTGAACTAGGA
GGGTGCTGACCACCAACAGGAATTAATCCTCTAGACCCATTTGAAGTGCCACTCTTAAAC
ACCGCAGTTCTCCTAGCTTCCGGAGTAACCGTAACTTGAGCACATCATAGTCTAATAGAA
GGTAACCGAAAAGAAGCAATCCAAGCCCTTACTTTAACCATACTTCTAGGAATCTACTTC
ACATCCCTTCAAGCCATAGAATATTATGAAGCACCATTCACTATTGCCGACGGAGTCTAC
GGAACAACATTTTACGTAGCTACAGGATTCCACGGCCTCCACGTTATTATCGGTTCAACA
TTTTTAGCAGTTTGTCTTTTACGACAAGTCCAATATCACTTTACATCAGAACATCACTTC
GGCTTTGAAGCCGCAGCATGATACTGACACTTTGTGGATGTAGTGTGATTATTCCTTTAT
GTATCCATCTATTGATGAGGCTCATAATTGCTTTTCTAGTATAAATTAGTACAAGTGATT
TCCAATTATTTAATCTTGGTTAAAACCCAAGGAGGAGTAATGAACCTCATCATGTCGTCT
GTCGCGACCACGGCCCTGGTTTCCCTAATCCTCGCTTTAATCGCATTTTGACTTCCATCA
TTAAATCCAGATAATGAAAAATTATCCCCTTACGAATGCGGTTTTGATCCCCTAGGAAGC
GCCCGCCTCCCTTTTTCACTCCGCTTCTTCTTAGTGGCCATTTTATTTCTTTTATTTGAT
TTAGAAATTGCCCTCCTATTACCTTTACCTTGAGGAAATCAACTATTAACACCCCTCTTT
ACTCTATTTTGAGCAGCAGCTATTCTAATTTTACTTACCCTTGGCCTCATCTACGAGTGA
CTACAAGGAGGACTTGAATGAGCAGAAT-AGATGTTTAGTCCAAACA-AAGACCACTAAT
TTCGGCTTAGTAAATTATGGTGAAAACCCATAAACATCTTATGTCTCCCATATATTTTAG
CTTTACCTCAGCATTCATCTTAGGCTTAATAGGTCTCGCATTTAACCGCTCACACCTTTT
ATCCGCCCTTCTATGTCTTGAAGGCATAATACTTACCCTCTTCATCGCTACCGCAATCTG
ATCAATAATACTAAATTCCACCTCTAGCTCAATTATTCCTATAATTATACTAACATTTTC
CGCCTGTGAAGCCAGCGCAGGATTAGCTATCCTAGTCGCCACCTCCCGCTCACACGGCTC
AGACAGCCTACAAAACCTTAACCTTCTCCAATGTTAAAAATTTTAATCCCAACAATTATA
TTATTCCCTACTGCCTGATTTTCTCATAAAAAATGATTATGAACTACCACCTCCGCCCAT
AGTCTTCTTATTGCCACAATAAGCCTACTTTGATTTAAATGAAATATAGATATTGGTTGA
GACTTCTCTAACCAATACTTAGCCGTTGATCCTTTATCCACCCCCTTACTCATTTTAACA
TGCTGGCTCCTTCCATTAATGATTTTAGCCAGCCAAAATCATATTTCTCCAGAACCCTTA
ACTCGACAACGAACTTACATTTCTCTACTAATTTCCCTACAATTTTTTCTTATCATAGCA
TTCTCTGCAACAGAAATAATTTTATTTTATATTATATTTGAAGCAACACTTATCCCAACA
CTTATTATTATTACACGATGGGGCAACCAAACAGAACGCCTGAACGCAGGAACTTACTTT
TTATTTTATACCTTAATTGGGTCTCTCCCCCTGCTTATTGCCTTATTATTTATACAAAAT
AATCTCGGCTCACTATCAATACTTATTATTCAACACACCCAGTATATTAACCTTTATCCA
TGAGCAGATAAATTCTGATGAACTGCCTGCATCATCGCTTTTCTCGTCAAAATGCCCCTT
TATGGAGTACATCTTTGACTGCCAAAAGCCCACGTAGAAGCCCCAATCGCTGGCTCAATA
ATTCTAGCTGCAGTATTACTAAAACTGGGGGGCTACGGAATAATACGTATCATTATTATG
CTTAACCCCCTTACCAAAGAAATAGCTTACCCATTCCTTATCCTAGCCCTTTGAGGTGTT
GTAATAACCAGCTCCATTTGTCTACGACAAACGGACTTAAAATCCCTAATCGCCTACTCC
TCAGTTAGTCATATAGGCCTTGTTGCAGCAGCCATCCTTATCCAAACCCCATGAAGTTTC
GCGGGGGCAGCTATACTAATAATTGCCCATGGATTAGTCTCTTCAGCCCTATTTTGCCTA
GCCAACACTAACTACGAACGCATTCATAGCCGAACCCTACTTTTAGCCCGAGGTATCCAA
GTTATTCTCCCACTCATAGCGACCTGATGATTCCTAGCTAATCTAGCCAACCTTGCTCTA
CCTCCATCTCCCAACCTCATAGGAGAACTCTTTATTATTACATCATTATTTAACTGATCT
AACTGAACTTTAATTCTCACAGGGACGGGAGTATTAATTACAGCATCTTATTCCCTTTAC
ATGTTTCTTATAACTCAACGAGGACCAACATCCAACCACCTTATCTCACTTAACCCCTCT
CATACACGAGAACATCTACTACTCAGCCTCCATACTTTACCCGTGTTATTATTAATCCTT
AAGCCAGAACTTATCTGAGGCTGAACATTTTGTATTTATAGTTTAATTAAAATATTAGAT
TGTGGTTCTAAAGACAAAAGTTAAAATCTTTTTATTTACCGAGAGAGGTCCGG-GACACG
AAGATCTGCTAATTCTT-CTTATCATGGTTCAAGTCCATGGCTCACTCGGCCCTTGAAAG
ATAATAGTAATCTATTGGTCTTAGGAACCAAAAACTCTTGGTGCAACTCCAAGCAAGAGC
TATGAATATTATCTTTAACTCATCCTTCCTACTAATCTTCATTATTCTTACCTTACCACT
AATTTCCTCACTTTCACCAAAAGGACTTAAACCAAACTGATCATCCTCATACGTAAAGAC
TGCTGTAAAAATATCCTTTTTTATCAGCTTAATTCCTTTATTTATCTTTCTCGACCAAGG
TTTAGAATCAGTTGTTACCAATTGAAATTGAATAAACATAGGCCCTTTCAACATCAACAT
GAGCTTTAAATTTGATCTTTACTCAATCATCTTCACACCCGTAGCCCTATACGTTACTTG
ATCTATTCTTGAATTTGCCCTCTGATATATATATTCCGACCCTAACATAAATCGCTTCTT
CAAATATCTTTTATTATTTTTAATTTCAATAATTATTCTAGTTACAGCCAACAACATATT
CCAACTATTTATTGGCTGGGAAGGGGTTGGAATTATATCCTTTCTACTTATCGGCTGATG
ATATAGCCGAACAGACGCTAACACAGCAGCATTACAAGCCGTAATCTATAACCGGATCGG
TGACATTGGACTAATCTTAAGTATAGCCTGACTAGCCACTAACCTCAACTCATGAGAAAT
CCACCAACTCTTCATCTTATCAAAAAATAAAGATTTAACATTACCACTCCTTGGTCTCGT
ATTAGCCGCAGCTGGAAAATCAGCACAATTTGGACTACACCCATGACTACCTTCCGCTAT
AGAAGGCCCAACACCAGTATCAGCATTACTTCACTCCAGCACAATAGTCGTAGCAGGCAT
TTTTCTTCTAATCCGCCTCCACCCCCTCATTCAAGATAATAAATTAATTTTAACAGTCTG
CCTATGTCTAGGTGCACTTACTACCCTCTTTACAGCCACATGTGCCCTTACCCAAAATGA
TATTAAAAAAATCGTTGCTTTCTCAACATCAAGTCAACTAGGACTAATAATAGTCACCAT
TGGCCTCAACCAACCCCAACTAGCCTTCCTCCATATCTGCACCCATGCCTTCTTTAAAGC
AATACTTTTCCTCTGCTCCGGATCTATTATTCATAGTCTTAATGATGAACAAGACATCCG
AAAGATAGGAGGCCTCCATAAACTTCTACCATTTACCTCAACCTCTTTGACAATTGGCAG
TTTAGCCCTAACAGGCATACCATTTCTCTCAGGCTTCTTTTCAAAAGATGCCATCATTGA
ATCCATAAACACTTCCCACTTAAACGCCTGAGCCCTAATCCTAACCCTTGTAGCAACATC
TTTCACAGCTATTTACAGCCTTCGTCTTATCTTTTTTGTACTAATAAAACATCCTCGATT
TAATACACTTTCGCCAATTAATGAAAATAACCCATTAATAATCAACCCTATTAAACGTCT
TGCTTACGGAAGTATTATTGCTGGCTTAATTATTACTATTAATTTAACCCCAACAAAAAT
TCAAATTATAACAATAACTCCACTACTTAAACTATCCGCCCTTCTAGTTACAATTACAGG
TTTGCTTTTAGCCCTAGAACTCACTAATTTAACCAACTCTTACTTCAAAATTAATCCTAC
ACTCCACTACCACCACTTCTCTAATCTACTAGGTTACTTTCCCTCAATCATTCACCGACT
CCTACCAAAAGCTAATCTAAGCTGAGCCCAATACATCTCAACACACTTAATTGACCAGAC
TTGAAGCGAAAAGATTGGTCCTAAAAGTAAACTCATTCAACAAATACCTCTCATTAAACT
ATCTACCCAACCTCAACAGGGCTCAATCAAAACCTATCTAATACTTCTTTTCTTAACACT
TACCCTAATTACCTTGATTACCTTAACCTAATTACCCGTAAAGTACCTCAAGACAAACCC
CGAGTCAATTCTAATACTACAAATAAAGTTAATAACAGAACTCAACCTCCTAAAACCAAT
ATTCAACCGCCGTTAGAGTACAACAAAGCAACTCCCGAGAAATCCCCCCGCACCATATCC
AAATTACTTAATTCCTCCACCCCCGTCCAATCTAAACCTCATCCTTTAACCATAAAATAT
TTTACCGACACAAAAAGCCCTACTAAATAAAACCCAACGTACAACAACACAGACCAATCT
CCCCATGTTTCTGGATATGGCTCAGCAGCAAGCGCTGCCGTATAAGCAAAAACTACCAAC
ATCCCCCCTAAATAGATTAAAAATAAAATTAAGGACATAAAAGACCCACCATAACCAACT
AACAAGCCACACCCAACCCCCGCAGCAATAACTAAACCCAAAGCAGCATAATAAGGAGAC
GGATTGGATGCTACCCCTATCAGACCTAAAATTAAACCAATTATTATTACAAACATAAAA
TATATCATTATTCTTACCTGGACTTCAACCAAGACCAATAACTTGAAAAACTATCGTTGT
TCATTCAACTATAAGAA-CTTATGGCCACCAATATCCGAAAAACTCACCCACTCCTTAAA
ATTATAAACCACGCCCTAGTTGATCTCCCCGCCCCATCTAATATTTCACTATGATGAAAC
TTTGGTTCACTTATAGGACTATGTTTAATTATTCAAATTATCACAGGACTCTTCCTAGCT
ATACATTACACCGCAGACATTTCCATGGCTTTCTCCTCAGTAATTCATATTTGCCGCGAT
GTTAATTATGGCTGACTCATCCGTAATATTCATGCTAACGGCGCCTCACTCTTCTTTATC
TGTATTTATCTTCACATTGCCCGGGGCCTGTACTACGGCTCCTACCTTTATAAAGAAACT
TGAAACATCGGAGTAATTCTCCTCTTCCTATTAATAGCAACCGCCTTCGTCGGCTACGTC
CTTCCATGAGGACAAATATCCTTTTGGGGGGCTACAGTCATTACCAACCTTTTATCCGCA
TTTCCTTATATTGGAGATGTACTAGTACAATGAATCTGAGGAGGCTTTTCAGTAGACAAC
GCCACCCTCACACGCTTCTTCGCCTTTCACTTCCTCCTCCCATTCCTAATCCTAGCTCTA
TCAGTTATTCATCTCCTATTCCTCCATGAATCTGGCTCTAACAATCCTCTTGGCATTAAC
TCCGACGCAGATAAAGTTTCATTCCACCCCTACTTCTCTTATAAAGACCTACTTGGCTTC
TTCGTTATAGTTTTCTTCTTAACTTTATTAGCCCTATTCCTACCTAACCTCCTAGGAGAT
GCTGAAAACTTTATCCCAGCAAATCCACTTGTAACTCCACCCCACATCAAACCCGAGTGA
TACTTCTTATTTGCTTATGCCATCCTTCGCTCCATCCCTAATAAACTAGGAGGAGTCCTA
GCTCTCCTGTTCTCCATCTTCATCCTCATACTGGTCCCTCTCCTCCATACCTCCAAACAA
CGAAGTAACATCTTCCGACCTTTTACACAAATCTTCTTCTGACTCCTTGTAGCCAACTCA
ATCATTTTAACTTGAATTGGAGGACAACCCGTAGAACAACCATTTATTATAGTAGGACAA
ATCGCATCAATCTCCTACTTTGCCTTATTTCTAATTATTATACCATTCACCAGCTGATGT
GAAAACAAAATCCTCAGCCTAAACTAGTTTTGGTAGCTTAACT-CA--AAAGCGTCGACC
TTGTAAGTCGAAGACCGGGGGTTTAAACCCCTCCCAAAAC--------------------
---------------ACATCAGGGGAAGGAGGGTCGAACTCCTGCCCTTGGCTCCCAAAG
CCAAGATTCTGCCTAAACTGCCCCCTG-TTAGCTGTTATAGCGTGCATAAGCCAAAATTT
GGAAAATTTTGGTTTTGCCCCCTCATAACTGCTATAGCGCGCAAAAGCCAAAATGAAAAA
TTTTGGTTTTT-----GCTCGTCAGTATGACATATATATGACATAGCCCACATATACTGA
TATA-CCACATACTACCCATATTCCATAGTGACTAAT-----ACAGATATTCCCCTACTA
TATAACATATACTATGCTTAATCCTCATTAATCGACATTCCCCTATTCTATTACATACTA
TGTTTAATCCACATTACACTACTATCAGCT------------------------------
------------------ATTTCATTTCATGAAGTGATTTAACCCTCATTTATCTAAAAT
CAGTAATTCCATAGCAGTAAATTTTTCATTTAACCCTATTCTACATG--GTATTATT---
--------TAATGAAGTTGGCGAGAGATCCGTATTAATCTCTTGTTTGGAAAAAATTGAA
CGGTTTGTGGTACATACCTGATATATCCCCTA-ATATTGATCAAATCTGGCATTTGATTA
ATGCTCGAATTA------------------------------------------------
-----CATATGATCCTTGATCGCGTCAAGAATGACAGCCCCCTAGTTCCCTTTAATGGCA
TAATTATC-CTTGATCGTATCAAGATTTATCGTCCGCCC--TGGTTTTTTATTTCGGTAT
GAAGCAAATAACTACTCCCCGGAAGGGCTC-ATTTGGCACACTAAGATAAACTTGAGCTA
TCCTCGACATTCT--T-CTGATTT-AATCTCATTACTCATCATTCAG-GAGATTAGATTG
TCAAGCTCACCATT-ACTGAAAGGGATA-GAAAATATTAGGTCATGTAGGTCAAGTTTGG
-GTTTTTTGATTAATGAGGCAACGGTTTAAAAAAAACACCGTCATTAACCCCCTC-GGAA
AGAAACCTCCTATAATAGTGTGTGTATAATGCACTTCATTACTTTAATACATTATTCACT
TTATCTGGCATAA-TACTTATATTATTAGACTTCCCCCGAGTTTCGGAAAAAAATTAAAA
---------CCTTTTAAAT-TAAAAAGT-TTTTTTGGT--AAAAACCCCCCTCCCCCTTA
ATATACACGGTTATCTCGAAAAACCCCTAAAACGAGGGCC-GACGTATA-TTTTTTTATA
GAATTGTTGCGGTAATTTCTC--TATATATATTGTAACAACGAT------
>Mustelus_manazo
GTGTAGCTTAATTT-AAAGCATGGCACTGAAGATGCTAAGATGAGAAATAA--TTTTTTC
CGCGGGCATACAAGGTTTGGTCCTGGCCTTAGTGTTAATTGTAACTAGAATTATACATGC
AAGTTTCAGCCCTCCTGTGAGAATGCCCTAATTAATCTATTAAATAATTAGGAGCAGGTA
TCAGGCACACG--CACGTAGCCCAAGACACCTTGCTAAGCCACACCCCCAAGGGATTTCA
GCAGTAATAAACATTAA-TTCATGAGCGAAAGCTTGAATTAGTTAAAGTCGAC-AGAGTT
GGTTAATCTCGTGCCAGCCACCGCGGTTATACGAGTAACTCATATTAACACA-CCCCGGC
GTAAAGAGTGGTTTAAGAATGACCTTTTAATAACTAAAGTTTAGACCTCATAAAGCTGTT
ATACGCACTCATGAGTGGAATAATCAACAACGAAAGTGACTTTACATA--TTAAGGAGCC
TTGATGCCACGATAGTTGAGACCCAAA-CTAGGATTAGATACCCTACTATGCCCAACCAT
AAACTTAGACAA-TACTTCACCATATTGTTCGCCAGAGTACTACAAGCGCTAGCTTAAAA
CCCAAAGGACTTGGCGGTATCCCACACCCACCTAGAGGAGCCTGTTCTATGACCGATAAT
CCCCGTTCAACCTCACCACTTCTTGCCATTACCGTCTATATACCGCCGTCGTCAGCTCAC
CCTGTGAAGGGTC-AAAAGTAAGCAAAAAGAATT-AAACTCCAAAACGTCAGGTCGAGGT
GTAGCAAATGAAGTGGGAAGAAATGGGCTACATTTTTTACCAAAAAC--ATACGAATGGT
AAATTGAAAATATACCTAAAGGTGGATTTAGCAGTAAGAGAAGATCAGAGTACTTCCCTG
AAATTGGCTCTGGGATGCGCACACACCG-CCCGTCACTCTCCTCAAAAACCTACTTA--T
TTTTTTATAAAT-ACATTTCTTTAACAAGAGGAGGCAAGTCGTAACATGGTAAGTGTACT
GGAAAGTGCACTTGGAATCAAAATGTGGCTAAATT-AGTAAAGCACCTCCCTTACACCGA
GGAGATACCCATGCAAATTGGGTCATTTTGA-ACCTTAAAACTAGCCTATATACCA---A
T-CTAACCAGACCTTATAGATCTAATTTATA--CCACAA-ACTTTTAACTAAAACATTTT
AACCTTCTAGTATGGGTGACAGAACAATAACT-CAAGAGCAATAGCTTA-TGTACCGCAA
GGAAAAGCTGAAAAAGAAATGAAATAAA---TCATTAAAGTACTAAAAAGCAG-AGATTA
CACCTCGTACCTTTTGCATCATGATTTAGCTAGAAAAACT-AGGCGAAAAGA-TCTTAAG
TCTATCCTCCCGAAACTAAACGAGCTACTCCGAAGCAGCATTA---TTAGAGCTAACCCG
TCTCTGTGGCAAAAGAGTGGGAAGACTTCCGAGTAGCGGTGAAAAGCCTACCGAGTTTAG
TGATAGCTGGTTACCCAAGAAAAGAACTTTAGTTCTGCATTAA-CTCTTTACTATCTAGA
CAAGAAT-TTCTCGTCAAAGA--AAACTATAAGAGTTAATAGTTATTTAGAAGAGGTACA
GCCCTTCTAAACTAAGATACATCTTTTAAAGATGGGAAATGATCATAATTATTAAGGTTT
--CCA--CCCCAGTGGGCCTAAAAGCAGCCACCTGTTAAGTAAGCGTCGCAGCTCCAGTC
TAAC-ACTAAACCTATAATTTAGATATTTACTCATAACCCCCTTT-ATCCTATTGGGTTA
TTT--TATAAAAATATAAAAGAACTTATGCTAAAATGAGTAATAAAGAGAACAAATCTCT
-CCCGACATAAGTGTACGTCAGAAAGAATTAAATCACTGACAATT-AATCGACCCCAGAC
TGAGGTCATTATA-CTATTAAATCATTAACTAGAAAACCTTA------------------
------------------------------------------------------------
--------------------------------------TTCT-TCTATTCGTTAATCCCA
CACAGGAATGTCACCAGGAAAGATTAAAAGAAAATAAAGGAACTCGGCAAACACAAACTC
CGCCTGTTTACCAAAAACATCGCCTCTTG---TTAAATTATAAGAGGTCCCGCCTGCCCT
GTGAC-AAT-GTTCAACGGCCGCGGTATTTTGACCGTGCAAAGGTAGCGTAATCATTTGT
CTTTTAAATGAAGACCCGTATGAAAGGCACCACGAGAGTTTAACTGTCTCTATTTTCTAA
TCAATGAAATTGATCTATTCGTGCAGAAGCGAATATAATAACATTAGACGAGAAGACCCT
ATGGAGCTTTAAACACTTAAGTTAATTATGTAAC--CATTTATTCCTCAGGGTATAAACA
AAATATATAATACTTCTAACTTAAC-TGTTTTTGGTTGGGGTGACCGAGGGGGAAAACAA
ATCCCCCTCATCGATTGAGTACTC---AGTACTTGAAAATCAGAATAACAATTCTGATTA
ATAAAATATTTATCGAA-AAATGACCCAGGATTT-------CCTGATCAATGAACCAAGT
TACCCTAGGGATAACAGCGCAATCCTTTCTCAGAGTTCCTATCGAAGAAAGGGTTTACGA
CCTCGATGTTGGATCAGGACATCCTAATGGTGCAACCGCTATTAAGGGTTCGTTTGTTCA
ACGATTAATAGTCCTACGTGATCTGAGTTCAGACCGGAGAAATCCAGGTCAGTTTCTATC
TATGAATATACTTTTCCTAGTACGAAAGGACCGGAAAAGTGGGGCCAATG-CTACCAGCA
CGCCCCATTTTCATCTATTGAATAAAACTTAAATAGATAAGAAAAGATCACC--CACTGC
CCAAAAACAGG---GTTGTTGAGGTGGCAGAGCCTGGTAATTGCAAAAGACCTAAGTCCT
TTAATCCAGAGGTTCAAATCCTCTCCTCAACTATGCTCCAGACCATCTTACTCTATTTAA
TTAATCCCCTTGCCTACATTATCCCTATCCTCCTAGCCACAGCCTTCCTAACCTTAATTG
AACGGAAAATTCTCGGCTATATACAATTTCGTAAGGGCCCAAACGTTGTTGGGCCTTACG
GCCTCCTTCAACCTATTGCAGACGGCCTAAAACTCTTTATTAAAGAACCTGTCCGCCCAT
CAGCATCCTCCCCATTTTTATTTTTAGCTACCCCAACAGCAGCCTTAACTCTGGCCCTAC
TTATATGAATACCACTTCCTCTTCCCCACCCAATTATTAACCTTAATCTAGGCTTATTAT
TTATCTTAGCAATTTCAAGCCTTACCGTATATACTATTTTAGGGTCCGGATGAGCATCCA
ACTCAAAATACGCTCTCATAGGAGCACTTCGTGCTGTAGCACAAACCATTTCCTATGAAG
TAAGTCTAGGACTAATCCTACTTTCAATAATCGTATTTGCTGGAGGCTTTACCCTTCATA
CATTTAACACAACCCAAGAAACTATTTGACTCCTAATCCCAGGCTGACCCCTAGCCCTAA
TATGATATATTTCAACCTTAGCAGAAACCAATCGAGCCCCATTTGATTTAACAGAAGGCG
AGTCAGAATTAGTCTCAGGTTTCAATATTGAATATGCAGGAGGCCCATTCGCCCTATTTT
TCCTAGCTGAATATACAAACATTTTATTAATAAATACCCTCTCAGTCATCTTATTTATAG
GAATTTCCTACAACCCCCTCTTCCCACAACTCTCAACATTCAACCTTATAATAAAAGCCA
CACTACTAACATTCATTTTTTTATGAATCCGAGCATCATACCCCCGCTTTCGCTATGATC
AGCTTATACACTTAGTATGAAAAAACTTTTTGCCACTAACCCTAGCAATTATTTTATGAC
ATGTGGCTCTACCACTCGCCATAACAAGTTTACCCCCAATTACTTAA------GGAAGCG
TGCCTGAA-TAAAGGACCACTTTGATAGAGTGGATAATGAGAGTTAAAGCCTCCCCACTT
CCTTCTAGAAAAATAGGACTTGAACCTACATCTAAGAGATCAAAACCCTCCGTGTTTCCT
ATTACACCATATTCT----AAGTAGAGTCAGCTAATAAAGCTTTTGGGCCCATACCCCAA
CCATGTTGGTTGAAATCCTTCCTTTACTAATGAATCCTACTGTATTAACCATCCTTATTT
CAAGCTTAGGCCTAGGAACTACTCTTACATTTATCGGATCACATTGACTCCTAGTGTGAA
TAGGCCTCGAAATCAACACTTTAGCTATTATTCCCTTAATAATTCGCCAACACCACCCAC
GAGCAGTAGAAGCCACTACAAAATATTTTATTACCCAGGCAACTGCCTCTACTTTACTAT
TATTTGCTAGCGTTACAAACGCTTGGACTTCAGGTGAATGAAGTCTAATTGAAATGCTTA
ATCCAACCTCTGCCACACTAGCAACAGTCGCACTTGCCCTAAAAATTGGTCTCGCACCTT
TACACTTTTGGTTGCCTGAAGTACTTCAAGGACTAGACTTAACTACAGGTCTTATTCTAT
CAACCTGACAAAAACTAGCCCCTTTCGCCATTCTACTCCAACTTTATCCTCTACTTAACC
CAAACCTCCTATTAACTCTTGGAATTCTCTCAACAATCATTGGAGGTTGAGGAGGACTTA
ACCAAACACAATTACGAAAAATTTTAGCTTACTCATCAATTGCTAACCTTGGGTGAATAA
TTACAATTTTACATTACGCCCCAAACCTAACCCTCCTTAACCTTATTTTATATATCATCA
TAACACTTACAACCTTCCTATTATTTAATATCTTTAACTCAACCAAAATTAATTCCATTG
CTTCATCATCAACCAAATCCCCCCTCCTATCTATTATTGCCTTATTAACCCTTCTCTCTT
TAGGAGGATTACCTCCACTCTCCGGCTTCATACCCAAATGACTAATTCTTCAAGAACTAA
CAAAACAAAGCCTATTTATCCCAGCTACAATTATAGCTTTAATAGCCCTCCTTAGTTTAT
TCTTTTATTTACGCCTATGTTATGCCACAACACTAACTATAAATCCCAACCCAACCAATA
TACTATCGTCCTGACGAACAAAACCCAATCATTTTACTCTTATCCTATTAACATCAGCAA
CCCTATCAATTCTTCTTCTTCCCTTAACACCTGCAATCTTCACACTTACCTCGT-AGGAA
TTTAGGTTAACAACAGACCAAAAGCCTTCAAAGCTTTAAGTAGAAGTGAAAATCTTCTAA
TTTCTGCTAAGATTTGCAAGACTCTATCTCACATCTTCTGAATGCAACCCAGATACTTTC
ATTAAGCTAAAACC---TTCTAGATAAACAGGCCTTGATCCTGTAAAAACTTAATTAACA
GCTAAGCGTTCAATCCAGCGAACTTCTATCTAGG-CTT--TCTCCCGCCGCCTTACAAAA
AGGCGG-----GAGAAAGCCCCGGGAGGGAA-AGAACCTCCGTCTTTGGATTTGCAATCC
AATGTATTACAACTACTTCGGGGCTTTGGCAAGAAGAGGACTTTGACCTCTGTGCACGGA
GCTACAATCCGCCGCTT-AATTCTCAGCCATCTTACCTGTGGCAATTAATCGTTGACTAT
TTTCTACCAACCACAAAGATATCGGCACCCTTTACTTAATTTTTGGTGCATGAGCAGGCA
TAGTTGGGACAGCCCTAAGCCTTCTAATTCGAGCCGAACTGGGACAGCCAGGATCACTTT
TAGGTGATGATCAGATTTATAATGTGATCGTGACCGCCCATGCTTTTGTAATAATCTTCT
TTATGGTTATACCAATCATGATTGGTGGTTTTGGAAATTGACTGGTCCCCCTAATAATTG
GTGCACCAGATATGGCTTTTCCACGAATAAATAACATAAGCTTCTGACTACTTCCACCAT
CATTTCTTCTCCTCCTCGCTTCTGCAGGAGTTGAAGCAGGAGCGGGTACTGGTTGAACAG
TTTACCCACCACTAGCAAGCAATTTAGCTCATGCTGGACCATCCGTTGATTTAGCCATCT
TTTCCCTTCACTTAGCCGGTATTTCATCCATCTTAGCCTCAATTAATTTTATTACAACCA
TTATTAATATAAAACCACCAGCCATTTCCCAATATCAAACACCATTATTTGTTTGATCAA
TCCTTGTAACCACTATTCTCCTCCTCCTCTCCCTTCCAGTTCTTGCAGCAGGGATTACAA
TATTACTTACAGACCGTAACCTTAACACTACATTCTTTGACCCTGCAGGTGGGGGAGATC
CTATCCTTTACCAACATTTATTCTGATTCTTTGGTCACCCTGAAGTTTATATTTTAATTT
TACCTGGTTTCGGAATAATTTCACATGTAGTAGCCTATTATTCAGGCAAAAAAGAACCAT
TCGGATATATGGGTATAGTTTGAGCAATAATAGCAATTGGCCTACTTGGCTTCATTGTTT
GAGCCCACCATATATTTACAGTAGGTATAGACGTAGATACCCGAGCCTATTTTACTTCCG
CAACAATAATTATTGCTATTCCTACAGGCGTAAAAGTATTTAGCTGACTAGCAACCCTTC
ATGGAGGATCAATTAAATGAGATACTCCCCTGCTTTGAGCTCTAGGATTCATCTTTCTTT
TTACAGTAGGAGGTTTAACAGGAATTGTACTAGCTAATTCTTCATTAGATATTGTTCTTC
ATGATACTTATTACGTAGTAGCCCACTTCCACTATGTTCTTTCAATAGGAGCAGTATTTG
CCATCATAGCAGGCTTCATCCACTGATTCCCCTTAATATCTGGCTTTACCCTACACCAAA
CTTGAACAAAAATTCAATTTGCAGTGATATTTATTGGAGTAAACTTAACTTTCTTCCCCC
AACATTTCCTAGGCCTTGCAGGCATACCACGACGATATTCAGATTACCCAGACGCATATA
CCCTATGAAATACAGTTTCATCTATTGGCTCTTTAATTTCTCTTGTTGCTGTAATTATAT
TATTATTTATCATTTGAGAAGCGTTTGCTTCAAAACGAGAAGTTTTATCTGTTGAACTCC
CTCATACAAATGTAGAATGATTACATGGCTGCCCTCCTCCTTATCACACCTATGAAGAAC
CAGCATTTGTTCAAGTTCAACAACCCTCTTTTTAAACAAGAAAGGAAGGAATTGAACCCC
CATATGCTGGTTTCAAGCCAGCCACATCACCACTCTGTCACTTTCTTT-AT-AAGATACT
AGT-AAAATATATTACACTGCCTTGTCAGGGCAGAATTGTGAGTTAAATTCCCGCGTATC
TTAATTTGTAATGGCACACCCCTCACAATTAGGATTCCAAGATGCAGCCTCCCCCGTTAT
GGAAGAACTTATTCATTTTCACGACCACACACTAATAATTGTATTTTTAATTAGCACCCT
AGTTCTCTATATTATTACAGCAATAGTAACAACTAAGCTCACAAATAAATATATTCTTGA
TTCACAAGAAATTGAGATCGTTTGAACCATTCTACCTGCTATTATTCTCATCATAATTGC
TCTCCCATCACTACGAATTTTATACCTCATAGATGAAATCAATGATCCCCACCTAACTAT
TAAAGCTATAGGTCACCAATGATACTGAAGCTATGAATATACAGATTACGAAGACCTAGG
ATTTGACTCTTATATAATTCAAACCCAAGACTTAGCCCCGGGCCAATTCCGTTTATTAGA
AACAGACCATCGTATAGTAGTACCTATAGAATCACCTATTCGAGTTCTAGTATCAGCAGA
AGACGTATTACATTCATGAGCTGTTCCAGCTTTAGGTGTAAAAATAGATGCCGTTCCAGG
ACGACTTAACCAAACTGCCTTCATCATCTCACGTCCTGGCGTCTATTACGGTCAATGTTC
AGAAATTTGTGGCGCCAATCACAGCTTTATACCTATCGTAGTAGAAGCAATTCCTCTAGA
ACACTTCGAAGCCTGATCTTCATCAATATTAGAAGAAGCCTCATTAAGAAGCTAAACTGG
GTCTAGCATTAGCCTTTTAAGCTAACTATTGGTGATTCCCTACCACCCTTAATGATATGC
CGCAATTAAATCCCAACCCATGATTTTTAATTTTATTATTTTCATGAATTGTTTTCCTTA
CTATTTTGCCAAACAAAGTAATAAGTCATCTATTTAACAATGATCCTACTCTAAAAAGTA
CTGAAAAACCTAAACCTAACCCTTGAAATTGACCATGATTATAAGCTTTTTTGACCAATT
CTTAAGCCCCTCACTAATTGGAATTCCTCTTATTGCCCTAGCAATCTTAATTCCATGATT
AACTTTCCCTACCCCTTCAAGCCGATGGTTAAATAACCGATTAATTACTCTTCAAGCCTG
ATTTATTAATCGTTTTATTTATCAACTTATACAACCCATAAATCTTGGAGGACATAAATG
AGCCGTATTATTTACGGCCCTAATATTATTCCTTATTACTATTAATCTTCTAG-------
------------------------------------------------------------
-----------------GCCTTCTCCCATATACCTTTACCCCTACAACACAACTCTCACT
AAATATAGCATTTGCCCTACCATTGTGACTTACAACCGTACTAATTGGTATATTAAACCA
GCCCACCATTGCACTAGGTCACCTTCTTCCAGAAGGAACACCAACCCCTCTAGTTCCTAT
TCTTATTATCATCAAAACTATTAGTTTATTTATCCGACCATTAGCCCTAGGTGTCCGATT
AACCGCCAATTTAACGGCTGGCCATTTACTAATACAGCTAATTGCCACAGCAGCCTTTGT
CCTCTTAACTATCATGCCAACCGTAGCCCTACTTACCTCTTTAATTTTATTTTTATTAAC
AATTCTAGAAGTAGCTGTAGCAATAATTCAAGCATATGTATTTGTTCTCCTATTAAGTTT
ATATCTACAAGAAAACATATAATGGCTCACCAAGCACACGCATACCACATAGTTGACCCA
AGCCCATGACCCCTTACAGGAGCTACCGCTGCCCTTCTCATAACATCGGGTTTAGCCATT
TGATTTCACTTTCACTCACTTCTACTCCTTTATCTAGGATTTACCCTTCTCCTTCTAACA
ATAATTCAATGATGACGTGATGTTATCCGAGAAGGAACATTCCAAGGTCATCACACACCT
CCTGTACAAAAAGGTCTTCGTTACGGAATAATCTTATTCATTACATCAGAAGTCTTCTTC
TTTTTAGGCTTTTTCTGAGCCTTTTATCATTCTAGCCTTGCACCTACTCCTGAACTAGGA
GGATGCTGACCACCAACAGGAATTAACCCCTTAGACCCATTCGAAGTACCACTCTTAAAT
ACCGCAGTTCTCTTAGCTTCCGGAGTAACCGTGACTTGAGCACACCATAGCCTTATAGAA
GGCAACCGAAAAGAAGCAATTCAAGCCCTTACTTTAACCATGATTCTAGGAGTTTACTTC
ACATCCCTTCAAGCCATAGAATATTATGAAGCACCATTCACTATTGCTGACGGAGTTTAC
GGAACTACATTTTACGTAGCCACAGGATTCCACGGCCTCCACGTTATTATCGGTTCAACA
TTTTTAGCAGTTTGTCTTCTACGACAAGTCCAATATCACTTTACATCAGAACATCACTTT
GGCTTCGAAGCCGCAGCATGATACTGACATTTTGTAGATGTAGTGTGATTATTCCTTTAT
GTATCCATCTATTGATGAGGCTCATAATTACTTTTCTAGTATAAATTAGTACAAGTGATT
TCCAATTATTAAATCTTGGTCAAAACCCAAGGAGGAGTAATGAACCTCATCATGTCGTCT
GTCGCGACTACGGCCCTGGTTTCCCTAATCCTCGCTTTAATTGCATTTTGACTTCCATCA
TTAAATCCAGATAATGAAAAATTATCCCCTTATGAATGTGGCTTTGATCCCCTAGGAAGT
GCCCGGCTCCCTTTTTCCCTTCGCTTCTTCTTAGTAGCCATTCTATTTCTCCTCTTCGAT
TTAGAAATTGCCCTCCTACTACCATTACCTTGAGGTAATCAACTATTAACACCCCTCTAT
ACTCTGCTTTGAGCAGCAGCTATTCTAATTTTACTCACCCTTGGCCTCATCTATGAGTGA
CTTCAAGGAGGACTTGAATGAGCAGAAT-AGATGTTTAGTCCAAACT-AAGACCACTAAT
TTCGGCTTAGTAAATTATGGTGAAAATCCATAAACATCTTATGTCCCCCATATATTTTAG
CTTTACCTCAGCATTTATCCTAGGTTTAATAGGTCTTGCATTTAACCGCTCACACCTTTT
ATCCGCCCTTCTATGTCTTGAAGGTATAATACTTACCCTCTTCATCGCTACTGCAATTTG
ATCAATAATACTAAACTCTACCTCTAGCTCTATTATTCCTATAATTATACTAACATTTTC
CGCCTGCGAAGCCAGCGCAGGATTGGCTATCCTAGTCGCCGCCTCCCGCTCACACGGCTC
CGACAACCTACAAAACCTTAACCTTCTCCAATGTTAAAAATTTTAATTCCAACAATTATA
TTATTCCCTACTGCCTGATTTTCTCATAAAAAATGATTATGAACTACCACTTCCGCCCAT
AGCCTTCTTATTGCCACAATAAGCTTACTTTGATTTAAATGAAATATGGATATTGGTTGG
GACTTCTCTAACCAATACCTAGCCGTTGACCCTTTATCTACTCCTTTACTCATTTTAACA
TGCTGACTCCTACCATTAATAATTTTAGCCAGCCAAAATCACATCTCTCCAGAGCCCTTA
ACCCGACAACGAACCTATATCTCTCTCCTAATTTTTTTACAGTTCTTTCTTATTATAGCT
TTCTCTGCAACAGAAATAATTTTATTTTATATTATATTTGAAGCCACACTTATCCCAACA
CTTATTATTATTACACGATGAGGTAACCAAACAGAACGCCTAAACGCAGGAACTTACTTT
TTATTTTATACCTTAATTGGATCTCTCCCTCTACTTATTGCCTTATTATTTATACAAAAT
AACCTCGGCTCCCTCTCGATATTTATTATTCAACACTCCCAATACACTAACCTTTATTCA
TGAGCAGATAAATTCTGATGAACTGCCTGCATTATCGCTTTCCTTGTCAAAATACCCCTT
TATGGAGTTCATCTTTGATTACCAAAAGCCCACGTAGAAGCCCCAATCGCTGGCTCAATA
ATTCTAGCTGCAGTATTACTAAAATTAGGGGGCTACGGAATAATACGTATTATTATTATA
CTTAACCCCCTTACCAAAGAAATAGCTTACCCATTCTTAATCTTAGCCATTTGAGGTGTT
GTAATAACTAGCTCCATTTGCCTACGACAAACGGACTTAAAGTCCCTAATCGCCTACTCC
TCAGTTAGCCACATAGGTCTTGTCGCAGCAGCAATCCTTATCCAAACTCCATGAAGCTTC
GCAGGAGCAACAATACTAATAATTGCCCATGGATTAATCTCTTCAGCCCTATTCTGCCTA
GCCAACACCAACTACGAACGTATCCATAGCCGAACCTTACTTCTAGCCCGAGGAATCCAA
ATTATTCTTCCACTTATGGCAACCTGATGATTCCTCGCTAACCTCGCTAACCTCGCTTTA
CCTCCATCTCCCAACCTTATAGGAGAACTCTTTATTATTACATCCTTATTTAACTGATCT
AATTGAACTTTAATTCTTACAGGAAGTGGAGTGTTAATTACCGCATCCTATTCCCTTTAC
ATATTCCTCATAACTCAACGAGGACCGACATCCAACCACCTTATTTCACTTAATCCATCC
CATACACGAGAACATCTCCTACTCAGCCTCCATATTATGCCCGTATTATTATTAATCCTT
AAGCCAGAACTTATCTGAGGCTGAACATTTTGTATTTATAGTTTAATTAAAATATTAGAT
TGTGGTTCTAAAGACAAAAGTTAAAATCTTTTTATTTACCGAGAGAGGTCCGG-GGACAC
GAGATCTGCTAATTCTT-CTTATCATGGTTCAAGCCCATGGCTCACTCGGCCCTTGAAAG
ATAATAGTAATCTATTGGTCTTAGGAACCAAAAACTCTTGGTGCAACTCCAAGCAAGAGC
TATGCATATTATCTTTAACTCATCCTTCCTACTAATCTTCATTATTCTTACTTTACCATT
AATTTCCTCACTTTCACCAAAAGAACTTAAACCAAACTGATCGTCCTTATACGTTAAAAC
CGCTGTAAAAATTTCCTTTTTTATTAGCTTAATTCCTTTATTTATCTTTCTCGACCAAGG
TTTAGAATCAATTGTTACCAACTGAAATTGAATAAACATGGGCCCTTTTGATATTAACAT
AAGCTTCAAATTTGATCTCTACTCAATCATCTTTACACCTGTAGCCTTATATGTTACTTG
ATCTATTCTTGAATTTGCCCTCTGATATATACATTCTGACCCTAACATAAATCGCTTTTT
CAAATATCTTTTATTATTTTTAATCTCAATAATTATTCTAGTTACTGCCAACAACATATT
TCAACTATTTATTGGCTGAGAAGGAGTTGGAATCATATCCTTTCTACTTATCGGCTGATG
ATACAGCCGAGCAGACGCTAATACAGCAGCATTACAAGCCGTTATTTATAACCGAATTGG
TGATGTCGGATTAATCTTAAGCATAGCCTGACTTGCCACTAACCTTAACTCATGAGAAAT
TCATCAACTCTTCATTTTATCTAAAAATAAAGATCTAACATTACCACTTCTTGGTCTTGT
ATTAGCCGCAGCTGGAAAATCAGCACAATTTGGTCTACACCCATGACTACCTTCAGCTAT
AGAAGGCCCTACACCAGTATCAGCATTACTCCACTCCAGCACAATAGTTGTAGCAGGTAT
CTTCCTTCTAATCCGCCTCCACCCACTTATTCAAGATAATAAATTAATTCTAACCGTCTG
CCTGTGCCTCGGAGCACTTACTACCCTCTTCACAGCCACATGTGCCCTCACCCAAAATGA
TATTAAAAAAATTGTTGCTTTCTCAACATCAAGTCAATTAGGATTAATAATAGTCACCAT
TGGCCTTAACCAACCCCAACTGGCCTTCCTTCATATCTGCACTCATGCCTTCTTTAAGGC
AATACTTTTCCTTTGCTCCGGATCTATTATTCATAGTCTTAACGATGAGCAAGATATCCG
GAAAATAGGAGGTCTACACAAACTCCTACCATTTACCTCAACCTCCCTAACAATTGGTAG
CTTAGCCTTAACAGGCATACCATTCCTATCAGGTTTCTTTTCAAAAGATGCCATCATTGA
ATCCATAAACACTTCCCACTTAAACGCCTGAGCCCTAATCCTAACCCTTGTAGCAACATC
TTTCACAGCCATTTACAGCCTTCGTCTTATCTTTTTTGCACTAATAAATTACCCTCGATT
TAATACACTTTCCCCAATTAATGAAAATAACCCATTAGTGATTAATCCTATTAAACGTCT
TGCTTACGGAAGTATTATCGCTGGTCTAATCATTACCCTTAATTTAACCCCAACAAAAAC
CCAAATTATAACTATATCTCCTCTACTTAAGCTGTCTGCCCTATTAGTTACAATTATAGG
CCTACTTCTAGCTCTAGAACTTACTAATTTAACTAACTCTCACTTTAAAACCAACCCTAC
ACTTCACTACCACCACTTCTCTAATTTACTAGGCTACTTCCCTTCAATTATTCACCGACT
TCTTCCAAAAACTAGCCTAAACTGAGCCCAATACATTTCAACACACTTAATTGATCAAAC
CTGAAACGAAAAAATTGGCCCTAAAAGTAATCTTATTCAACAAACATCCCTCATTAAATT
ATCTACTCAACCTCAACAAGGTTTAATCAAAACCTACCTAACACTTCTTTTCCTAACACT
TACCCTAGTTATCCTAATTACCTTAACCTAACTATCCGTAAAGTACCCCAAGATAAACCC
CGAGTTAATTCTAATACAACAAATAAAGTTAATAATAAAACTCAACCCCCTAAAACTAAT
ATTCAACCACCATCAGAATACAACAAAGCAACCCCTAAAAAATCCCCCCGTACCATATCC
AAATTACTTAATTCCTCCACCCCCGTTCAATGTAAACCCCATCCCTTAACCATAAAATAT
TTTCCGGACACAAAAAGCCCTACCAAATAAAGCCCAACATACAACAATACAGACCAATCT
CCCCATGACTCTGGATAAGGCTCAGCAGCAAGCGCTGCCGTATAAGCAAAAACTACCAAT
ATCCCCCCTAAATAAATTAAAAACAAAATTAAGGACATAAAAGATCCACCATGACCAACT
AACAAGCCACACCCAACCCCTGCAGCAGTAACTAAACCCAAAGCAGCATAATAAGGAGAC
GGATTGGATGCTACCCCTATTAAACCTAAAATTAAACCAATTATTATCACAAACATAAAA
TATATCATTATTCTTACCTGGGCTTTAACCAAGACCAATAACTTGAAAAACTATCGTTGT
TTATTCAACTATAAGAA-CTAATGGCCACCAATATTCGAAAAACTCACCCACTCCTTAAA
ATTATAAACCATGCCCTAGTTGATCTCCCCGCCCCATCTAATATTTCGTTATGATGAAAC
TTCGGCTCACTAATAGGACTATGCTTATTAATTCAAATTCTTACAGGACTCTTCCTAGCT
ATACATTATACCGCAGATATTTCCATGGCTTTCTCCTCAGTAGTCCATATTTGCCGCGAT
GTTAATTACGGATGACTCATCCGTAATATTCACGCTAATGGAGCCTCACTCTTCTTTATC
TGTATTTACCTTCACATTGCCCGGGGCCTATACTACGGCTCTTACCTTAATAAAGAAACT
TGAGACATTGGCGTAATCCTCCTTTTCCTATTAATAGCAACAGCCTTCGTCGGCTATGTT
CTTCCATGAGGACAAATATCCTTCTGAGGGGCTACAGTCATTACTAACCTTTTATCCGCA
TTTCCTTATATTGGGAATATGCTAGTACAATGAATCTGAGGAGGGTTTTCAGTAGACAAC
GCCACCCTTACACGCTTTTTTGCCTTTCACTTTCTCCTCCCATTCCTGATCATAGCCCTA
TCAATTATTCACCTCCTATTCCTTCATGAATCCGGCTCTAACAATCCTCTTGGTATTAAT
TCTGACGCAGACAAAGTATCATTCCACCCCTACTTCTCTTATAAAGACCTACTTGGTTTC
TTTGTTATGATCTTCTTATTAGCTTTATTAGCCCTGTTCCTACCTAACCTTCTAGGAGAC
GCTGAAAACTTTATCCCAGCGAATCCACTTGTTACCCCACCCCACATCAAACCCGAGTGA
TACTTCTTATTCGCCTATGCCATCCTACGCTCCATTCCTAATAAACTAGGAGGAGTCCTA
GCACTCCTGTTCTCCATTTTCATCCTTCTATTAGTACCACTTCTTCATACCTCTAAACAA
CGAAGTATCATCTTCCGACCTTTAACACAAATTTTCTTCTGGGTCCTTGTAGCCAATTCA
ATTATTTTAACTTGAATTGGAGGGCAACCCGTCGAACAACCATTTATTATAGTAGGACAA
ATTGCCTCAATCTCCTACTTTGCCTTATTTCTTATTATTATACCATTTATTAGCTGATGC
GAAAACAAAATCCTCAGCCTAAACTAGTTTTGGTAGCTTAACT-TA--AAAGCGTCGACC
TTGTAAGTCGAAGATCGAGGGTTTAAACCCCTTCCAAAAC--------------------
---------------ACATCAGGGGAAGGAGGGTTAAACTCCTGCCCTTGGCTCCCAAAG
CCAAGATTCTGCCTAAACTGCCCCCTG-ATAGCTGTTACAGCGT----------------
----------------------------------------GCAAAAGCCAAAATGAAAAA
TTTTGGTTTTT-----GTTCGTCAGTATGACATATATATGATATAGTCCACATATACTGA
TATA-CCACATAATACCCATATTCCATAGTGGCTAAT-----ACAGATATTCCCCTACTA
TATAACATATACTATGCTTAATCCTCATTAATCGACATTCCCCTATTCTATTACATACTA
TGCTTAATACACATTAGACTACTGTCAGCT------------------------------
------------------ATATCATTTCATTAAGTAATTTAACCCTCATTAATCTATTAT
CAGTAATTTCATAGCATCATATTTTTCACTTAACCCTATCTTACATG--GTATTATT---
--------TAATGCCGTTGGCGAGAGATCCGTATTTATCTCTTGAATGGAAAAAATTGAA
CGGTTTGTGGTACATTACTGTTATATCCCCTAAATATTGATCAAATCTGGCATCTGATTA
ATGCTCGAATTA------------------------------------------------
-----CATCTAATCCTTGATCGTATCAAGAATGTCAGTACTCTAGCTCCCTTTAATGGCA
TATTTAATCCTTGATCGTATCAAGATTTATCGTCCGCCC--CGCTTTTTTATTTCGGTAT
GAAGCAAATAACTACTCCCCGGAAGGGCTC-ATCTGGGACACTAAGGTAGACTTGAGCTA
TCCTCGACACTTA--T-CTTATCA-AATCTCATTACTTCTAATTCAG-GAGATTAGATTG
TCAAGCTCACCATT-ACTGAAAGGGATA-GAAAATATTAGGTCATGTAGGTCAAGTTTGG
-GTTTTTTGATTAATGAAGCAAAGGTTTAAAAAAAACACTGTCATTAACCCCCGC-GGAA
AGAAGTCTCCTATAATAGTGTGTGTATAATACATTTCATTATTCTAATACATTATTCACT
TTATCTGGCATAA-ATCTTATATTATTAGACTCACCCCGGGTTCCGGAAAAAAAATTCAA
---------ACCTTTTAAA-TAAAAAGT-TTTTTTGGT--AAAAACCCCCCTCCCCCTTA
ATATACACGGTTATCTCGAAAAACCCCTAAAACGAGGGCC-GACGTATATTTTTTTTATA
GAATTGTTGCGGTAATTTCTC--TATATATATTGTAACAATGTGAC----
>Mustelus_griseus
GTGTAGCTTAATTT-AAAGCATGGCACTGAAGATGCTAAGATGAAAAATAA--TTTTTTC
CGCGGGCATACAAGGTTTGGTCCTGGCCTTAGTGTTAATTGTAACCAGAATTATACATGC
AAGTTTCAGCCCCCCTGTGAAAATGCCCTAATTAATCTATTAAATAATTAGGAGCAGGTA
TCAGGCACACG--CACGTAGCCCAAGACACCTTGCTAAGCCACACCCCCAAGGGATTTCA
GCAGTAATAAACATTAA-TTCATGAGCGAAAGCTCGAATTAGTTAAAGTTAAC-AGAGTC
GGTTAATCTCGTGCCAGCCACCGCGGTTATACGAGTGACTCATATTAACACA-CCCCGGC
GTAAAGAGTGGTTTAAGAATGACC-TTAAACAACTAAAGTTAAGACCTCATAAAGCTGTT
ATACGCACCCATGAGAGGAATAATCAACAACGAAAGTGACTTTATATA--TCAAGGAGCC
TTGATGCCACGATAGTTGGAACCCAAA-CTAGGATTAGATACCCTACTATGTCCAACCAC
AAACTTAGACAA-AAAATCACCACATTGTTCGCCCGAGGACTACAAGCGCTAGCTTAAAA
CCCAAAGGACTTGGCGGTATCCCACACCCACCTAGAGGAGCCTGTTCTATAACCGATAAT
CCCCGTTCAACCTCACCACTTCTTGCCATTACCGTCTATATACCGCCGTCGTCAGCTCAC
CCTGTGAGGGACT-AAAAGTAAGCAAAAAGAACT-TAACTCCAAAACGTCAGGTCGAGGT
GTAGCAAATGAAGTGGGAAGAAATGGGCTACATTATTTACCAAAAAC--ACACGAATGGT
GGACTGAAAACACACCTAAAGGTGGATTTAGCAGTAAGAGAAGATTAGAGTACTTCCCTG
AAATTGGCCCTGGGATGCGCACACACCG-CCCGTCACTCTCCTCAAAAA-TTACTTA--T
CTTTTCATAAAT-ACATTTCTTCAACAAGAGGAGGCAAGTCGTAACATGGTAAGTGTACT
GGAAAGTGCACTTGGAATCAAAATGTGGCTAAATT-AGCAAAGCACCTCCCTTACACCGA
GGAGATACCCATGCAAATCGGGTCATTTTGA-ACCTTAAAGCTAGCCTATATACTA---A
T-TTAACCGGACCTTATAAATCTAATTTACA--CAATAA-CCTTTAACCAAAACATTTTT
AATCTTCTAGTATGGGTGACAGAACAATAACC-CAAGAGCAATAGCTTA-TGTACCGCAA
GGGAAAGCTGAAAAAGAAATGAAATAAC---TCACTAAAGTACTAAAAAGCAG-AGATTA
CACCTCGTACCTTTTGCATCATGATTTAGCTAGAAAAACT-AGGCAAAAAGA-TCTTAAG
TCTATCTTCCCGAAACTAAACGAGCTACTCCGAAGCAGCATTA----TAGAGCTAACCCG
TCTCTGTGGCAAAAGAGTGGGAAGACTTCCGAGTAGCGGTGAAAAGCCTACCGAGTTTAG
TGATAGCTGGTTACCCAAGAAAAGAACTTTAGTTCTGCATTAA-TTCTTTAATATCTGGA
CAAGAAT-GTCTCGTCAAAGA--GAACTATAAGAATTAATAGTTATTTAGAAGAGGTACA
GCCCTTCTAAACTAAGATACATCTTTTAAAGGTGGAAAATGATCATAATTATTAAGGTTC
--CAA--CCTCAGTTGGCCTAAAAGCAGCCACCTGTCAAGTAAGCGTCGCAGCTCCAG-T
TAAT-ACTAAACCTATAATTTAGATATTTATTCATAAACCCCTTT-ACCCTATTGGGTTA
TTT--TATAAAAATATAAAAGAACTTATGCTAAAATGAGTAATAAAGAGAACAAATCTCT
-CCCGACATAAGTGTACGTCAGAAAGAATTAAATCACTGACAATT-AATCGACCCCAGAC
TGAGGTCATTATA-CCATTAAATCATTAACTAGAAAACCTTA------------------
------------------------------------------------------------
--------------------------------------TCCT-TCTATTCGTTAATCCCA
CACAGGAATGTCACCAGGAAAGATTAAAAGAAAATAAAGGAACTCGGCAAACATAAACTC
CGCCTGTTTACCAAAAACATCGCCTCTTG---CTATACCATAAGAGGTCCCGCCTGCCCT
GTGAC-AAT-GTTCAACGGCCGCGGTATTTTGACCGTGCAAAGGTAGCGTAATCACTTGT
CTTTTAAATGAAGACCCGTATGAAAGGCACCACGAGAGTTTAACTGTCTCTATTTTCTAA
TCAATGAAATTGATCTATTCGTGCAGAAGCGAATATAATGACATTAGACGAGAAGACCCT
ATGGAGCTTCAAACACTTAAGTTAATTATGTAAT--CATTTATTCCTTAGGGTATAAACA
AAGTATACAATACTTCTAACCTAAC-TGTTTTTGGTTGGGGTGACCGAGGGGGAAAACAA
ATCCCCCCCATCGATTGAGTACTC---AGTACTTGAAAATTAGAATAACAATTCTGATTA
ATAAAATATTTATCGAA-AAATGACCCAGGATTT-------CCTGATCAATGAACCAAGT
TACCCTAGGGATAACAGCGCAATCCTTTCTCAGAGTTCCTATCGAAGAAAGGGTTTACGA
CCTCGATGTTGGATCAGGACATCCTAATGGTGCAACCGCTATTAAGGGTTCGTTTGTTCA
ACGATTAATAGTCCTACGTGATCTGAGTTCAGACCGGAGAAATCCAGGTCAGTTTCTATC
TATGAATATTCTTTCCCCAGTACGAAAGGACCGGGAAAGAGGGGCCAATG-CTATTAGCA
CGCCCCATTTTCATCTATTGAATAAAACTCAAATAGATAAGAAAAGCTCACC--CACTAC
CCAAAAACAGG---GTTGTTGGGGTGGCAGAGCCTGGTAAATGCAAAAGACCTAAGTCCT
TTAATCCAGAGGTTCAAATCCTCTCCCCAACTATGCTCCAGACCATCTTACTCTATTTAA
TTAATCCCCTTGCCTACATTATCCCTATCCTCCTAGCCACAGCTTTTTTAACTTTAATTG
AACGAAAAATCCTCGGCTATATACAATTCCGCAAAGGCCCCAATGTCGTTGGACCTTACG
GCCTCCTTCAACCTATTGCAGATGGCTTAAAACTCTTTATTAAAGAACCTGTTCGTCCAT
CAGCATCCTCCCCATTTCTTTTCTTAGCTACACCAACAGCAGCCTTAACCTTAGCTCTAC
TAATATGAATACCACTCCCACTCCCCCACTCAATTATTAACCTTAATTTAGGCCTATTGT
TTATTTTAGCAATTTCAAGCCTTACTGTATACACTATTTTAGGGTCCGGATGAGCATCCA
ACTCAAAATACGCCTTAATAGGGGCACTACGTGCTGTAGCACAAACTATCTCTTATGAAG
TTAGTCTAGGACTTATTTTACTCTCAATGATCGTACTTGCTGGCGGCTTCACTCTTCACA
CATTCAATACGACCCAAGAAACTATTTGACTCCTAATCCCAGGCTGACCACTAGCTCTAA
TATGATATATTTCAACCCTAGCAGAAACTAATCGAGCCCCATTTGACTTAACAGAAGGAG
AATCAGAATTAGTTTCAGGATTTAATATCGAATATGCAGGGGGCCCATTTGCCCTATTTT
TCCTAGCTGAATATACAAACATTTTATTAATAAATACCCTCTCAGCTATTTTATTTATAG
GAATCTCTTATAATCCCCTCCTCCCACAAATCTCAACATTCAGCCTTATAATAAAAGCTA
CACTACTAACATTCATTTTTTTATGAATTCGAGCATCATACCCCCGCTTTCGCTATGATC
AACTCATGCACTTAGTATGAAAAAACTTTTTACCCCTGACCCTGGCAATCATTTTATGAC
ATATAGCCCTACCACTTGCCATAACAAGCCTACCCCCCTTAACCTAA------GGAAGCG
TGCCTGAACCAAAGGACTACTTTGATAGAGTAGATAATGGGAGTTAAAGCCTCTCCACTT
CCTTTTAGAAAAATAGGACTTGAACCTACATCTAAGAGATCAAAACCCTCCGTGTTTCCT
ATTACACCATATTCT----AAGTAAAGTCAGCTAATAAAGCTTTTGGGCCCATACCCCAA
CCATGTTGGTTAAAATCCTTCCTTTACTAATGAACCCTACTGTACTAACTATCCTAATCT
CAAGCTTAGGTCTAGGAACCACCCTTACATTTATTGGATCGCATTGACTCCTAGTGTGAA
TAGGCCTCGAAATCAATACTTTAGCCATCATTCCCCTTATAATTAGCCAAAATCACCCAC
GAGCAGTAGAAGCCACTACAAAATATTTTATTACCCAGGCAACTGCCTCTACTTTACTAT
TATTTGCTAGCGTTACAAACGCTTGGACTTCAGGTGAATGAAGTCTAATTGAAATGCTTA
ATCCAACCTCTGCCACTCTGGCAACAGTCGCACTTGCCCTAAAAATTGGCCTCGCACCCT
TACACTTTTGATTACCTGAAGTACTTCAAGGCCTAGACTTAACTACAGGCCTTGTTCTAT
CGACTTGACAAAAACTAGCCCCCTTCGCCATTCTACTCCAACTTTATCCTCTACTTAATC
CAAACCTCCTGCTACTCCTTGGTATTCTCTCAACACTTATTGGTGGATGAGGAGGACTTA
ACCAAACACAGCTACGAAAAATTTTAGCTTACTCATCAATTGCAAACCTCGGATGAATAA
TTACAGTTTTACATTATGCCCCAAACCTAACCCTCCTCAACCTTATCTTATATATTATCA
TGACACTCACAACTTTCCTATTATTTAAAATCTTTAATTCAACCAAAATTAACTCCATCA
CCTCATCATCAACTAAATCCCCCCTCCTATCTATTATTGCCCTACTAACCCTCCTCTCTT
TAGGAGGACTGCCACCACTCTCCGGCTTCATACCTAAATGACTTATTCTTCAAGAGTTAA
CAAAACAAAGTCTATTTATTCCAGCCACAATTATAGCTCTAATAGCCCTCCTTAGTTTAT
TCTTTTATCTCCGCCTATGTTATGCTACAACACTAACTATAAACCCCAACCCAACTAATA
TATTATCATCCTGACGAACAAAACCCAATCATTTCACTCTTATTTTATTAACATCAGCAA
CCTTATCAATTTTACTCCTCCCCCTAACACCTGCAATCTTCACACTTACCTCGT-AGGAA
TTTAGGTTAACAACAGACCAAAAGCCTTCAAAGCTTTAAGTAGAAGTGAAAATCTCCTAA
TTTCTGTTAAGATTTGCAAGACTCTATCTCACATCTTCTGAACGCAACCCAGATGCTTTC
ATTAAGCTAAAACC---TTCTAGATAGACAGGCCTCGATCCTGCAAAAACTTAATTAACA
GCTAAGTGTTCAATCCAGCGAACTTCCATCTAAG-CTT--TCTCCCGCCGACTTACACAA
AGGCGG-----GAGAAAGCCCCGGGAGGGGC-TAAACCTCCGTCTTTGGATTTGCAATCC
AATGTACTACAGCTACTTCGGGACTTTGATAAGAAAAGGACTCTGACCTTTATACACGGA
GCTACAATCCGCCGCTT-AATTCTCAGCCATCTTACCTGTGGCAATTAACCGTTGACTAT
TTTCTACCAACCACAAAGATATCGGCACCCTTTACTTGATTTTTGGTGCATGAGCAGGCA
TAGTTGGGACAGCTCTAAGCCTTCTAATTCGAGCCGAACTTGGGCAACCAGGCTCACTTT
TAGGGGATGATCAGATTTACAATGTGATCGTAACCGCCCATGCTTTTGTAATAATCTTCT
TTATGGTTATACCCATCATGATTGGAGGCTTTGGAAATTGACTGGTCCCCTTGATAATTG
GTGCTCCAGATATAGCTTTTCCACGTATGAATAACATAAGCTTTTGACTCCTCCCACCAT
CATTCCTTCTCCTTCTTGCTTCTGCAGGAGTGGAAGCCGGTGCAGGCACCGGCTGAACAG
TATACCCACCACTAGCTAGCAATCTAGCCCATGCTGGACCATCTGTTGATTTAGCCATCT
TCTCCCTTCATTTAGCCGGTATTTCATCAATCTTAGCCTCAATTAACTTTATTACAACCA
TTATTAATATAAAACCACCAGCCATTTCCCAATATCAAACACCATTATTTGTTTGATCAA
TTCTCGTAACTACTGTTCTTCTTCTTCTCTCCCTGCCAGTTCTTGCAGCAGGGATCACAA
TATTACTCACAGACCGAAACCTTAATACTACATTCTTTGACCCCGCAGGAGGAGGGGACC
CCATCCTTTATCAACATTTATTCTGGTTCTTCGGTCACCCTGAAGTTTATATTTTAATTT
TACCCGGCTTCGGAATAATTTCACATGTAGTAGCCTATTATTCAGGTAAAAAAGAACCAT
TCGGATATATGGGCATAGTCTGAGCAATAATAGCAATTGGTCTGCTTGGTTTTATTGTAT
GAGCTCATCACATATTTACAGTAGGCCTAGATGTAGACACTCGAGCCTATTTTACTTCTG
CAACAATAATTATTGCTATCCCTACAGGTGTAAAAGTATTTAGCTGACTAGCAACCCTTC
ACGGGGGATCAATTAAATGAGATACACCACTGCTTTGAGCTCTAGGATTTATCTTTCTTT
TTACAGTAGGAGGTTTAACAGGAATTGTATTAGCTAATTCTTCATTAGATATTGTCCTCC
ATGATACTTACTACGTAGTAGCCCACTTCCACTATGTTCTTTCAATAGGAGCAGTATTTG
CCATTATAGCAGGCTTCATTCACTGATTCCCTTTAATATCTGGTTTTACCCTTCACCAAA
CCTGAACAAAAATTCAATTTGCAGTAATATTTATCGGAGTTAACTTAACTTTCTTCCCTC
AGCACTTCCTAGGTCTTGCAGGTATACCACGACGATACTCAGATTATCCGGACGCATATA
CCCTATGAAACACAGTTTCGTCTATCGGCTCTTTAATTTCTCTTGTTGCTGTAATTATAC
TATTATTTATTATTTGAGAAGCATTTGCCTCAAAACGAGAAGTTATGTCTGTTGAACTCC
CTCACACAAATGTAGAATGATTACATGGTTGCCCTCCTCCCTATCATACTTATGAAGAAC
CAACATTTGTTCAAGTCCAACGACCCTCTTTTT-AACAAGAAAGGAGGGAATTGAACCCC
CATATGCTGGTTTCAAGCCAACCACATCACCACTCTGTCACTTTCTTT-AT-AAGATACT
AGT-AAAAGATATTACACTGCCTTGTCAGGGCAGAATTGTGAGTTAAATTCCCACGTATC
TTAATTTGTAATGGCACACCCCTCACAATTAGGATTTCAAGATGCAGCCTCCCCCGTTAT
GGAAGAACTTATTCATTTTCACGACCACACACTAATAATTGTATTTTTAATTAGCACCCT
AGTTCTCTATATTATTACAGCAACAGTAACAACTAAGCTTACAAATAAATATATTCTTGA
TTCTCAAGAAATTGAGATCGTCTGAACCATTCTACCCGCTATTATTCTTATCATAATTGC
CCTCCCATCACTACGAATTTTATATCTCATAGACGAAATTAATGATCCTCACCTAACTAT
TAAAGCTATGGGCCACCAATGATACTGAAGCTATGAATATTCAGATTACGAAGACCTAGG
ATTTGACTCATACATAATCCAAACCCAAGACTTAACCCCGGGTCAATTCCGTTTATTAGA
AACAGATCACCGTATAGTAGTTCCTATAGAATCACCTATTCGAGTTCTAGTATCAGCAGA
AGACGTATTACATTCATGAGCGGTCCCAGCTTTAGGTGTAAAAATGGATGCCGTCCCAGG
ACGGCTAAATCAGACTGCCTTTATCATTTCACGTCCTGGCGTCTATTATGGTCAATGCTC
AGAAATTTGCGGCGCCAATCACAGCTTTATGCCTATCGTAGTAGAAGCAGTTCCTCTAGA
ACACTTCGAAGCCTGATCTTCATCAATATTAGAAGAAGCCTCATTAAGAAGCTAAACAGG
GCCTAGCATTAGCCTTTTAAGCTAAATATTGGTGATTCCCTACCACCCTTAATGGTATGC
CTCAATTAAACCCTAACCCATGATTTTTAATTTTACTATTTTCATGAATTGTTTTCCTTA
CTATTTTACCAAATAAAGTAATAAGTCATCTATTTAACAATGACCCTACCCTAAAAAGTA
CTGAAAAACCTAAACCAAATCCTTGAACCTGACCATGATTATAAGCTTTTTTGACCAATT
CTTAAGCCCCTCACTCATCGGAATTCCTCTCATTGCCCTAGCAATCTTAATTCCATGATT
AGCTTTCCCTACCCCAACAAGCCGATGATTAAATAACCGATTAATTACTCTTCAAGCCTG
ATTTATTAATCGTTTTATTTATCAACTTATACAACCCATAAATTTTGGAGGTCATAAATG
AGCCGTATTATTTACAGCCCTAATATTATTCCTAATTTCTATTAACCTTCTAG-------
------------------------------------------------------------
-----------------GACTACTTCCATATACATTCACCCCTACAACACAACTTTCACT
AAATATAGCATTTGCCCTACCATTATGATTTACAACCGTATTAATTGGTATACTAAACCA
GCCCACCATTGCATTAGGACACCTTCTTCCAGAAGGCACACCAACCCCTCTAGTTCCCAT
TCTCATTATTATCGAAACTATTAGTCTATTTATCCGACCATTAGCTCTAGGTGTCCGATT
AACCGCCAATCTAACGGCCGGCCATTTATTAATACAACTAATTGCCACAGCAGCCTTTGT
CCTCCTAACTATTATACCAACCGTAGCCCTACTTACCTCCTTAATTTTATTTTTATTAAC
AATTTTAGAAGTAGCTGTAGCAATAATTCAAGCATACGTATTTGTTCTCCTACTAAGTCT
ATATTTACAAGAAAATGTATAATGGCTCACCAAGCACACGCATACCATATAGTTGACCCA
AGCCCATGACCACTTACAGGAGCTACCGCTGCCCTTCTTATAACTTCAGGCTTAGCCATT
TGATTTCATTTCCACTCGCTCCTACTCTTATATCTAGGATTAATCCTTCTCTTTCTAACA
ATAATTCAATGATGACGTGATATTATCCGAGAAGGGACATTCCAAGGCCATCATACACCT
CCTGTACAAAAAGGCCTTCGTTACGGAATAATTTTATTTATTACATCAGAAGTCTTCTTC
TTTCTAGGCTTTTTCTGAGCCTTTTACCACTCTAGCCTTGCACCCACTCCTGAACTAGGA
GGGTGCTGACCACCAACAGGAATTAATCCTCTAGACCCATTTGAAGTGCCACTCTTAAAC
ACCGCAGTTCTCCTAGCTTCCGGAGTAACCGTAACTTGAGCACATCATAGTCTAATAGAA
GGTAACCGAAAAGAAGCAATCCAAGCCCTTACTTTAACCATACTTCTAGGAATCTACTTC
ACATCCCTTCAAGCCATAGAATATTATGAAGCACCATTCACTATTGCCGACGGAGTCTAC
GGAACAACATTTTACGTAGCTACAGGATTCCACGGCCTCCACGTTATTATCGGTTCAACA
TTTTTAGCAGTTTGTCTTTTACGACAAGTCCAATATCACTTTACATCAGAACATCACTTC
GGCTTTGAAGCCGCAGCATGATACTGACACTTTGTGGATGTAGTGTGATTATTCCTTTAT
GTATCCATCTATTGATGAGGCTCATAATTGCTTTTCTAGTATAAATTAGTACAAGTGATT
TCCAATTATTTAATCTTGGTTAAAACCCAAGGAGGAGTAATGAACCTCATCATGTCGTCT
GTCGCGACCACGGCCCTGGTTTCCCTAATCCTCGCTTTAATCGCATTTTGACTTCCATCA
TTAAATCCAGATAATGAAAAATTATCCCCTTACGAATGCGGTTTTGATCCCCTAGGAAGC
GCCCGCCTCCCTTTTTCACTCCGCTTCTTCTTAGTGGCCATTTTATTTCTTTTATTTGAT
TTAGAAATTGCCCTCCTATTACCTTTACCTTGAGGAAATCAACTATTAACACCCCTCTTT
ACTCTATTTTGAGCAGCAGCTATTCTAATTTTACTTACCCTTGGCCTCATCTACGAGTGA
CTACAAGGAGGACTTGAATGAGCAGAAT-AGATGTTTAGTCCAAACA-AAGACCACTAAT
TTCGGCTTAGTAAATTATGGTGAAAACCCATAAACATCTTATGTCTCCCATATATTTTAG
CTTTACCTCAGCATTCATCTTAGGCTTAATAGGTCTCGCATTTAACCGCTCACACCTTTT
ATCCGCCCTTCTATGTCTTGAAGGCATAATACTTACCCTCTTCATCGCTACCGCAATCTG
ATCAATAATACTAAATTCCACCTCTAGCTCAATTATTCCTATAATTATACTAACATTTTC
CGCCTGTGAAGCCAGCGCAGGATTAGCTATCCTAGTCGCCACCTCCCGCTCACACGGCTC
AGACAGCCTACAAAACCTTAACCTTCTCCAATGTTAAAAATTTTAATCCCAACAATTATA
TTATTCCCTACTGCCTGATTTTCTCATAAAAAATGATTATGAACTACCACCTCCGCCCAT
AGTCTTCTTATTGCCACAATAAGCCTACTTTGATTTAAATGAAATATAGATATTGGTTGA
GACTTCTCTAACCAATACTTAGCCGTTGATCCTTTATCCACCCCCTTACTCATTTTAACA
TGCTGGCTCCTTCCATTAATGATTTTAGCCAGCCAAAATCATATTTCTCCAGAACCCTTA
ACTCGACAACGAACTTACATTTCTCTACTAATTTCCCTACAATTTTTTCTTATCATAGCA
TTCTCTGCAACAGAAATAATTTTATTTTATATTATATTTGAAGCAACACTTATCCCAACA
CTTATTATTATTACACGATGGGGCAACCAAACAGAACGCCTGAACGCAGGAACTTACTTT
TTATTTTATACCTTAATTGGGTCTCTCCCCCTGCTTATTGCCTTATTATTTATACAAAAT
AATCTCGGCTCACTATCAATACTTATTATTCAACACACCCAGTATATTAACCTTTATCCA
TGAGCAGATAAATTCTGATGAACTGCCTGCATCATCGCTTTTCTCGTCAAAATGCCCCTT
TATGGAGTACATCTTTGACTGCCAAAAGCCCACGTAGAAGCCCCAATCGCTGGCTCAATA
ATTCTAGCTGCAGTATTACTAAAACTGGGGGGCTACGGAATAATACGTATCATTATTATG
CTTAACCCCCTTACCAAAGAAATAGCTTACCCATTCCTTATCCTAGCCCTTTGAGGTGTT
GTAATAACCAGCTCCATTTGTCTACGACAAACGGACTTAAAATCCCTAATCGCCTACTCC
TCAGTTAGTCATATAGGCCTTGTTGCAGCAGCCATCCTTATCCAAACCCCATGAAGTTTC
GCGGGGGCAGCTATACTAATAATTGCCCATGGATTAGTCTCTTCAGCCCTATTTTGCCTA
GCCAACACTAACTACGAACGCATTCATAGCCGAACCCTACTTTTAGCCCGAGGTATCCAA
GTTATTCTCCCACTCATAGCGACCTGATGATTCCTAGCTAATCTAGCCAACCTTGCTCTA
CCTCCATCTCCCAACCTCATAGGAGAACTCTTTATTATTACATCATTATTTAACTGATCT
AACTGAACTTTAATTCTCACAGGGACGGGAGTATTAATTACAGCATCTTATTCCCTTTAC
ATGTTTCTTATAACTCAACGAGGACCAACATCCAACCACCTTATCTCACTTAACCCCTCT
CATACACGAGAACATCTACTACTCAGCCTCCATACTTTACCCGTGTTATTATTAATCCTT
AAGCCAGAACTTATCTGAGGCTGAACATTTTGTATTTATAGTTTAATTAAAATATTAGAT
TGTGGTTCTAAAGACAAAAGTTAAAATCTTTTTATTTACCGAGAGAGGTCCGG-GACACG
AAGATCTGCTAATTCTT-CTTATCATGGTTCAAGTCCATGGCTCACTCGGCCCTTGAAAG
ATAATAGTAATCTATTGGTCTTAGGAACCAAAAACTCTTGGTGCAACTCCAAGCAAGAGC
TATGAATATTATCTTTAACTCATCCTTCCTACTAATCTTCATTATTCTTACCTTACCACT
AATTTCCTCACTTTCACCAAAAGGACTTAAACCAAACTGATCATCCTCATACGTAAAGAC
TGCTGTAAAAATATCCTTTTTTATCAGCTTAATTCCTTTATTTATCTTTCTCGACCAAGG
TTTAGAATCAGTTGTTACCAATTGAAATTGAATAAACATAGGCCCTTTCAACATCAACAT
GAGCTTTAAATTTGATCTTTACTCAATCATCTTCACACCCGTAGCCCTATACGTTACTTG
ATCTATTCTTGAATTTGCCCTCTGATATATATATTCCGACCCTAACATAAATCGCTTCTT
CAAATATCTTTTATTATTTTTAATTTCAATAATTATTCTAGTTACAGCCAACAACATATT
CCAACTATTTATTGGCTGGGAAGGGGTTGGAATTATATCCTTTCTACTTATCGGCTGATG
ATATAGCCGAACAGACGCTAACACAGCAGCATTACAAGCCGTAATCTATAACCGGATCGG
TGACATTGGACTAATCTTAAGTATAGCCTGACTAGCCACTAACCTCAACTCATGAGAAAT
CCACCAACTCTTCATCTTATCAAAAAATAAAGATTTAACATTACCACTCCTTGGTCTCGT
ATTAGCCGCAGCTGGAAAATCAGCACAATTTGGACTACACCCATGACTACCTTCCGCTAT
AGAAGGCCCAACACCAGTATCAGCATTACTTCACTCCAGCACAATAGTCGTAGCAGGCAT
TTTTCTTCTAATCCGCCTCCACCCCCTCATTCAAGATAATAAATTAATTTTAACAGTCTG
CCTATGTCTAGGTGCACTTACTACCCTCTTTACAGCCACATGTGCCCTTACCCAAAATGA
TATTAAAAAAATCGTTGCTTTCTCAACATCAAGTCAACTAGGACTAATAATAGTCACCAT
TGGCCTCAACCAACCCCAACTAGCCTTCCTCCATATCTGCACCCATGCCTTCTTTAAAGC
AATACTTTTCCTCTGCTCCGGATCTATTATTCATAGTCTTAATGATGAACAAGACATCCG
AAAGATAGGAGGCCTCCATAAACTTCTACCATTTACCTCAACCTCTTTGACAATTGGCAG
TTTAGCCCTAACAGGCATACCATTTCTCTCAGGCTTCTTTTCAAAAGATGCCATCATTGA
ATCCATAAACACTTCCCACTTAAACGCCTGAGCCCTAATCCTAACCCTTGTAGCAACATC
TTTCACAGCTATTTACAGCCTTCGTCTTATCTTTTTTGTACTAATAAAACATCCTCGATT
TAATACACTTTCGCCAATTAATGAAAATAACCCATTAATAATCAACCCTATTAAACGTCT
TGCTTACGGAAGTATTATTGCTGGCTTAATTATTACTATTAATTTAACCCCAACAAAAAT
TCAAATTATAACAATAACTCCACTACTTAAACTATCCGCCCTTCTAGTTACAATTACAGG
TTTGCTTTTAGCCCTAGAACTCACTAATTTAACCAACTCTTACTTCAAAATTAATCCTAC
ACTCCACTACCACCACTTCTCTAATCTACTAGGTTACTTTCCCTCAATCATTCACCGACT
CCTACCAAAAGCTAATCTAAGCTGAGCCCAATACATCTCAACACACTTAATTGACCAGAC
TTGAAGCGAAAAGATTGGTCCTAAAAGTAAACTCATTCAACAAATACCTCTCATTAAACT
ATCTACCCAACCTCAACAGGGCTCAATCAAAACCTATCTAATACTTCTTTTCTTAACACT
TACCCTAATTACCTTGATTACCTTAACCTAATTACCCGTAAAGTACCTCAAGACAAACCC
CGAGTCAATTCTAATACTACAAATAAAGTTAATAACAGAACTCAACCTCCTAAAACCAAT
ATTCAACCGCCGTTAGAGTACAACAAAGCAACTCCCGAGAAATCCCCCCGCACCATATCC
AAATTACTTAATTCCTCCACCCCCGTCCAATCTAAACCTCATCCTTTAACCATAAAATAT
TTTACCGACACAAAAAGCCCTACTAAATAAAACCCAACGTACAACAACACAGACCAATCT
CCCCATGTTTCTGGATATGGCTCAGCAGCAAGCGCTGCCGTATAAGCAAAAACTACCAAC
ATCCCCCCTAAATAGATTAAAAATAAAATTAAGGACATAAAAGACCCACCATAACCAACT
AACAAGCCACACCCAACCCCCGCAGCAATAACTAAACCCAAAGCAGCATAATAAGGAGAC
GGATTGGATGCTACCCCTATCAGACCTAAAATTAAACCAATTATTATTACAAACATAAAA
TATATCATTATTCTTACCTGGACTTCAACCAAGACCAATAACTTGAAAAACTATCGTTGT
TCATTCAACTATAAGAA-CTTATGGCCACCAATATCCGAAAAACTCACCCACTCCTTAAA
ATTATAAACCACGCCCTAGTTGATCTCCCCGCCCCATCTAATATTTCACTATGATGAAAC
TTTGGTTCACTTATAGGACTATGTTTAATTATTCAAATTATCACAGGACTCTTCCTAGCT
ATACATTACACCGCAGACATTTCCATGGCTTTCTCCTCAGTAATTCATATTTGCCGCGAT
GTTAATTATGGCTGACTCATCCGTAATATTCATGCTAACGGCGCCTCACTCTTCTTTATC
TGTATTTATCTTCACATTGCCCGGGGCCTGTACTACGGCTCCTACCTTTATAAAGAAACT
TGAAACATCGGAGTAATTCTCCTCTTCCTATTAATAGCAACCGCCTTCGTCGGCTACGTC
CTTCCATGAGGACAAATATCCTTTTGGGGGGCTACAGTCATTACCAACCTTTTATCCGCA
TTTCCTTATATTGGAGATGTACTAGTACAATGAATCTGAGGAGGCTTTTCAGTAGACAAC
GCCACCCTCACACGCTTCTTCGCCTTTCACTTCCTCCTCCCATTCCTAATCCTAGCTCTA
TCAGTTATTCATCTCCTATTCCTCCATGAATCTGGCTCTAACAATCCTCTTGGCATTAAC
TCCGACGCAGATAAAGTTTCATTCCACCCCTACTTCTCTTATAAAGACCTACTTGGCTTC
TTCGTTATAGTTTTCTTCTTAACTTTATTAGCCCTATTCCTACCTAACCTCCTAGGAGAT
GCTGAAAACTTTATCCCAGCAAATCCACTTGTAACTCCACCCCACATCAAACCCGAGTGA
TACTTCTTATTTGCTTATGCCATCCTTCGCTCCATCCCTAATAAACTAGGAGGAGTCCTA
GCTCTCCTGTTCTCCATCTTCATCCTCATACTGGTCCCTCTCCTCCATACCTCCAAACAA
CGAAGTAACATCTTCCGACCTTTTACACAAATCTTCTTCTGACTCCTTGTAGCCAACTCA
ATCATTTTAACTTGAATTGGAGGACAACCCGTAGAACAACCATTTATTATAGTAGGACAA
ATCGCATCAATCTCCTACTTTGCCTTATTTCTAATTATTATACCATTCACCAGCTGATGT
GAAAACAAAATCCTCAGCCTAAACTAGTTTTGGTAGCTTAACT-CA--AAAGCGTCGACC
TTGTAAGTCGAAGACCGGGGGTTTAAACCCCTCCCAAAAC--------------------
---------------ACATCAGGGGAAGGAGGGTCGAACTCCTGCCCTTGGCTCCCAAAG
CCAAGATTCTGCCTAAACTGCCCCCTG-TTAGCTGTTATAGCGTGCATAAGCCAAAATTT
GGAAAATTTTGGTTTTGCCCCCTCATAACTGCTATAGCGCGCAAAAGCCAAAATGAAAAA
TTTTGGTTTTT-----GCTCGTCAGTATGACATATATATGACATAGCCCACATATACTGA
TATA-CCACATACTACCCATATTCCATAGTGACTAAT-----ACAGATATTCCCCTACTA
TATAACATATACTATGCTTAATCCTCATTAATCGACATTCCCCTATTCTATTACATACTA
TGTTTAATCCACATTACACTACTATCAGCT------------------------------
------------------ATTTCATTTCATGAAGTGATTTAACCCTCATTTATCTAAAAT
CAGTAATTCCATAGCAGTAAATTTTTCATTTAACCCTATTCTACATG--GTATTATT---
--------TAATGAAGTTGGCGAGAGATCCGTATTAATCTCTTGTTTGGAAAAAATTGAA
CGGTTTGTGGTACATACCTGATATATCCCCTA-ATATTGATCAAATCTGGCATTTGATTA
ATGCTCGAATTA------------------------------------------------
-----CATATGATCCTTGATCGCGTCAAGAATGACAGCCCCCTAGTTCCCTTTAATGGCA
TAATTATC-CTTGATCGTATCAAGATTTATCGTCCGCCC--TGGTTTTTTATTTCGGTAT
GAAGCAAATAACTACTCCCCGGAAGGGCTC-ATTTGGCACACTAAGATAAACTTGAGCTA
TCCTCGACATTCT--T-CTGATTT-AATCTCATTACTCATCATTCAG-GAGATTAGATTG
TCAAGCTCACCATT-ACTGAAAGGGATA-GAAAATATTAGGTCATGTAGGTCAAGTTTGG
-GTTTTTTGATTAATGAGGCAACGGTTTAAAAAAAACACCGTCATTAACCCCCTC-GGAA
AGAAACCTCCTATAATAGTGTGTGTATAATGCACTTCATTACTTTAATACATTATTCACT
TTATCTGGCATAA-TACTTATATTATTAGACTTCCCCCGAGTTTCGGAAAAAAATTAAAA
---------CCTTTTAAAT-TAAAAAGT-TTTTTTGGT--AAAAACCCCCCTCCCCCTTA
ATATACACGGTTATCTCGAAAAACCCCTAAAACGAGGGCC-GACGTATA-TTTTTTTATA
GAATTGTTGCGGTAATTTCTC--TATATATATTGTAACAACGAT------
>Stegostoma
GTGTAGCTTAA-TTTAAAGTATAGCACTGAAAATGCTAAGATGAAAAATAA--TTTTTTC
CACAAGCATGAAAGGTTTAGTCCTAGCCTTAGTGTTAATTGTAACTAAAACCATACATGC
AAGTTTCAGCATCCCTGTGAGAATGCCCTAATCAATCTATCAACTGATTAGGAGCGGGTA
TCAGGCACATATA-ACTTAGCCCAAGACACCTTGCTAAGCCACACCCCCAAGGGATTTCA
GCAGTAGTAAACATTGA-TACATAAGCGAAAGCTTGAATCAGTTAAAGTTAAC-AGGGCT
GGTAAATCTCGTGCCAGCCACCGCGGTTATACGAGTAACCCAAATTAACACT-CCACGGT
GTAAAGAGTGATTTAAGGAAAAAC-TATAATCATTAAAGCTAAAATCTCATCCAACTGTT
ATACGTACACATGAGTAGAATAACCAATAACGAAAGTGACTTTATACC--ATTAGCAATC
TTGACGTCACGACAATTAGGACCCAAA-CTAGGATTAGAAACCCTACTATGCCTAATCGT
AAACTTAAACAATAATCCACTTATATTGTTCACCAGAGAACTACAAGCGCTAGCTTAAAA
TCCAAAGGACTTGGCGGTGTCCCACACCCACCTAGAGGAGCCTGTTCTATAACCGATAAT
CCCCGTTGAACCTCACCACTTCTTGCCATTACCGCCTATATACCGCCGTCGTCAGCTTAC
CTTGTGAAAGATA-TAAAGTAAGCACAAAGAACCTACACTTATATACGTCAGGTCGAGGT
GTAGCGAATGAAGTGGAAAGAAATGGGCTACATTTTTTA-AATCAAAAAACACGAACAGT
ACACTGAAAACCTACTTAAAGGTGGATTTAGCAGTAAGAGAA-ATCAGAGCACTTCTCTG
AAATTGGCCCTGGGACGCGCACACACCG-CCCGTCACTCTCCTCAATAACACAATAC--C
CATTCCCTAAAA-AAATTTCACAAATAAGAGGAGGCAAGTCGTAACATGGTAAGTGTACT
AGAAAGTGCACTTGGAATCAGAATGTAGCTAAACCAACCAAAGCACCTCCCTTACACCGA
GAAGATATCTATGCAATCCAGATCATTCTGATACTGCAAAACTAGCCTGATCACCA---A
C-TAAATTCAACTTTATAAATCACATATATA--CATTGTATACATTGTTAAAACATTTTA
ATCCTTTTAGTACGGGCGACAGAAAAAAGACAATCAGCGCAATAGCACT-AGTACCGCAA
GGGAAAGCTGAAAAAGAAATGAAACAAA---TTATTAAAGTACAAAAAAGCAG-AGATTT
AAACTCGTACCTTTTGCATCATGATTTAGCTAGACAAACT-AGGCAAAAAGACCCTTAAG
CCTATCTTCCCGAAACTAAACGAGCTACTCCGAAGCAGTACAACC--AAGAACCAACCCG
TTTCTGTGGCAAAAGAATGGGAAGACTTCCGAGTAGAGGTGACAAACCTATCGAGCTTAG
TGATAGCTGGTTATCTGAAAAAAGAATCTTAGTTCTGCATTAATCCTTACAACACTAAAA
ATGAACT-ATCCCATTAAAGT--GTTACATAAAAATTAAAAGTTATTTAAAAGAGGTACA
GCCCCTTTAAACCAAGACACAACTTTCAAAGGAGGGTATTGATCATATTCAAAAAGACCT
ATCCATTCCCCAGTAGGCCTAGAAGCAGCCACCTGAAAAGCCAGCGTCACAGCTCCAGTT
TCAAAAAAAAATCTATAATACCGATAACTCATCATAACCCCCAAACTCTATATCAGATTA
TTT--TATTAACCTATAAAAGAACTTATGCTAAAATGAGTAAT-AAGAGGCCAAACCTCT
-CCTGACATAAGTGTAAATCAGAAAGAATTAAATCACTGACAATT-AAACGAACCCAT--
TGAGGCTATCATA-TCAACAAATAATAAACTAGATAAACCCA------------------
------------------------------------------------------------
--------------------------------------TCCA-ATAATCCGTTAACCCCA
CACAGGAATGTCACAAGGAAAGATTAAAAGGAAGTAAAGGAACTCGGCAAACATAAACTC
CGCCTGTTTACCAAAAACATCGCCTCTTG--CTTAAACTATAAGAGGTCCAGCCTGCCCT
GTGATAATTTTTTTAACGGCCGCGGTATCTTGACCGTGCGAAGGTAGCGTAATCACCTGT
CTTTTAAATGAAGACCTGTATGAAAGGCATCACGAGAGTTTAACTGTCTCTACTTCCCAA
TCAATGAAATTGATCTTCCCGTGCAAAAGCGGGAATAATTACATTAGACGAGAAGACCCT
ATGGAGCTTAAAACACTTAAATTAATTATGTAATTGCATTATATTCCAAGGACATAAACA
AATAATACAATATTCTTAATTTAACATGTTTTTGGTTGGGGCGACCAAGGAGAAAAACAA
ATCCTCCTTATCGACTAAGTATTA--CTGTACTTAAAAACTAGAACCACAGTTCTAAATG
ATAAAACATTTATCGAA-AAATGACCCAGGATATCCTTAAACCTGAATAATGAACCAAGT
TACCCTAGGGATAACAGCGCAATCCTTTCCCAGAGTTCCTATCGACGAAAGGGCTTACGA
CCTCGATGTTGGATCAGGACATCCTAATGGTGTAACCGCTATTAAGGGTTCGTTTGTTCA
ACGATTAATAGTCCTACGTGATCTGAGTTCAGACCGGAGAAATCCAGGTCAGTTTCTATC
TATGAA-AAATTTTTCCTAGTACGAAAGGACCGGAAAAATAGAGCCAATGCCCATAAGCA
CGCTCTACCTTCATCTATTGAAATAAACTCAAATAGATAAGAAGAAACACCCATCCTCAC
CCAAAAAAAGGGTAGTTGTTGGGGTGGCAGAGCCTGGTAAATGCAAAAGACCTAAGCTCT
TTATTCCAGAGGTTCAAATCCTCTCCCCAATCATGTTCCAAACCATTTCATTATACCTAA
TCAATCCTTTAGCCTACATTATTCCAATCCTACTAGCTACTGCCTTCCTGACACTCATTG
AACGAAAAATCCTAGGATATATACAACTCCGCAAAGGTCCAAACGTAATCGGACCATACG
GCCTTCTACAACCAATCGCAGACGGCATTAAATTATTTATCAAAGAACCAATCCGCCCAT
CAACATCCTCTCCATTTCTATTTCTCCTCACCCCCACAACTGCTCTAGCCCTAGCCATAC
TTATATGAATACCACTACCACTACCACATTCCATTATCAATCTAAACCTAGGTCTACTAT
TCATCCTAGCAATCTCAAGTCTAACCGTATACACCATCCTAGGATCAGGATGAGCATCAA
ACTCAAAATACGCACTAATAGGTGCTCTACGAGCTGTCGCCCAAACCATTTCCTACGAAG
TAAGCCTAGGACTCATCCTCTTATCAACGATTATCCTCACAGGAGGATTTACCCTCCATA
CCTTTAACGTAACCCAAGAAACTATCTGGTTACTAACCCCAGGATGGCCACTAGCCCTAA
TATGATACATCTCCACCCTAGCAGAAACTAACCGAGCACCATTTGATCTCACAGAAGGAG
AATCAGAATTAGTTTCAGGATTTAACATCGAATATGCAGGAGGACCATTCGCCCTATTCT
TCCTAGCTGAATACACCAACATCCTAATGATAAACACCCTATCCGTTATCCTATTTATAG
GAACATCATACAACCCCACCTCCCCCCAAATTTCAACATTTAACCTTATAATAAAAGCTA
CAATACTAACTCTTCTTTTCCTATGAATCCGAGCATCATATCCACGATTCCGTTACGACC
AACTCATACATCTAGTATGAAAAAATTTCCTACCCCTTACTTTAGCAATCATTCTATGAC
ATCTAACCATACCATCCATAATAGCAAGCCTCCCCCCACTAACCTAG--CCATGGAAGCG
TGCCTGAACCAAAGGATTACTTTGATAGAGTAAATCATAAGAGTTAAAACCTCTTCACTT
CCT--TAGAGAGACAGGACTTGAACCTATACCCAAGAGATCAAAACTCTTTGCACTTCCA
TTTACACTACCCTCT----AAGTAAAGTCAGCTAAACAAGCTTTTGGGCCCATACCCCAA
CCATGTTGGTTAAAATCCTTCCTTTACTAATGAACCCAGCGACACTAACTATCACTATCA
CAAGTCTCGGTTTAGGAACCACCCTAACATTCATTGGATCACATTGACTTCTAATTTGAA
TAGGGCTAGAAATTAACACCCTAGCCATCATCCCAATAATAATTCACCAACACCACCCAC
GAGCAGTAGAAGCTACTACAAAATACTTCATCACCCAAGCTACTGCATCCACCCTACTAC
TATTTGCCAGCGTAACAAACGCCTGAGTTACGGGCCAATGAAACCTAACCGAATTACTAA
ACCCAACCTCTGCCACACTAACCACAATTGCCATTGCATTAAAAATCGGACTTGCACCCC
TACACTTCTGACTACCAGAAGTACTCCAAGGATTAGATCTGATCACAGGACTAATTCTAT
CAACATGACAAAAACTCGCTCCACTCGCTATCCTCCTACAACTCTACCCCCTCCTCAACC
CACACCTACTCACATTCTTAGGAATCCTATCAACCATTATCGGGGGGTGAGGAGGCCTCA
ACCAAACCCAACTACGAAAAATCCTAGCATACTCTTCAATCACAAATCTAGGATGAATAA
TCATTATTCTACATTACAATCCAAGCCTGACACAACTAAATTTAATCCTATACATCATCA
TAACTCTAACAACATTTCTACTATTCAATACACTCAACTCAACAAAAATTAATTCCATCG
CATCATCTTCATCAAAATCACAACTTTTATCAATTATAACACTTATAACCTTACTTTCAC
TAGGAGGCCTTCCTCCCCTATCCGGATTTATACCTAAATGACTAATCCTACAAGAACTAT
CAAAACAAAACCTAACCATTCCAGCCACCATCATAGCCATCACATCCTTGTTAAGCTTAT
TCTTCTACCTACGATTATCATACACAACAACATTAACCATAAATCCAAACTCACTAAACA
TAACATCATCCTGACGAACAAAAACAATTTATCCAAACCTATTATTAACCACAATAACCT
CACTCTCCATCCTCCTCCTACCCATCACACCAACCATTCTCACCATTATAACATAAGAAA
CTTAGGTTAAC-ATAGACCAAAAGCCTTCAAAGCTTTAAGTAGAAGTGAAAATCCTCTAG
TTTCTGATAAGATCTGCAAGACTCTATCTCACATCTTCTAAATGCAACTCAGACACTTTA
ATTAAGCTAAAACC---TTCTAGATAGATAGGCCTTGATCCTACAAAATCTTAGTTAACA
GCTAAGCGTTCAATCCAACAAACTTCTACCTA---CTT--TCTCCCGCCACAACAAACAA
AGGCGG-----GAGAAAGTCCCGGGAGA--AGCTAACCTCCGGTTCTGGATTTGCAATCC
AACGT--ATACACTACTGCGGAACTATGGAAAGAAGAGGAATTTAACCTCTGTATACGGA
GCTACAATCCGCCACCT-AGTTCTCGGTCATCTTACCTGTGGCAATTAATCGTTGACTCT
TTTCTACAAACCACAAAGACATTGGCACCCTTTACCTGATTTTTGGTGCATGAGCAGGAA
TAGTAGGACTAGCTCTTAGCCTTTTAATCCGAGCTGAACTAAGCCAACCTGGGTCTCTCT
TAGGAGATGATCAGATTTACAATGTGATTGTAACAGCCCATGCTTTTGTAATAATCTTTT
TTATAGTTATACCGGTAATAATTGGTGGTTTCGGAAACTGACTAGTACCTTTAATAATTG
GTGCACCAGATATAGCTTTTCCACGAATAAATAACATAAGTTTCTGATTACTCCCACCCT
CATTCCTGTTATTGTTAGCTTCTGCAGGAGTGGAAGCTGGAGCAGGAACAGGCTGAACCG
TCTACCCACCATTAGCAGGAAATTTAGCCCATGCAGGAGCATCAGTTGACCTAACCATTT
TCTCCTTACATTTAGCTGGAATTTCATCAATTCTAGCCTCCATCAACTTCATCACAACTA
TCATCAACATAAAACCACCAGCTATTTCTCAATATCAAACACCATTATTCGTCTGATCCA
TCCTTGTAACTACCATCCTATTATTACTTTCATTACCAGTATTAGCAGCAGGAATTACAA
TATTACTTACAGACCGAAACCTTAATACAACCTTCTTTGATCCGGGGGGAGGGGGGGACC
CAATTTTATATCAACATTTATTCTGATTTTTTGGACACCCAGAAGTCTACATCTTAATTC
TTCCAGGCTTTGGAATAATCTCCCATGTAGTCGCCTATTATTCAGGTAAAAAAGAACCAT
TTGGCTATATAGGAATAGTGTGAGCAATAATAGCAATTGGTTTACTAGGATTTATTGTTT
GAGCTCACCATATATTCACAGTAGGAATAGACGTGGACACACGAGCTTATTTTACATCTG
CAACAATAATCATTGCAATCCCTACAGGCGTTAAAGTATTTAGCTGATTAGCAACTCTCC
ACGGTGGTTCAATTAAATGAGAAACACCTCTATTATGAGCCCTAGGTTTCATTTTCCTAT
TTACTGTGGGGGGCCTTACAGGAATCGTATTAGCCAACTCATCACTAGACATTGTCCTTC
ATGACACCTACTATGTAGTAGCTCATTTTCACTATGTCCTTTCCATAGGAGCAGTATTCG
CTATTATAGCAGGCTTCATTCACTGATTTCCACTAATCTCAGGCTTTACCCTACACTCAA
CCTGAACAAAAATTCAGTTCACACTAATATTTATTGGAGTAAATTTAACCTTTTTCCCAC
AACATTTCTTAGGACTTGCAGGAATACCACGACGTTACTCAGACTACCCAGACGCATATA
CCCTCTGAAATGTAATTTCCTCTATCGGCTCATTAATCTCTCTAGTAGCCGTTATTCTAT
TATTGTTTATTATCTGAGAAGCATTTGCCTCTAAACGAAAAGTATTATCTATTGATTTAT
CATATACAAATGTAGAATGATTACATGGCTGCCCCCCACCATATCATACCTATGAAGAAC
CAGCCTTTGTACAAGTCCAACGAACCTTACCCTAAACAAGAAAGGAAGGAATCGAACCCC
CATATGTCAGTTTCAAGCCAACCACATCACCACTCTGTCACTTTCTTCAATTAAGATTCT
AGT-AAAATATATTACACTACTTTGTCAAAGTAGAATTGCAAGCTAAAGCCTCGCGTATC
TTACA-----ATGGCACACCCATCACAATTAGGTTTTCAAGATGCAGCCTCTCCAGTTAT
GGAAGAACTTATTCATTTCCACGACCATACACTTATAATCGTATTTCTAATTAGTTCCCT
AGTCCTCTATATCATTACAGCCATAGTATCAACAAAACTTACAAACAAATACATCCTTGA
CTCACAAGAAATTGAAATCGTCTGAACAATTCTCCCCGCCATCATCCTTATCATAATTGC
CCTACCATCATTACGAATCTTATACTTAATAGACGAAATTAATGATCCACACTTAACAAT
TAAAGCCATAGGCCACCAATGATACTGAAGCTATGAGTATACAGATTATGAAGATTTAAC
ATTCGATTCTTACATGATTCAAACCCAAAATCTAACCCCAGGACAGTTTCGTTTACTAGA
AACAGACCACCGAATGGTAGTACCTATAGAAGCACCAATCCGAGTTCTTATCTCAGCAGA
AGATGTTCTACACTCATGAACCGTCCCTGCCCTAGGAGTAAAAATAGACGCTGTACCAGG
CCGATTAAACCAAACTGCTTTTATCGTATCCCGTCCAGGAGTTTACTATGGCCAATGCTC
AGAAATTTGTGGAGCTAACCACAGCTTCATACCAATTGTAGTTGAAGCAGTCCCACTAGA
ACATTTCGAAGCTTGATCTTCATTAATACTAGAAGAAGCCTCATTAAGAAGCTAAACCGG
GCCTAGCATTAGCCTTTTAAGCTAAACATTGGTGACTCCCCATCACCCTTAGTGACATGC
CCCAACTCAACCCACACCCATGATTCTTAATCCTATTATTTTCATGAATTATATTCATTA
CAATTTTACCAAAAAAAGTAATAAAATATTTACTTAATAATGAACCTATAACCAAAAACA
CAAAAAAACCAAAACTTGAATCATGAAATTGACCATGAACCTAAGCTTCTTTGACCAATT
CATAAGCCCATCACTCTTAGGTATCCCATTAATTGCTCTAGCAATTATCACACCCTGATT
AATACTTCCCACTCCAACCCATCGATGACTAAATAATCGACTAATAACCTTACAATCTTG
ATTTATTAATCAATTTACATCCCAACTCATACAACCAATTAATCTAGGTGGCCATAAATG
AGCTATATTACTAACGGCATTAATACTATTCCTAATCTCCATAAACCTTCTTG-------
------------------------------------------------------------
-----------------GATTATTACCTTATACATTTACACCTACAACCCAACTTTCATT
AAACATAGCATTTGCCCTTCCCCTATGATTAACAACCGTATTAATCGGAATATTTAACCA
GCCAACCATTGCCCTTAGCCACCTTCTTCCAGAAGGTACACCAACTCCCCTAATTCCAAT
CCTAATTATCATCGAAACAATTAGCCTATTTATCCGACCATTAGCACTCGGAGTACGACT
AACTGCAAACCTCACAGCCGGCCATCTTCTAATACAACTTATCGCAACAGCAGCCTTCAC
ATTAACTAACATAATACCCACCGTAGCCTTATTAACCTCAACAATCTTACTTATATTAAC
CATTTTAGAAGTAGCTGTTGCGATAATTCAAGCATATGTTTTCATTCTACTACTAAGTTT
ATATTTACAAGAAAACATTTAATGGCTCACCAAGCACATGCATTCCACATAGTTGATCCA
AGTCCATGACCCCTAACAGGGGCTATCGCAGCTCTCCTAATAACATCCGGTTTAGCCATT
TGATTTCATTTCCACACCATATTTTTATTATATATGGGATTCATTCTCCTATCACTAACT
ATAATTCAATGATGACGCGATATTATCCGAGAAGGAACATTCCAAGGACACCACACACCC
CCAGTCCAAAAAGGATTACGTTACGGCATAATCTTATTCATTACATCTGAAGTGTTCTTC
TTCCTTGGCTTTTTCTGAGCCTTTTACCATTCCAGTCTAGCACCTACACCAGAATTAGGA
GGATGTTGACCTCCAACTGGAATCTTCCCTCTCAACCCATTCGAAGTTCCACTCTTAAAT
ACTGCAGTCCTCCTAGCATCAGGTGTCACAGTTACCTGAACTCACCATAGTCTTATAGAA
GGTAACCGAAAAGAAGCCATCCAAGCACTAACACTAACCATTATCTTAGGCTTTTACTTC
ACATCCCTACAAGCCATAGAATATTACGAAGCACCATTCACTATCGCTGATGGTGTATAC
GGTACAACATTCTATGTTGCCACAGGCTTTCACGGCCTCCACGTCATCATCGGCTCAACA
TTCTTAACAGTGTGTCTACTACGACAAATTCAATATCACTTTACATCAGAACATCACTTT
GGCTTTGAAGCAGCTGCATGATATTGACATTTCGTAGACGTAGTATGATTATTCCTTTAT
GTTTCCATCTATTGATGAGGCTCATAATTACTTTTCTAGTATAAACTAGTACAAATGACT
TCCAATCATTTAATCTTGGTTAAAATCCAAGGAAAAGTAATGAGCCTCATCATTTCCTCT
GTCGCTACTACGGCCCTCATCTCCCTAATCTTAGCTATAATTGCATTCTGATTACCATCA
CTAAATCCAGATAACGAAAAACTATCCCCATATGAATGTGGATTTGATCCACTAGGAAAT
GCACGCCTACCATTTTCATTGCGATTCTTCCTAGTAGCAATCCTATTCCTCTTATTCGAC
CTAGAAATTGCTCTACTACTTCCCCTTCCATGAGGAAACCAACTACCCACACCATCCTAT
ACCATTCTCTGAGCATCCACTATTCTTATTTTATTAACACTAGGTCTCATCCATGAGTGA
CTTCAAGGAGGACTTGAATGAGCAGAAT-AGATGTTTAGTCTAAACA--AGACCACTAAT
TTCGGCTTAGCAGATTATGGTGAAAACCCATAAACATCTTATGTCACTTATACACTTCAG
CTTCAGCTCAGCATTCATCCTAGGACTAGCAGGATTAGCACTTAATCGATCACACCTTTT
ATCAGCCCTCCTATGCTTAGAAGGCATAATATTAACCATATTCATTGCCACAGCCATATG
ATCCATAACATTAAATTCAACATCATCCTCAATCATTCCAATAATCCTATTAACCTTCTC
AGCTTGCGAAGCTAGTACAGGCTTAGCAATCCTAGTAGCCACCTCACGAACCCACGGCTC
AGATAACCTCCAAAACCTCAACTTATTACAATGCTAAAAATCCTTCTACCAACAATCATA
ATACTTCCAACCACATGATTAATACCCACAAAATGATTATGACCAGCCTCTATAACCCAT
AGCCTCATCATTGCCATACTAAGCCTACATTGATTTAAATGAAATCCAAACACGAGCTGA
GATTTTTCAAATCAACATCTAGCTATTGATCCCCTATCAGCTCCACTTCTCATTCTGACC
TGCTGATTATTACCATTAATAATTCTAGCCAGCCAAAACCACATCGCCCATGAACCCACT
ACCCGTCAACGAACCTACATCACATTACTAATTTCCCTTCAACTATCCCTTATCCTAGCC
TTTAGTTCAACAGAAATAATCATATTTTACATTATATTTGAAACCACATTAATTCCCACA
TTAATCATCATTACACGATGAGGTAACCAAACAGAACGCCTAAATGCAGGTACCTATTTT
TTATTCTACACCCTAATTGGTTCCTTACCATTATTAATTGCCCTACTAACACTATACAAC
AACTCAGGAACATTATCAATAATTATCATACAATATTCACAACCATCAGAACTCCTACTA
TGAACTGACAAATTCTGATGAACAGCATGCATCATAGCTTTCCTCATCAAAATACCATTA
TACGGAGTACATCTCTGACTCCCAAAAGCACATGTAGAAGCCCCCATCGCAGGTTCAATA
GTATTAGCAGCAATTTTACTAAAACTAGGAGGGTACGGAATAATACGAATTATTGTAATA
CTCAACCCCCTAACCAAAGAAATAGCCTATCCATTTATCATCTTAGCTATCTGAGGTATC
ATCATAACAAGCTCCATCTGTTTACGACAAACAGACCTAAAATCACTCATCGCTTATTCA
TCAGTAAGTCATATAGGCCTAGTCACAGGGGCCATTCTAATCCAAACACCATGAAGCTTC
GCAGGGGCAATTACATTAATAATCGCCCATGGCTTAATTTCATCCGCCCTATTCTGTCTA
GCAAACACTAATTACGAACGAATCCATAGCCGGACATTACTACTAGCACGAGGAATACAA
ATTACCCTCCCACTAATATCAACCTGATGATTATTAACTAACCTAGCCAATTTAGCACTT
CCCCCCACCCCCAATCTCATAGGAGAATTATTTATCATTACCTCATTATTCAACTGATCC
AACTGAACAATCATATTAACAGGATTAGGTGTATTAATCACTGCTTCATACTCACTCTAC
ATATTCCTGATAACTCAACGAGGCCCTATCCAAACCCATATTCTTTCCCTTAACCCCTCA
TACACACGAGAACATCTCCTACTCGTTCTCCACATCACCCCAATACTCCTCCTCATTACA
AAACCAGAATTAATTATAGGATGATCA---TGTAATTATAGTTTAACAAAAACATTAGAT
TGTGATTCTAAAAATAAAAGTTAAAATCTTTTTAATCACCGAGAAAGGTCTAGAGACACG
AAGAACTGCTAACTCTT-CATTCCATGGTTCAAATCCATGGCTAGCTCAGCCCTTGAAAG
ATAATAGCAATCTATTGGTCTTAGGAACCAAAAACTCTTGGTGCAATTCCAAGCAAGAGC
CATGAATATAATCTTCAACTCATCTTTCTCCTTAATTTTCATCATCCTTTCATTTCCATT
AATTTCCTCACTAACCTATAAAACCCACACTCCTAACTGAACCTCAACACACGCAAAAAC
AGCCGTAAAAACCTCCTTCTTCATCAGTCTAATCCCATTATCCATCTTCTTAGACCAAGG
CTTAGAATCAATTTCAACAAACTGAAATTGAATAAACATCGGACCTTTCAACATCAACAT
AAGCTTCAAATTTGATATATACTCAATCATCTTCACACCAGTAGCCATATATGTAACCTG
ATCCATCCTAGAATTTGCCCTATGATATATGCATTCAGACCCAAACATCAACCGATTTTT
CAAATATCTACTTCTCTTCCTACTCTCCATGATTATCCTAGTAACAGCTAACAACATATT
CCAACTATTCATTGGATGAGAAGGAGTAGGAATTATATCCTTCTTATTAATCAGCTGATG
ATACAGTCGAACAGACGCCAACACAGCTGCCTTACAAGCCGTTATCTACAACCGAGTAGG
AGATATCGGACTCATCCTAAGCATAACCTGACTAGCCATAAATCTCAATTCCTGAGAAAT
TCAACAATTATTCATCTCAACCAAAAACATAAATATCACTCTCCCATTACTGGGACTTAT
TCTTGCCGCAACCGGCAAATCAGCACAATTCAGTTTACACCCCTGACTTCCTTCCGCTAT
AGAAGGCCCAACCCCAGTCTCCGCCCTCCTCCACTCCAGCACAATAGTAGTAGCTGGAAT
CTTCCTACTAATCCGTCTTCATCCCCTTCTACAAGACAACCAATTAATTCTTACAACATG
CCTATGTCTAGGAGCACTCACAACATTATTCACCGCTACATGTGCACTAACTCAAAATGA
CATCAAAAAAATCATTGCTTTCTCAACATCAAGCCAATTAGGACTAATAATAGTCACCAT
CGGCCTTAACCAACCCCAATTAGCCTTCCTCCACATCTGTACCCATGCCTTCTTCAAAGC
TATACTCTTCCTATGTTCAGGATCTGTCATCCACAGCCTAAACGATGAACAAGATATCCG
AAAAATGGGAGGCCTACATAAAATTCTCCCATTCACATCATCATCTTTAATTATCGGAAG
CCTAGCCCTTACAGGAATACCATTCCTATCAGGATTCTTCTCAAAAGACGCCATCATTGA
AGCCCTCAACACATCTCACCTAAACGCCTGAGCCCTTATCCTCACCCTCATCGCTACATC
ATTCACAACCATCTACAGCTTCCGCCTAATTTTCTTCACCTCAATAAACTATCCACGATT
CAATTCACTTTCACCAATCAATGAAAATAACCCCACAATAATTAACCCTATCAAACGCCT
CGCTTACGGAAGTATCATTACCGGCCTAATTATCACATACAACCTACCACCGACTAAAAC
CCAAGTAATAACCATAACATCAACACTCAAATTATCCGCCCTTCTAATAGCAATTATTGG
CCTACTTCTAGCACTTGAACTAACTAACCTCACAAACACTCAACTTAAAACCATCCCCTC
ACTCAAACCATATTACTTCTCAAACATATTAGGCTATTTCCCACAAATTATTCACCGATC
ACTCCCCAAAATAAACTTAAATTGAGCCCAACACATCTCTACACACTTAATCGACCTAAC
ATGAAATGAAAAAATCGGACCAAAAAATCACATTCTACAACAAACCAAAATGATTAAACT
AACAACCAAACCACAACAAGGCTACATCAAAACATACATCGCACTTTTATTCCTAACTAT
AGTCATAATAACCTTAATTACCCTAGTC-AACTACACGTAAACACCCCCAAGACAATCCA
CGAGTCAATTCCAATACCACAAACAAAGTCAACAATAACACTCAACCCCCCAACACTAAC
ATTCAACCTCCACAAGAATACAACAGAGCTACCCCAACAAAATCCCCACGAACCACACTC
AACCCACTAAACTCTTCCATCCCTATTAAACCCGAACCAAATCAGTCAATAACAAAATAC
TCCCCAACAACAAATACACCTACCAAATAAACAGCTACATACAACAAAACTGACCAATTA
CTCCATGTCTCAGGATAAGGCTCAGTAGCCAAAGCTGCCGTATAAACAAAAACCACCAAC
ATTCCTCCCAAATAAATTAAAAATAGTACTAAAGATAAAAAAGACCCACCACAACCCGCC
ATTAACCCACATCCAACACCAGCAGTCAACACTAAACCTAGAGCAGCATAATAAGGAGAT
GGATTTGATGCTACAGCTACCATACCTAAAATCAAACAAACCATCATTACAAACATAAAA
TAAATCATTATTCCCACTTGGACTTCAACCAAGACCAGCAACTTGAAAAACTACCGTTGT
TCATTCAACTATAAGAA-TTAATGGCTATTAATATTCGAAAAACCCATCCACTATTCAAA
ATCATAAACCATACTCTAATTGACCTCCCATCTCCATCAAACATTTCAATTTGATGAAAC
TTTGGTTCACTCCTAGGCCTATGCCTTATTATCCAAATCATCACAGGCCTATTCCTAGCA
ATACATTACACAGCAGACATTTCCATAGCCTTCTCATCAGTAATCCATATCTGCCGAGAC
GTCAATTATGGATGACTTATCCGCAATATTCACGCTAACGGTGCTTCCATATTCTTCATC
TGCATCTACATCCACATTGCCCGAGGTATCTACTACGGTTCATATCTTAATAAAGAAACA
TGAAATATTGGAGTAGTACTACTATTCCTTCTAATAGCTACAGCATTCGTAGGCTATGTC
CTACCATGAGGACAAATATCATTCTGAGGAGCCACAGTTATCACCAACCTCTTATCTGCC
TTCCCGTATATCGGAAACACCCTAGTCCAATGAATCTGAGGAGGTTTTTCAGTAGACAAC
GCCACCCTCACCCGCTTCTTCGCATTCCACTTTCTCCTACCATTCCTCATTGCAGCACTG
ACCATAATTCACCTACTCTTCCTCCATGAAAAAGGTTCAAACAACCCAACAGGACTAAAC
TCCGATATAGACAAAATCTCTTTTCACCCATACTTTTCATACAAAGACATTCTAGGATTC
TTTACAATAATACTCACACTAACATCACTTGCCCTATTTATACCCAATCTCCTAGGAGAC
GCTGAAAACTTCATTCCAGCAAATCCCCTCGTGACACCACCACATATCAAACCAGAATGA
TATTTTTTATTTGCTTACGCTATCTTACGCTCAATCCCCAACAAACTAGGAGGTGTCCTA
GCCCTACTATTTTCTATCTTCATTCTTCTCCTCATCCCACTTTTACACACCTCAAAACAA
CGAAGCAACATATTTCGACCACTCACACAACTCTTCTTTTGAACACTCATGGCCAACACA
ATTATCCTAACTTGAATCGGAGGACAGCCCGTTGAACAACCATTCATTCTAGTAGGACAA
ATCGCATCCATCATCTATTTTTCCCTATTCCTAATCATCATACCACTAACCAGCTGATTA
GAAAACAAAATCATAAACCTAAACT-GTTTTGATAGCTTAACC-AA--AAAGCATCGGTC
TTGTAAGCCGAAGATTGGAGGTGAAAATCCTCCCCAAAAC--------------------
-----------------ATCAGGGAAAGGAGAATCAAACTCCTGCCCTTGGCTCCCAAAG
CCAAGATTCTGCCTAAACTGCCCCCTG---AGACACCACCACATCCATCATGCAA-----
--------------------------------------------------------ATCG
CATGATTTTAT-----GTACGCCAGAATGACATATTAATGATTTAGCCCACATTCCTTAA
TATA-ACGCATAAGGCTTACTTTCC----CATATCCACTTTAATAGATTCTATACGAGTA
TATAACATATA-TATGCTTAATCCTCATTAATCTATATTCCACTATATCATAACATACTA
TGCTTAATACTCATTAATATACTTACCACT------------------------------
------------------ATATCATTACATTATATGA-TTAGTCCCCATTATATGATATT
CCACATTTTTATAACATATTAAGCTTTACTCGACTAAATAATTTTTTTCGTAAATAT---
--------ATTGCGGGTTCGTAAGAACCCCGCAATAATCTATTTATAGAAAAAAATTGAT
CTATCTTAGCACTAAAATTGCTATATCACCTATA-ATTGATC-TAACTGACATTTGATTA
ATGCTCGAAATA------------------------------------------------
------------------------------------------------------------
CATATAATCCTTGATTGTCTCAAGATTTATTTTCCGCCCTATAATTTTTTAGTTCGGTAT
GAAGCTCCGACACCTGCCCCGGGAAGGCTGAAACTAGAACATCAAATTAAGTTAGAACTA
TCCTCGACATTATATTAATAATCC-----CTATTACTGGTCATTCATAGAAAATCTCTTG
TCAAGAACACTAAC-GGTGAGAGGGTACTCTAATTGAAGTATAAAATAGCCCACAGCGAT
---TAATTGAACAATAAATTAAAGAAATACATATATGATCATTTATTTTACATACAGAGA
AGTAATAATTATT--TAATGAATGTAAAATACATCCCATTATT-TAGCACATGCTACTCT
TAATCGAGCATAG-----TATATCATGTATCACCCCCCTTTTACGCAAAAAAATAAAAAA
-------------ATAAAAAAATAATTTTTTTTTCGTA--AAAACCCCCCCTCCCCCCAA
ATATACAGGAACACCTCGAAAAACCCCAAAAACGAGAGTCATACGTATATTTTTTTTTCC
AAAACATGCACAATTTTTCAC--TATACATTGTGACACAATGTGAC----
>Alopias_pelagicus
GTGTAGCTTAA-TTTAAAGCATGGCACTGAAGATGCTAAGATGAAAAATAAAA-ATTTTC
CACGAGCACA-AAGGTTTGGTCCTGGCCTCAGTGTTAATTGTAACTAAAATTATACATGC
AAGTTTCAACATCCCTGTGAGAATGCCCTAATTATTCTATCAATTAATTAGGAGCGGGTA
TCAGGCACGCA--CACGCAGCCCAAGACACCTTGCTAAGCCACACCCCCAAGGGATTTCA
GCAGTAATAAATATTGATCTCATAAGCGCAAGCTTGAATCAGTTAAAGTTAAC-AGAGTT
GGTAAATCTCGTGCCAGCCACCGCGGTTATACGAGTAACTCACATTAACATTTGCCCGGC
GTAAAGAGTGATTTAAGGAGTATCT-ATTATAACTAAAGTTAAGACCTCGTCAAGCTGTT
ACATGCACCCACGAATGGAATTACCAACAACGAAGGTGACTTTACTCC--ACCAGAAATC
TTGATGTCACGACAGTTAGACCCCAAA-CTAGGATTAGATACCCTACTATGTCTAACCGC
AAACTTAAACAA-TAATTTACTATATTGTTCGCCAGAGTACTACAAGCGCTAGCTTAAAA
CCCAAAGGACTTGGCGGTGTCCCAAACCCACCTAGAGGAGCCTGTTCTGTAACCGATAAT
CCCCGTTAAACCTCACCACTTCTGGCCATCCCCGTCTATATACCGCCGTCGTCAGCTCAC
CCTGTGAAGGTAATAAAAGTAAGCAAAAAGAACT--AACTTCCACACGTCAGGTCGAGGT
GTAGCAAATGAAGTGGATAGAAATGGGCTACATTTTCTATAAAGAAA--ACACGAATGGT
AAACTGAAAAATTACCTAAAGGCGGATTTAGCAGTAAGAAAAGATTAGAGAACTTCTCTG
AAACTGGCTCTGGGACGCGCACACACCG-CCCGTCACTCTCCTC--AAA-AAATCTA--C
TTATTCTTAATTAAAAGAAAACCACCAAGAGGAGGCAAGTCGTAACATGGTAAGTGTACT
GGAAAGTGCACTTGGAATCAAAATGTGGCTAAACC-AGCAAAGCACCTCCCTTACACCGA
GGAGATACCCGTGCAATTCGGATCATTTTGA-ACATTAAAGCTAGCCTGTATACC-TAAC
CTTAAACCTAACCTTATT-AATTACCTTATA--CACAAA-TCCATAATTAAAACATT-TT
ACATTTTTAGTATGGGCGACAGAACAAAAACT--CAGCGCAATAGACCA-TGTACCGCAA
GGGAAAGCTGAAAAAGAAATGAAATAAA---TAATTAAAGTAACAAAAAGCAG-AGATTT
AACCTCGTACCTTTTGCATCATGATTTAGCTAGAAAAACT-AGACAAAGAGA-TCTTAAG
CCTATCCCCCCGAAACTAAACGAGCTACTCCGAAGCAGCATAA---ATAGAGCCAACCCG
TCTCTGTGGCAAAAGAGTGGGAAGACTTCCGAGTAGCGGTGACAAACCTATCGAGTTTAG
TGATAGCTGGTTGCCTAAGAAAAGAACTTTAATTCTGCATTAATTCCTTCATCACCAAA-
-AAGTCT-ATCTTATTAAGGT--CAAACATAAAAATTAATAGTTATTCAGAAGAGGTACA
GCCCTTCTGAACCAAGATACAACTTTTAAAGGCGGAAAATGATCATATTTACCAAGGTTT
--CTA--CCTCAGTAGGCTCAAAAGCAGCCACCTGTAAAGTAAGCGTCACAGCTCCAGTT
CCTCGA--AAACCTATAATTTAGATATTTTCTCATAACCCCCTTAACCCATATTAGGCTA
TTT--TATAAAATTATAAAAGAACTTATACTAAAATGAGTAAT-AAGAGAACAAACCTCT
-CCAGACACGAGTGTATGTTAGAAAGAATTAAATCACTAACAATT-AAACGAACCCAGAT
TGAGGCTATTATA-TTAACATTACTTTAACTAGAAAATCCTA------------------
------------------------------------------------------------
--------------------------------------TTAC-ATTACTCGTTAACCCTA
CACAGGAGTGTCTTATGGAAAGATTAAAAGAAAATAAAGGAACTCGGCAAACACAAACTC
CGCCTGTTTACCAAAAACATCGCCTCTTG---AAT-ATTATAAGAGGTCCCGCCTGCCCT
GTGACAATG-TTTTAACGGCCGCGGTATTTTGACCGTGCAAAGGTAGCGTAATCACTTGT
CTTTTAAATGAAGACCCGTATGAAAGGCATCACGAGAGTTTAACTGTCTCTATTTTCTAA
TCAATGAAATTGATCTACTCGTGCAGAAGCGAGTATAATCACATCAGACGAGAAGACCCT
ATGGAGCTTCAAACACATAAATTAACTACATAAA--TTAATTATTCCACGGATATAAATA
AAA-ATATAGTACCTTTAATTTAAC-TGTTTTTGGTTGGGGTGACCAAGGGGAAAAACAA
ATCCCCCTTATCGACTGAGTACTC--AAGTACTTAGAAATTAGATTTACAATTCTAATTA
ATAAAATATTTATCGAA-CAATGACCCAGGATTT-------CCTGATCAATGAACCAAGT
TACCCTAGGGATAACAGCGCAATCCTTTCTCAGAGTCCCTATCGCCGAAAGGGTTTACGA
CCTCGATGTTGGATCAGGACATCCTAATGATGCAACCGTTATTAAGGGTTCGTTTGTTCA
ACGATTAATAGTCCTACGTGATCTGAGTTCAGACCGGAGAAATCCAGGTCAGTTTCTATC
TATGAATTAATTTTTCCTAGTACGAAAGGACCGGAAAAATGGAGCCAATA-CCCCAGGCA
CGCTCCATTTTCATCTATTGTAATAAACTAAAATAGATAAGAAAAAATTATC--TATTAC
CCAAGAAAAGG---GTTGTTGAGGTGGCAGAGCCTGGTAAGTGCAAAAGACCTAAGCTCT
TTAATTCAGAGGTTCAAATCCTCTCCTCAACCATGCTTGAAAACCTCCTACTTTACCTAA
TTAATCCACTTACCTATATTATTCCCATCCTATTAGCCACAGCTTTCCTCACCCTAGTTG
AACGAAAAATCCTGGGCTATATACAACTCCGGAAAGGCCCCAACATCGTAGGTCCTTATG
GACTCCTTCAACCAATCGCAGATGGACTAAAATTATTTATTAAAGAACCCATCCACCCAT
CAACATCCTCCCCATTTCTATTTTTAGCTACCCCCACAATAGCCCTAACACTAGCTCTCC
TTATATGAATACCTCTTCCTCTCCCCCATTCCATCATCAATCTTAATTTAGGTCTACTAT
TCATTCTAGCAATCTCCAGCTTAACCGTTTATACTATTTTAGGTTCCGGATGAGCATCTA
ATTCGAAATATGCTCTGATAGGAGCCCTACGAGCCGTAGCACAAACAATCTCCTATGAAG
TAAGTCTAGGACTAATCCTCTTATCAATAATCGTATTTGCAGGAGGTTTCACCCTCCATA
CCTTTAATTTAGCACAAGAAACAATCTGACTAATTATTCCAGGATGACCCTTAGCCCTAA
TATGATACGTTTCAACCCTAGCAGAAACTAACCGAGTCCCATTTGATTTAACAGAAGGAG
AATCAGAACTAGTCTCAGGGTTCAACATCGAATATGCAGGAGGCTCATTCGCCCTATTTT
TCCTTGCTGAATACACAAACATTTTATTAATAAATACCCTATCAGTTATCTTATTCATAG
GCTCTTCCTACAACCCACTTCTCCCAGAAATTTCAACACTCAGCCTTATAATGAAAGCTA
CCCTATTAACCTTATTTTTCTTATGAATTCGAGCATCCTATCCCCGTTTTCGCTATGACC
AACTCATACATTTAGTATGAAAAAATTTTCTCCCATTAACCTTAGCAATTATACTATGAC
ATATCGCCCTCCCCATAGCTACAGCAAGCCTACCTCCCCTAACTT-A----ACGGAAGCG
TGCCTGAA-TAAAGGACCACTTTGATAGAGTGGATAATGAAAGTTAAAATCTTTCCCCTT
CC---TAGAAAAATAGGACTTGAACCTATAATTAAGAGATCAAAACTCCTTGTGCTTCCA
ATTATACTATTTCCT----AAGTAAAGTCAGCTAACAAAGCTTTTGGGCCCATACCCCAA
CCATGTTGGTTAAAATCCTTCTTTTACTAATGAACCCAATCGTATTAACCATCATCATTT
CAAGCCTAGGCCTAGGAACTATCTTAACATTCATTGGTTCACACTGACTCCTAGTTTGAA
TAGGCCTCGAAATTAATACTCTAGCTATTATTCCCCTAATAATTCGCCAACACCACCCAC
GGGCAGTAGAAGCCTCTACAAAATATTTCATTACGCAAGCGACTGCCTCAGCTTTACTTT
TATTTGCTAGTGTCACAAACGCTTGGACTTCAGGTGAATGAAGTCTAATCGAAATAATTA
ATCCAACCTCTGCCACACTGGCCACAATCGCATTAGCATTAAAAATTGGCCTAGCCCCCC
TCCACTTCTGATTACCAGAAGTACTTCAAGGCTTAGACCTTACCACAGGTCTCATTCTTT
CCACATGACAAAAACTTGCCCCATTCGCTATTCTCTTACAACTCTACCCCTCACTAAATT
CTAACTTACTCATCTTCCTTGGAGTACTCTCAACTATAGTAGGGGGCTGAGGAGGATTAA
ACCAAACCCAACTACGAAAAATCCTAGCCTACTCCTCAATCGCACATCTTGGCTGAATAA
TTACAATCCTACATTACTCCTATAATTTAACCCAACTAAACCTAATACTTTACATCATCA
TAACATCAACAACTTTTCTGCTATTCAAAACATTTAATTCAACCAAAATCAACTCTATCT
CCTCTTCTTCATCAAAATCCCCCTTACTATCTATCATTGCTCTCATAACTCTCCTTTCTC
TAGGAGGCCTACCCCCACTTTCAGGCTTTATACCAAAATGATTAATTTTACAAGAATTAA
CAAAACAAAATCTAATTATCCCAGCTACTATCATAGCCATAATAGCCCTCCTCAGTCTAT
TCTTCTATTTACGCCTATGCTATGCTACAACATTAACCATAACTCCAAATTCAATTAATA
TATTAACATCATGACGAACCAAATTACCCCCC---AACCTAATCCTAACAACAACTGCCT
CACTATCTATTTTACTCCTCCCAATTACCCCCGCTATTCTCATATTAATATCTTAAGAAA
TTTAGGTTAACAATAGACCAAAAGCCTTCAAAGCTTTAAGTAGAAGTGAAAATCTCCTAA
TTTCTGTTAAGATCTGTAAGACTTTATCTCACATCTTCTGAATGCAACCCAGATGCTTTA
ATTAAGCTAAAATC---TCCTAGACAAATAGGCCTTGATCCTACAAAATCTTAGTTAACA
GCTAAGCGTTCAATCCAGCGAACTTTTATCTA---CTT--TCTCCCGCCATAAAAACAAA
AGGCGG-----GAGAAAGTCCCGGGAGA--AGTCAACCTCCGGTTTTGGATTTGCAATCC
AACGTA-ATCATCTACTGCAGGACTATGATAAGAAGAGGAATTTGACCTCTGTCCACGGA
GCTACAATCCGCCACTT-AGTTCTCAGTCACCTTACCTGTGGCAATTAATCGTTGACTAT
TTTCTACAAACCACAAAGATATTGGCACCCTATATTTAATCTTTGGTGCATGAGCAGGAA
TAGTGGGAACAGCCCTAAGCCTCTTAATTCGAGCCGAATTAGGACAGCCAGGATCACTTC
TAGGAGATGATCAAATCTATAATGTTATTGTAACCGCCCATGCATTCGTAATAATCTTCT
TTATAGTTATACCCGTGATAATTGGCGGATTTGGAAACTGACTAGTGCCATTAATAATTG
GTGCACCAGACATAGCTTTTCCACGAATAAATAATATAAGCTTTTGACTCCTTCCCCCCT
CTTTTCTTTTACTTCTAGCTTCAGCTGGAGTTGAAGCCGGAGCCGGTACTGGTTGAACAG
TTTATCCTCCATTAGCTGGCAATTTAGCACATGCTGGAGCATCCGTTGACTTAGCTATTT
TCTCTCTCCATTTAGCAGGTATTTCATCAATTTTAGCCTCAATCAACTTTATTACAACTA
TTATTAATATAAAACCCCCTGCAATCTCCCAATATCAAACACCATTATTTGTGTGATCAA
TTCTAGTAACAACTATTCTCCTTCTATTATCCCTCCCAGTACTTGCAGCCGGCATTACAA
TACTACTTACTGATCGAAACCTAAACACAACATTCTTTGATCCAGCAGGCGGAGGAGATC
CAATTCTTTATCAACATTTATTTTGATTTTTTGGTCACCCAGAAGTTTACATTTTAATTC
TACCCGGTTTCGGGATAATTTCTCATGTAGTAGCTTATTATTCTGGCAAAAAAGAACCAT
TTGGTTATATAGGAATAGTCTGAGCAATAATAGCAATTGGATTATTAGGTTTCATTGTAT
GAGCCCATCATATATTTACGGTAGGAATAGACGTTGACACACGAGCCTATTTTACTTCAG
CAACAATAATTATCGCTATCCCCACAGGCGTAAAAGTATTTAGTTGACTAGCAACTCTTC
ATGGAGGCTCTGTTAAATGAGAAACCCCATTATTATGAGCTCTTGGATTTATCTTCTTAT
TCACAGTGGGAGGGTTAACAGGCATCGTCTTGGCTAACTCTTCCCTAGATATTGTACTTC
ATGATACCTACTACGTAGTAGCCCACTTCCATTATGTCCTTTCAATAGGAGCAGTATTTG
CTATCATAGCAGGCTTTATCCACTGATTTCCTCTCATCTCTGGCTATACTCTCCATTCAA
CATGAACAAAAATCCAATTTGCAGTAATATTTATTGGAGTAAATTTAACATTTTTCCCAC
AACACTTCCTAGGTCTAGCTGGTATACCACGACGCTACTCAGATTATCCAGACGCATATA
CCCTATGAAACACAGTCTCCTCCATTGGCTCTTTAATTTCACTTGTAGCAGTAATTATAC
TTCTATTTATTATCTGAGAAGCATTTGCCTCAAAACGAGAAGTCTTATCCGTTGAATTAC
CTCACACAAACGTTGAATGATTACACGGCTGCCCTCCACCATATCACACATATGAAGAAC
CAGCATTTGTCCAAGTTCAACGAAC--CTTTTAAAACAAGAAAGGAAGGAATTGAACCCC
CATATGTTAGTTTCAAGCCAACCACATCACCACTCTGTCACTTTCTTT-ATTAAGATTCT
AGT-AAAATACATTACACTGCCTTGTCAAGGCAAAATTGTGAGTTTAAATCCCACGAGTC
TTAACTTATAATGGCACATCCCTCACAATTAGGATTTCAAGACGCAGCCTCCCCAGTTAT
GGAAGAACTTATTCATTTTCACGACCACACATTAATAATTGTATTTCTTATTAGCACTCT
GGTTCTTTATATTATTACAGCAATAGTATCAACAAAACTTACAAACAAATATATTCTTGA
CTCTCAAGAAATTGAAATTGTCTGAACTATTCTGCCCGCCATTATTCTCATTATAATCGC
CCTACCATCCCTACGAATTCTATACCTTATAGACGAAATCAATGATCCCCACCTAACAAT
CAAAGCTATGGGTCATCAATGATACTGAAGTTATGAATATACAGATTATGAAGACTTAGG
ATTCGACTCTTACATAATTCAAACCCAAGACTTAACCCCAGGCCAATTCCGTTTATTAGA
AACAGACCACCGAATAGTTGTACCCATAGAATCACCTATTCGTGTATTAGTATCTGCAGA
AGATGTCTTACATTCATGAGCTGTTCCAGCCTTAGGAATTAAAATAGACGCCGTACCAGG
ACGCCTAAATCAAACTGCCTTTATTACCTCCCGACCAGGCATCTATTATGGTCAATGTTC
AGAAATTTGTGGTGCTAACCATAGCTTTATACCTATCGTAGTAGAAGCAGTTCCCTTAGA
ACACTTCGAAGCCTGATCTTCATTAATATTAGAAGAAGCCTCACTAAGAAGCTAAATTGG
GTCTAGCATTAGCCTTTTAAGCTAAAAACTGGTGACTCCCTACCACCCTTAGTGATATGC
CTCAATTAAATCCCCACCCTTGATTCATTATTCTCCTATTCTCGTGAATAATTTTCCTTA
TCATTTTACCCAAAAAAGTAATAAATCACACATTCAACAATAACCCAACATTAAAAAGTA
TCGAAAAATCTAAACCTGAACCTTGAAACTGACCATGATCATAAGCTTCTTTGACCAATT
CCTAAGCCCCACCCTCATTGGAATCCCATTAATTGCCCTGGCAATTGCATTACCATGATT
AACTTTCCCAACCCCAACTAATCGCTGGTTAAATAACCGACTAATAACCCTCCAAAGCTG
ATTTATTAACCGATTTATCTATCAACTTATACAGCCCATTAACTTTGCTGGTCACAAATG
AGCCATATTATTCACAGCACTAATATTATTCCTAATTACTATTAACCTATTAG-------
------------------------------------------------------------
-----------------GTCTTCTCCCTTATACCTTCACACCCACAACCCAACTCTCCCT
TAATATAGCATTTGCCCTTCCCTTGTGATTTACAACCGTATTAATCGGAATACTTAACCA
ACCAACAATTGCACTAGGCCATTTTCTACCAGAAGGTACCCCCACCCCTCTAGTACCAGT
CCTAATTATCATCGAAACCATCAGCCTCTTTATCCGACCACTAGCACTAGGAGTCCGACT
CACCGCTAATTTAACAGCTGGCCACCTACTAATACAATTAATCGCAACCGCAGCCTTCGT
CCTTATTACTATTATACCAACCGTAGCATTATTAACATCAATTATCCTATTCCTATTAAC
AATTCTAGAAGTAGCTGTAGCAATAATTCAAGCATATGTATTTGTTCTTCTACTAAGCCT
ATACCTACAAGAAAATGTTTAATGGCTCACCAAGCACATGCATATCATATAGTTGACCCT
AGCCCATGACCACTAACCGGAGCTACTGCCGCCCTTCTAATAACATCCGGGTTGGCCATC
TGATTTCACTTCCACTCATTACTACTTCTTTACCTAGGCTTAACCCTTCTACTACTAACT
ATAATCCAATGATGACGTGATATTATTCGAGAAGGAACATTTCAAGGTCACCATACACCT
CCTGTACAAAAAGGTCTCCGTTATGGAATAATCTTATTTATCACATCAGAAGTATTTTTC
TTTTTAGGCTTTTTCTGAGCCTTTTACCACTCAAGCCTTGCCCCAACCCCAGAACTAGGA
GGATGTTGACCACCAACAGGAATTAACCCATTAGACCCATTTGAAGTACCACTCCTAAAC
ACTGCAGTACTCTTAGCTTCCGGTGTAACAGTTACCTGAACCCATCATAGTTTAATAGAA
GGTAACCGAAAAGAAGCTATCCAAGCCCTCACCCTCACTATTATCCTAGGAGTCTACTTC
ACAGCCCTTCAAGCCATAGAATATTACGAAGCACCATTTACAATCGCCGATGGAGTTTAC
GGAACAACATTCTTCGTTGCCACAGGATTCCACGGTCTCCATGTCATTATTGGCTCAACA
TTTCTAGCAGTCTGTTTACTACGACAAATCCAATATCATTTTACATCAGAACATCATTTT
GGCTTCGAAGCCGCTGCATGATACTGACATTTTGTAGATGTAGTATGATTATTCCTTTAT
GTATCCATCTATTGATGAGGCTCATAATTACTTTTCTAGTATAAACTAGTACAAATGATT
TCCAATCATTTAATCTTGGTTAGAATCCAAGGAAAAGTAATGAACCTCATCGCATCTTCT
ATCGCAGCTACGGCCCTGATTTCCCTAATCCTTGTATTAGTTGCATTTTGACTTCCATCA
CTAAATCCAGATAACGAAAAATTATCCCCATACGAATGCGGCTTTGACCCCCTAGGAAGT
GCACGCCTTCCATTCTCCTTACGCTTCTTTCTTGTAGCTATTCTATTTTTATTATTTGAC
CTAGAAATCGCCCTCCTTCTTCCCTTACCATGAGGTGATCAATTACTATCACCACTTTCC
ACACTACTTTGAGCAGCGATTATCCTAATTCTATTAACTTTAGGTCTTATCTATGAATGA
TTTCAAGGAGGCCTAGAATGAGCAGAAT-GGATATTTAGTCTAAATA-AAGACCACTAAT
TTCGACTTAGTAAATTACGGTGAAAATCCATAAATATCCTATGTCTCCAATATATTTCAG
CCTCAGCTCAGCATTCATCTTAGGCCTCATAGGTCTTGCACTCAACCGTTACCACCTTCT
ATCAGCACTCTTATGCTTAGAAAGTATATTATTAACTCTTTTCATTACCATTGCCATCTG
AACCCTAACATTAAACTCCACTTCATGTTCAATTATTCCTATAATTCTCCTCACATTCTC
AGCCTGTGAAGCTAGCGCAGGCCTAGCTATTCTAGTAGCTACCTCACGTTCTCACGGCTC
TGACAACCTACAAAACCTAAACCTTCTCCAATGCTAAAAATTTTAATCCCAACAATCATA
CTCTTCCCTACCACATGAATTATTAACAAAAAATGACTATGACCCATAACCACCACTCAC
AGCCTTCTAATCGCATTACTGAGCCTGCTCCTATTCAAATGAAATACAGATATTGGCTGA
GATTTTTCTAACCAATTCATAGCCGTTGACCCTCTATCAACCCCTTTACTAATCTTGACA
TGTTGACTTCTACCATTAATAATCTTAGCCAGCCAAAACCACATTTCTCCAGAACCTATC
ATCCGACAACGAACATACATTACACTTCTAATTTCCCTCCAAACCTTCCTTATCATAGCA
TTTTCTGCAACCGAAATAATTATATTTTACATCATATTTGAAGCTACACTTATCCCAACC
CTTATTATTATTACACGATGAGGAAATCAAACAGAACGCCTAAATGCAGGCACCTATTTC
CTATTCTATACACTAATTGGTTCACTCCCCCTCCTTATTGCCCTCCTATTCATACAAAAC
AATTTAGGTACCCTTTCTATAATTATTATACAACATTCACAACTTACAAACCTACTTTCA
TGAGCAGACAAATTATGATGAATGGCCTGTCTCATCGCTTTCCTCGTCAAAATACCTTTA
TATGGAATTCACCTCTGACTCCCCAAAGCCCATGTCGAAGCCCCAATCGCTGGCTCAATA
ATCCTAGCAGCAGTATTACTTAAACTAGGCGGTTACGGAATAATACGAATTATTGTAATA
CTAAACCCATTAACCAAAGAAATAGCCTACCCATTCTTAATCTTAGCTATTTGAGGAATT
ATTATAACCAGCTCCATCTGTTTACGACAAACAGACCTAAAATCCCTAATTGCTTACTCA
TCAGTAAGTCATATAGGCCTAGTGGCCGGAGCAATTTTTATCCAAACACCATGAAGTTTT
GCAGGAGCAATCACACTTATAATCGCCCATGGTCTAATTTCATCAGCCCTATTTTGTTTA
GCCAACACCAACTATGAACGAGTTCATAGCCGAACTATACTCCTAGCCCGAGGTATGCAG
GTTATCCTCCCACTAATGGCAACCTGATGATTCTTTGCTAGCCTAGCTAATCTTGCCCTA
CCCCCTTCACCTAACCTTATAGGAGAACTCCTCATCATCACCTCATTATTTAATTGATCC
AATTGAACCATAATCTTATCAGGCCTTGGAGTATTAATCACAGCCTCCTATTCACTCTAC
ATATTCTTAATAACTCAACGAGGCCCAACCCCCCATCATATTCTATCACTAAACCCAACT
TATACACGAGAACATCTTCTCCTAAGCCTCCATCTCTTACCAGTCCTACTACTAATACTT
AAACCAGAACTCATCTGAGGATGAACACTTTGTATTTATAGTTTAATCAAAACATTAGAT
TGTGGTTCTAAAAATAAAAGTTAAAACCTTTTTAATTACCGAGAGAGGTCAGG-GACACG
AAGAACTGCTAATTCTT-CCTATCATGGCTCAAATCCATGGCTCACTCAGCTTCTGAAAG
ATAATAGCAATCTATTGGTCTTAGGAACCAAAAACTCTTGGTGCAACTCCAAGCAAAAGC
CATGAACACCATTTTCAATTCATCATTCCTACTAATCTTTATTATCCTTATTTTACCATT
ACTAACCTCATTAAACCCCAAAGAACTTAATCCAAATTGATCCTCATCCTATGTAAAAAC
AGCTGTAAAAACTTCCTTCTTCATTAGCCTTATCCCCCTATTCATTTTTCTAGACCAAGG
CCTAGAATCAATTATAACCAATTACAACTGAATAAACATTGGACCATTCGATATTAATAT
GAGCTTTAAATTTGATATATACTCAATTATATTTACCCCCGTAGCCCTCTACGTCACCTG
ATCTATTCTCGAATTCGCCCTATGATACATACACTCTGACCCTAACATCAATCGCTTCTT
CAAATACCTACTACTCTTTTTGATTTCAATAATTATCCTAGTGACCGCCAACAATATATT
TCAATTATTCATTGGATGAGAAGGAGTTGGAATCATATCATTCCTCCTAATCGGCTGATG
ATACAGCCGAACAGATGCTAACACGGCTGCCCTCCAAGCCGTGATTTATAACCGCGTGGG
AGATATCGGATTAATCCTCACCATAGCCTGACTAGCTATAAATTTAAATTCATGAGAAAT
CCAACAACTATTTATTTTATCTAAAGATATAAACTTAACACTACCCCTTCTAGGCCTCGT
CCTAGCCGCAGCTGGAAAATCCGCACAATTCGGCCTCCATCCCTGACTCCCTTCCGCTAT
AGAAGGTCCAACACCAGTCTCCGCCCTACTTCACTCCAGCACAATAGTCGTCGCTGGCAT
TTTCCTGCTAATCCGCCTTCACCCTCTAATCCAAGACAACCAACTAATCCTAACAACATG
CCTCTGCCTTGGAGCACTAACCACCCTTTTTACCGCAACATGCGCACTAACACAAAATGA
TATCAAAAAAATCGTCGCCTTCTCAACATCAAGTCAACTCGGACTAATAATAGTAACAAT
CGGCCTTAACCAACCCCAACTTGCCTTTCTCCATATCTGTACCCACGCCTTCTTCAAAGC
CATACTTTTCCTTTGCTCAGGATCCATTATCCATAGTCTTAATGATGAACAAGACATTCG
CAAAATAGGAGGCCTCCATAAACTTCTACCATTCACATCATCTTCTTTAACAGTTGGAAG
TTTGGCCCTTACAGGAATACCTTTCTTATCAGGCTTCTTCTCAAAAGACGCTATTATTGA
ATCCATAAACACTTCACACCTAAACGCCTGAGCCCTAATCCTTACCCTCATTGCAACATC
TTTCACAGCCATCTACAGCCTACGCCTTGTATTCTTCACATTAATAAACTTCCCACGATT
TAATTCATTTTCCCCAATCAACGAAAACAACCCAATAGTCATTAACCCTATTAAACGCCT
AGCTTACGGAAGCATTCTCGCCGGTCTCATCATTACATCAAATTTAACCCCAACAAAAAC
CCAAATCATAACAATATCCCCTTTACTAAAACTCTCTGCCCTACTAGTTACAATTATTGG
CCTATTATTAGCCTTAGAATTAGCTAACTTAACTAACACCCAACTTAAAATTAACCCCGT
CCTTTACACACATCACTTCTCTAATATACTCGGATATTTCCCACAAATCATCCACCGCCT
CCTACCAAAAATCAACCTAAACTGAGCCCAATACATCTCAACGCAACTAATTGATCAATC
ATGAAATGAAAAAATTGGACCAAAAAGTACTCTCATTCAACAAACTCCACTAATTAAACT
ATCTACTCAACCCCAACAAGGCCATATTAAAGTTTACCTCATACTACTTTTCCTCACATT
AACCTTAGCCCTATTGACCTCACTAGCCTAACTGCACGTAAAGCCCCCCAAGATAATCCC
CGAGTTAATTCCAACACCACAAACAAAGTCAACAACAATACCCATCCACTCAAAACTAAC
AATCACCCACCATTAGCGTACAATAAAGCTACCCCCACAAAATCCCCACGAACCATCTCC
ATACTACTCATTTCCTCCACCCCTATCCAATTTAACTCAAATCACTCTACTATAAAATAT
TTACCTACAAAAACCAGAGCTATTAAATAAAACCCAACATATAACAACACAGATCAATTA
CCCCATGATTCAGGATAAGGTTCAGCAGCAAGAGCCGCTGTATAAGCAAACACTACTAAC
ATCCCGCCCAAATAAATTAAAAACAAAACCAATGATAAAAAAGACCCTCCATGGCCCACT
AATAATCCACACCCTACCCCAGCAGCTATAACTAACCCTAACGCAGCATAGTAAGGAGAA
GGATTGGACGCCACCCCTATTAAACCTAAAACTAAACAAACTATTATTAAAAACATAAAA
TATACCATTACTCCTACCTGGACTCTAACCAAGACTGATAACTTGAAAAACTACCGTTGT
TTATTCAACTATAAGAATTTTATGGCCATAAATATCCGAAAAACCCACCCACTACTAAAA
ATTATTAACCAAACCCTAATTGATCTCCCAGCCCCTTCCAACATTTCAATTTGATGAAAC
TTCGGTTCACTCCTAGGACTATGCCTAATCATTCAAATCCTTACAGGACTATTCCTAGCT
ATACATTACACCGCAGACATCTCCATAGCCTTTTCCTCAGTAGTTCACATCTGTCGTGAC
GTTAATTACGGCTGACTTATCCGTAATATTCATGCCAACGGAGCCTCACTATTCTTTATC
TGCGTCTACCTACATATTGCCCGAGGACTTTACTACGGCTCCTACCTCTACAAAGAAACA
TGAAATATTGGAGTAATCTTATTATTCCTATTAATAGCCACAGCCTTCGTAGGCTATGTT
CTACCTTGAGGACAAATATCCTTTTGAGGCGCTACAGTCATTACTAACCTCCTATCCGCC
TTCCCTTACATTGGAGATATGCTAGTCCAATGAATTTGAGGCGGCTTTTCAGTAGATAAT
GCCACCCTAACACGATTCTTCGCATTCCACTTCCTCCTACCCTTCCTAATTACAGCACTA
ATAATTATCCATATCCTCTTCCTACATGAAACAGGCTCAAATAACCCTATAGGACTTAAT
TCTGATACAGACAAAATTTCCTTCCACCCATACTATACCTACAAAGATGCACTAGGCTTC
TTCACCCTAATTATAATATTAGGGGTACTAGCCCTATTCCTACCTAATTTATTAGGGGAC
GCCGAAAACTATATCCCTGCTAACCCCCTTGTTACCCCTCCCCATATCAAACCCGAATGA
TATTTTTTATTCGCCTACGCCATTCTTCGATCCATCCCTAATAAATTAGGAGGGGTTCTA
GCCCTCCTATTCTCCATCCTCATCCTTATACTAGTCCCCCTACTACACACCTCTAAACAA
CGAAGCAGCACCTTTCGCCCACTCACACAAATTTTCTTTTGAACCCTCGTAACCAATATG
CTTATTTTAACCTGAATCGGAGGACAGCCAGTTGAACAACCATATATCCTCATCGGACAA
ATCGCATCCATCACCTACTTTTCATTATTTCTTATTATCATTCCGCTCACAGGCTGATGA
GAAAACAAAATCCTCAGCCTAAACTAGTCTTGGTAGCTTAATT-TAACAAAGCGTCGACC
TTGTAAGTCGAAGACCAGAGGTTTAAATCCTCTCCAAGAC--------------------
---------------ATATCAGGGGAAGGAGGGTTAAACTCCTGCCCTTGGCTCCCAAAG
CCAAGATTCTGCCCAAACTGCCCCCTGAAATGCTATTAAAGCAGGGAAACCAAAT-----
--------------------------------------------------------GAAA
ATTTGGTTTTCCAAAAGTAAGTCAGTATGACATATTAATGATATAGCCCACATACCTTAA
TATA-GTACATT------ACTTAACTCGACTAATCAACATTAATAGATTATTCCCTACTA
C-TATAATTATCTATGCTTAATCCTCATTAATCTATATTCCACTATATCATAACATACTA
TGCTTAATACTCATTAATATACTATCCACT------------------------------
------------------ATTTCATTACATTC-ATTCCTTAGACCTCATAAACCTAAAAT
CAGAATTTTCATGACATTGAATTATACCTTTGACTCTCAATTACTTAA-GTATATAT---
--------CATGCAGGCTGGTAAGAACATCGCATCCCGCTATTGTAAGAATAAAATAGCT
CTATTTGTGGCACTGCACTCGACTAATCCCCATTAATTGACCAGAACTGGCATCTGATTA
ATGCTTGTAATA------------------------------------------------
------CTCTAATCCTTAATCGCGTCAAGAATGAATGTACCCTAGCTCCCTTTTATGCCA
TTTTCGTC-CTTGATCGTCTCAAGATTTCTTGTCCGCCC--TGATTTTTTTTTCGGGGAT
GAAGC-AATTACTATGCCCGGGA-GGGCTG-ATCTGGGACACCGAGTTAAACTTGAATCC
ACCTCGACATTTACTT-ATAATAC-----CCATTACTC-TCATTCAT-GAATTGTAATTG
TCAAGTTGACCATA-ACTGAAAGGGATA-GAGAAATTGACGTCATAGACGTCAAGTTTCG
ATTTTTTTGATTAATGAAACTATGGTTTAAAAAATCCATATCCTTAACCCTCATCATAAG
TGCGATTTGAAATAAATTTGCATGTAAGGCGCATTGAATAATCCTAATACATTAATCACT
TTACTTGGCATAA--ATTTTTTTTATTAAGTTTCCCCCTACGTTTCAAAATTTCGGAGCC
---------GCTTAAAAAAAAAAATACA-TTTTTTTGGTAAAAACCCCCCCTCCCCC-TA
ATATACACGGACTCCTCGAAAAACCCCTAAAACGAGGGCCGGACATATATCTTCAAATTA
GCA----TACGAAATATACTCTATATATATAGTGTTACACTATGAT----
>Alopias_superciliosus
GTGTAGCTTAA-TTTAAAGCATGGCACTGAAGATGCTAAGATGAAAAATAAAA-TTTTTC
CGCAGGCATA-AAGGTTTGGTCCTGGCCTCAGTATTAATTGCAACCAAAATTATACATGC
AAGTTTCAGCATCCCTGTGAGAATGCCCTAATTAATCTATTAATTAATTAGGAGCAGGTA
TCAGGCACACA--CACGTAGCCCAAGACACCTTGCTAAGCCACACCCCCAAGGGATTTCA
GCAGTAATAAATATTAATTTAATAAGCGCAAGCTTGAATCAGTTAAAGTTAAC-AGAGTT
GGTAAATCTCGTGCCAGCCACCGCGGTTATACGAGTAACTCACATTAATACTTTCCCGGC
GTAAAGAGTGATTTAAGGAATATCT-ATAATAACTAAAGTTAAGACCTCATCAAGCTGTT
ACACGCACTCACGAGTGGAATTATCAATAACGAAAGTGACTTTACCCC--ACCAGAAATC
TTGACGTCACGACAGTTAGACCCCAAA-CTAGGATTAGATACCCTACTATGTCTAACCAC
AAACTTAAACAA-TAATTCACTATATTGTTCGCCAGAGTACTACAAGCGCTAGCTTAAAA
CCCAAAGGACTTGGCGGTGTCCCAAACCCACCTAGAGGAGCCTGTTCTGTAACCGATAAT
CCCCGTTAAACCTCACCACTTCTGGCCATCCCCGTCTATATACCGCCGTCGTCAGCTCAC
CCTATGAAGGTTA-AAAAGTAAGCAAAAAGAACC--AACTCCCATACGTCAGGTCGAGGT
GTAGCAAATGAAGTGGATAGAAATGGGCTACATTTTCTATAAAGAAA--ACACGAATGGT
AGACTGAAAAATTACCTAAAGGTGGATTTAGCAGTAAGAAAAGATTAGAGAATTTCTCTG
AAACCGGCTCTGGGACGCGCACACACCGCCCCGTCACTCTCCTC-AAAA-AACCCTA--C
TTATTTTTAATTAAAAGAAAATTACTAAGAGGAGGCAAGTCGTAACATGGTAAGTGTACT
GGAAAGTGCACTTGGAATCAAAATGTGGCTAAACT-AGCAAAGCACCTCCCTTACACCGA
GGAAATACCCGTGCAATTCGAGTCATTTTGA-ACATTAAAGCTAGCCTGTATACCT--AC
CCTAAACCTAACCCTATT-AATTACCTTATA--TATTAA-TACCTAACTAAAACATT-TT
ACCTTTTTAGTATGGGCGACAGAACAAAAACT--CAGCGCAATAGACTA-TGTACCGCAA
GGGAAAGCTGAAAAAGAAATGAAACAAA---TAATTAAAGTAATAAAAAGCAG-AGATTT
AACCTCGTACCTTTTGCATCATGATTTAGCTAGAAAAACT-AGACAAAGAGA-TCTTAAG
CCTATCCCCCCGAAACTAAACGAGCTACTCCGAAGCAGCACGA---CTAGAGCAAACCCG
TCTCTGTGGCAAAAGAGTGGGAAGACTTCCGAGTAGCGGTGACAAGCCTACCGAGTTTAG
TGATAGCTGGTTACCCAAAAAAAGAACTTTAATTCTGCATTAATTCCTTTTCCACCAAA-
-GAGTCC-ATCTTACCAAGGT--TAAACATAAAAATTAATAGTTATTCAGAAGAGGAACA
GCCCTTCTGAACTAAGATACAACTTTTAAAGGTGGTAAATGATCATATTCACCAAGGTTT
--TTA--CCTCAGTGGGC-CAAAAGCAGCCATCTGTAAAGTAAGCGTCACAGCTCCAGTC
TCACAA--AAACCTATAATTTAGATATTTTTCTCATAATCCCCTTAACTATATTGGGTTA
TTT--TATAAAATTATAAAAGAACTTATGCTAAAATGAGTAAT-AAGAGGACTAACCTCT
-CCAAACACAAGTGTATGTCAGAAAGAATTAAATCACTGACAATT-AAACGAACCCAGAC
TGAGGTCATTATA-CTAATATTACCTTAACTAGAAAATCTTA------------------
------------------------------------------------------------
--------------------------------------TCAT-AACATTCGTTAACCCTA
CACAGGAGTGTCTTAAGGAAAGATTTAAAGAAAATAAAGGAACTCGGCAAACACAAACTC
CGCCTGTTTACCAAAAACATCGCCTCTTG---AAC-ATTATAAGAGGTCCCGCCTGCCCT
GTGACAATG-TTTTAACGGCCGCGGTATTTTGACCGTGCAAAGGTAGCGTAATCACTTGT
CTTTTAAATGAAGACCCGTATGAAAGGCATCACGAGAGTTCAACTGTCTCTATTTTCTAA
TCAATGAAATTGATCTACTCGTGCAGAAGCGAGTATAACTACATTAGACGAGAAGACCCT
ATGGAGCTTCAAACACATGAATTAAATATGTAAA--CTAACTACTCCCCGGACATAAATA
AA----ATAATATTTTTAATTTAAC-TGTTTTTGGTTGGGGTGACCAAGGGGAAAAATAA
ATCCCCCTTATCGATTGAGTACTC--AAGTACTTAAAAATCAGAATTACAATTCTGATTA
ATAAAATATTTATCGAA-AAATGACCCAGGATTT-------CCTGATCAATGAACCAAGT
TACCCTAGGGATAACAGCGCAATCCTTTCTTAGAGTCCCTATCGCCGAAAGGGTTTACGA
CCTCGATGTTGGATCAGGACATCCTAATGATGCAACCGTTATTAAGGGTTCGTTTGTTCA
ACGATTAATAGTCCTACGTGATCTGAGTTCAGACCGGAGAAATCCAGGTCAGTTTCTATC
TATGAATTAATTTTTCCTAGTACGAAAGGACCGGAAAAATGGAGCCAATA-CCACAGGCA
CGCTCCATTTTCATCTATTGAAACAAACTAAAATAGATAAGAAAAAATTATC--TACTAC
CCAAGAAAAGG---GTTGTTGAGGTGGCAGAGCCTGGTAAGTGCAAAAGACCTAAGCTCT
TTAATTCAGAGGTTCAAATCCTCTCCTCAACCATGCTTGAAACTCTCCTGCTTTACCTAA
TTAACCCACTTACCTATATTATTCCAATCCTATTAGCTACAGCTTTTCTAACCCTAGTCG
AACGAAAAATTCTTGGCTACATACAACTCCGCAAAGGCCCTAACATCGTAGGTCCATACG
GACTCCTTCAACCTATCGCAGATGGTTTAAAATTATTTATTAAAGAACCCATCCACCCAT
CAACATCCTCTCCATTTCTATTTTTAGCCACCCCCACAATAGCTCTAACACTAGCTCTTC
TTATATGAATACCCCTCCCTCTTCCACACTCCATTATTAACCTTAATCTAGGTTTATTAT
TTATCTTAGCAATCTCAAGCCTAACCGTTTACACTATTTTAGGCTCTGGATGAGCATCCA
ATTCAAAATATGCCCTAATAGGGGCTCTACGAGCTGTAGCACAAACAATCTCCTATGAAG
TAAGCCTCGGATTAATCCTCTTATCAATAATTATATTTACAGGAGGTTTCACCCTCCATA
CCTTCAATCTAGCCCAAGAAACAATCTGACTAATTATCCCAGGATGACCACTAGCCCTAA
TATGATACGTCTCTACCCTAGCAGAAACCAACCGAGTACCATTTGATTTAACAGAAGGAG
AATCAGAACTAGTCTCAGGTTTTAATATCGAATATGCAGGAGGTTCATTTGCCCTATTCT
TCCTTGCTGAATATACAAATATTCTATTAATAAATACCCTCTCAGTCATCCTATTTATAG
GCACCTCTTATAACCCACTTCTACCAGAAATCTCCACGCTCAGCTTAATAATGAAAGCAA
CCCTACTTACTCTATTCTTCTTATGAATCCGGGCATCTTATCCCCGCTTCCGTTATGATC
AACTTATACACCTAGTATGAAAAAACTTCCTTCCCCTAACCTTAGCAATTATATTATGAC
ATATCGCCCTACCAATAGCCACAGCAAGCCTACCTCCCCTAACTTAA----ACGGAAGCG
TGCCTGAA-CAAAGGACCACTTTGATAGAGTGGATAATGGAAGTTAAAACCTCCCCTCTT
CC---TAGAAAAATAGGACTTGAACCCATAACTAAGAGATCAAAACTCTTTGTACTTCCA
ATTATACTATTTCCT----AAGTAAAGTCAGCTAACAAAGCTTTTGGGCCCATACCCCAA
CCATGTTGGTTAAAATCCTTCCTTCACTAATGAACCCAATCGTATTAACCATTATCATTT
CAAGCCTAGGCCTAGGAACTATCTTAACATTTATTGGCTCACATTGACTCCTAGTTTGAA
TAGGCCTCGAAATCAACACTCTAGCCATCATCCCCTTAATAATTCGTCAGCACCATCCCC
GGGCAGTAGAAGCTTCTACAAAATATTTCATTACACAAGCAACTGCCTCAGCCTTACTTT
TATTTGCTAGCGTCACAAACGCTTGGACTTCAGGCGAATGAAGTCTAATTGAAATAACTA
ATCCAACCTCTGCCACACTAGCCACAATCGCACTAGCACTAAAAATTGGCCTAGCCCCTC
TCCACTTCTGACTGCCTGAAGTCCTCCAAGGCCTAGACTTAACCACGGGCCTTATTCTCT
CCACATGGCAAAAACTCGCCCCATTCGCTATTCTCTTACAACTTTACCCCTCATTAAATT
CCAATCTACTCGTATTCCTCGGTGTCCTCTCAACCATAGTGGGAGGCTGAGGGGGACTAA
ACCAAACCCAACTACGAAAAATCCTAGCCTACTCCTCAATTGCACACCTCGGTTGAATAA
TCACAATTCTACATTATTCCTACAACCTAACCCAATTAAATCTAATTCTCTATATTATTA
TAACATCAACAACCTTCCTATTATTCAAAACATTCAACTCAACCAAAATTAACTCCATCT
CCTCCTCCTCATCAAAATCTCCCTTATTATCCATCATTGCTCTCATAACCCTCCTCTCTC
TCGGAGGATTACCTCCACTTTCAGGCTTCATACCAAAATGATTAATCCTACAAGAAATAA
CAAAACAAAACTTAGCTATCCCAGCCACTATCATAGCTATAATAGCCCTCCTCAGTCTAT
TCTTCTACCTACGCCTATGCTACGCTACAACATTAACCATAACTCCAAATTCAATCAATA
TATCAACATCATGACGAACTAAACTATCCCAT---AACCTAACCCTAACAACAGCTGCCT
CACTATCCATCCTCCTCCTCCCAATCACCCCCGCCATCCTCATATTATTATCTTAAGAAA
TTTAGGTTAACAATAAACCAAAAGCCTTCAAAGCTTTAAATAGAAGTGAAAATCTCCTAA
TTTCTGCTAAGATTTGCAAGTCTTTATCTCACATCTTCTGAATGCAACCCAGATGCTTTC
ATTAAGCTAAAACC---TTCTAGGTAAATAGGCCTTGATCCTACAAAATCTTAGTTAACA
GCTAAGTGTTCAAACCAGCGAACTTCTACCTA---CTT--TCTCCCGCCGTAAAAACAAA
AGGCGG-----GAGAAAGCCCCGGGAGA--AACTAACCTCCGGTTTTGGATTTGCAATCC
AACGTA-ATCATCTACTGCAGGACTTTGATAAGAAGAGGGATTTGACCTCTGTTTACGGA
GCTACAATCCGCCACTT-AGTTCTCAGTCACCTTACCTGTGGCAATTAATCGTTGACTAT
TTTCTACAAACCACAAAGATATCGGCACCCTTTATTTAATCTTTGGTGCATGAGCAGGAA
TAGTGGGAACAGCCCTCAGCCTTCTAATTCGAGCCGAGTTAGGCCAGCCCGGATCACTCC
TAGGGGATGATCAGGTCTATAATGTTATCGTAACCGCCCATGCATTTGTAATAATCTTCT
TCATGGTTATACCCGTAATAATTGGGGGATTTGGAAACTGATTAGTACCCTTAATAATTG
GTGCACCAGACATGGCCTTCCCGCGAATAAATAACATAAGCTTTTGACTCCTTCCCCCTT
CTTTTCTCTTACTCCTAGCTTCAGCTGGGGTTGAAGCTGGAGCTGGCACTGGTTGAACAG
TTTATCCCCCCTTAGCTGGCAACTTAGCACATGCTGGGGCATCTGTTGACTTGGCCATTT
TCTCGCTTCATTTAGCAGGTATCTCATCAATTTTAGCTTCAATTAACTTTATTACAACTA
TCATTAATATAAAACCACCAGCCATCTCTCAATATCAAACACCATTATTTGTATGATCAA
TCCTAGTAACAACCATCCTCCTCCTCTTATCCCTCCCAGTACTCGCAGCCGGCATCACAA
TATTATTAACTGATCGAAACCTAAACACAACATTCTTTGACCCAGCAGGAGGAGGAGATC
CAATTCTTTACCAACATCTATTTTGATTTTTTGGTCACCCAGAAGTCTACATTTTGATTC
TCCCCGGCTTTGGAATAATCTCCCATGTAGTAGCTTATTATTCTGGTAAAAAAGAACCAT
TCGGCTACATAGGCATAGTTTGAGCAATAATAGCGATTGGATTACTAGGTTTTATTGTCT
GAGCCCACCATATGTTTACAGTAGGAATAGACGTTGATACACGAGCCTATTTCACCTCAG
CAACAATAATTATTGCTATCCCCACAGGTGTAAAAGTATTTAGCTGATTAGCAACTCTTC
ACGGGGGCTCTGTTAAATGAGATACCCCATTACTATGAGCCCTTGGATTTATCTTCTTAT
TCACAGTAGGAGGACTAACAGGTATCGTCCTGGCCAACTCCTCCTTAGATATCGTCCTTC
ATGATACCTACTATGTAGTAGCCCATTTCCATTATGTCCTTTCAATAGGAGCAGTGTTCG
CTATTATAGCAGGCTTCATCCACTGATTCCCTCTCATCTCTGGTTATACTCTCCATTCAA
CATGAACAAAAATCCAATTTGCAGTAATATTTATTGGAGTTAATTTAACATTCTTTCCAC
AACATTTCCTAGGCCTTGCCGGAATACCACGACGTTACTCAGACTACCCAGATGCGTACA
CTCTATGAAACACAGTCTCCTCTATTGGTTCTTTAGTTTCACTTGTAGCAGTAATTATGC
TCCTATTTATTATCTGAGAAGCATTTGCCTCAAAACGAGAAGTATTATCCGTTGAATTAC
CTCATACAAACGTTGAATGACTACACGGCTGCCCTCCACCATACCATACATATGAAGAAC
CAGCATTTGTTCAGGTTCAACGAAC--TTTTTAAAACAAGAAAGGAAGGAATCGAACCCC
CATATGTCAGTTTCAAGCCAACCACATCACCACTCTGTCACTTTCTTC-ATTAAGATTCT
AGT-AAAATATATTACACTGCCTTGTCAAGGCAAAATTGTGAGTTTAAACCCCACGAATC
TTAACTT---ATGGCACACCCCTCACAATTAGGATTTCAAGACGCAGCCTCCCCAGTTAT
GGAAGAACTTATTCATTTTCACGACCACACATTAATAATTGTATTTCTAATTAGTACCCT
AGTCCTTTATATTATCACAGCAATAGTATCAACAAAACTCACAAACAAATATATTCTTGA
TTCCCAAGAAATTGAGATTGTCTGAACTATTCTCCCCGCCATCATCCTCATTATAATTGC
CCTACCATCTTTACGAATTTTATATCTTATAGACGAAATCAATGACCCTCACCTGACCAT
CAAAGCTATAGGACACCAATGATACTGAAGTTATGAATATACAGATTATGAAGATCTTGG
ATTCGACTCTTACATAATTCAAACCCAAGACTTAACCCCAGGCCAATTTCGTTTATTAGA
AACAGACCATCGAATAGTTGTCCCCATAGAATCACCTGTTCGTGTATTAGTATCTGCAGA
AGATGTCTTACATTCATGAGCTGTTCCAGCCTTAGGAATTAAAATAGATGCCGTACCAGG
ACGCCTAAACCAAACTGCCTTTATCATCTCCCGACCAGGTGTCTATTATGGTCAATGTTC
AGAAATTTGTGGCGCTAACCACAGTTTTATGCCCATCATAGTAGAAGCAGTCCCCCTAGA
ACATTTCGAAGCCTGATCTTCATTAATATTAGAAGAAGCCTCACTAAGAAGCTAAACTGG
GCCTAGCATTAGCCTTTTAAGCTAAAAATTGGTGACTCCCTACCACCCTTAGTGATATGC
CTCAATTAAACCCCCACCCTTGATTCATTATTCTCCTATTTTCATGAATAATTTTCCTTA
CCATTCTCCCTAAAAAAGTAGTAAATCATACATTTAATAATAACCCAACATTAAAAAGTA
CTGAAAAACCTAAACCTGAGCCCTGAAATTGACCATGATCATAAGCTTCTTCGACCAATT
CCTAAGCCCCTCCCTCCTTGGAATTCCACTAATTGCTCTAGCAATTATATTACCATGATT
AACTTTTCCAACCCCAACTAACCGCTGATTAAATAACCGGCTAATGACCCTCCAAAGCTG
ATTTATTAATCGATTTATTTATCAACTTATACAACCCATTAACTTCGCTGGCCATAAGTG
AGCTATATTATTCACAGCACTGATACTGTTCCTAATTACCATTAACCTTTTAG-------
------------------------------------------------------------
-----------------GACTTCTCCCTTATACCTTCACGCCCACAACCCAACTATCCCT
AAACATAGCATTTGCTCTACCCCTATGATTTATAACCGTACTAATTGGTATATTCAACCA
ACCAACAATTGCACTAGGCCATTTTTTACCAGAAGGCACCCCCACACCCTTAGTACCTGT
CCTGATCATCATCGAAACTATCAGCCTATTTATTCGACCATTAGCATTAGGAGTTCGATT
AACTGCTAATTTAACAGCAGGCCACCTACTAATACAACTAATTGCAACCGCAGCCTTCGT
CCTCATCACCATCATACCAACCGTAGCATTATTAACATCAATTATCCTATTCCTATTAAC
AATTCTAGAAGTAGCTGTAGCAATAATTCAGGCATATGTATTTGTTCTACTGTTAAGTCT
ATACCTACAAGAAAATGTATAATGGCTCACCAAGCACACGCATATCATATAGTTGACCCT
AGTCCATGACCATTAACCGGAGCTACAGCCGCCCTTCTTATAACATCCGGGCTAGCCATC
TGATTTCACTTCCACTCATTATTACTCCTCTATTTAGGATTAACCCTCCTACTATTAACT
ATAATTCAATGATGACGTGACATTATCCGAGAAGGAACATTTCAAGGTCATCATACACCT
CCCGTTCAAAAAGGCCTCCGTTACGGAATAATCTTATTTATTACATCAGAAGTATTCTTC
TTCCTAGGCTTCTTCTGAGCCTTTTACCACTCAAGTCTTGCCCCAACCCCAGAATTAGGA
GGATGCTGACCACCAACAGGAATTAGCCCACTAGATCCATTTGAAGTACCACTTCTAAAT
ACCGCAGTACTTCTAGCCTCTGGTGTAACAGTAACCTGAACCCACCATAGTTTAATAGAA
GGTAATCGAAAAGAGGCTATTCAAGCCCTCGCCCTGACTATTCTTTTAGGATTCTACTTT
ACAGCCCTCCAAGCCATAGAATATTACGAAGCACCCTTCACAATCGCCGATGGAGTTTAT
GGAACAACATTCTTCGTTGCCACAGGATTCCACGGCCTCCATGTCATTATTGGTTCAACA
TTTTTAGCAATCTGCTTACTACGACAAATTCAATACCACTTCACATCAGAACATCACTTT
GGTTTTGAAGCTGCCGCATGATATTGACACTTTGTAGATGTAGTATGACTATTCCTTTAT
GTATCCATCTATTGATGAGGCTCATAATTACTTTTCTAGTATA-ACTAGTACAAATGATT
TCCAATCATTTAGTCTTGGTTAAACTCCAAGGAAAAGTAATGAACCTCATCACGTCTTCT
ATCGCAGCTACGGCCCTGATTTCCCTAATCCTTGTATTAATTGCATTTTGACTTCCGTCA
TTAAACCCAGATAATGAAAAACTATCCCCATATGAATGCGGCTTTGACCCCCTAGGAAGT
GCACGCCTTCCATTTTCATTACGTTTCTTCCTTGTAGCTATTCTATTCTTACTATTTGAC
CTAGAAATCGCCCTACTCCTTCCCTTGCCATGAGGTGATCAACTATTATCCCCACTTTCC
ACGCTACTCTGAGCAACAATTATTCTAATTTTACTAACTCTAGGCCTTATCTATGAATGA
CTTCAAGGAGGATTAGAATGAGCAGAAT-GAATATTTAGTCTAAATG-AAGACCACTAAT
TTCGACTTAGTAAACTATGGTGAAAATCCATAAATATTCTATGTCTCTCATACATTTCAG
CCTCAACTCAGCATTTATTCTAGGTCTCATGGGCCTCGCACTTAATCGTTATCACCTTCT
ATCTGCACTCCTATGCTTAGAAAGCATACTACTAACTCTATTCATCACCATTGCTATCTG
AACCCTAACACTGAACTCCACTTCATCCTCAATTATCCCCATAATCCTCCTTACATTTTC
AGCCTGTGAAGCTAGCGCAGGCCTAGCCATTCTAGTAGCCACCTCACGCTCTCATGGCTC
CGATAACTTGCAAAACCTAAACCTTCTCCAATGCTAAAAATCCTAATTCCAACAATTATA
CTCTTTCCAACCACATGAATTATTAACAAAAAATGATTATGACCTATAATTACCACCCAT
AGCCTTATAATCGCATTACTAAGCCTACTTCTATTCAAATGAAATATAGATATCGGCTGA
GATTTTTCTAACCAATTTATAGCCGCTGATCCTTTATCCACCCCCTTGCTAATTCTTACA
TGCTGACTCCTCCCATTAATAATTTTAGCCAGTCAAAACCACATTTCCCCAGAACCAATT
ATCCGGCAACGAACATACATTACACTTCTAATCTCCCTCCAAGCCTTCCTCATTATAGCA
TTCTCTGCAACCGAAATAATTCTATTTTACATTATATTTGAAGCTACGCTTATCCCAACC
CTCATCATTATTACACGATGAGGGAACCAAACAGAACGCTTAAATGCGGGCACCTACTTT
TTATTTTACACCTTAATTGGCTCACTTCCTCTTCTTATTGCCCTTCTACTTATACAAAAT
AACCTAGGCACCCTGTCCATAATTATTATGCAACACTCACAATTTCCAAACCTATTCTCA
TGAGCAGATAAATTATGATGAATAGCCTGTCTCATCGCCTTCCTTGTCAAAATACCTTTA
TATGGAATCCACCTCTGACTTCCCAAAGCCCATGTTGAAGCCCCAATCGCCGGCTCAATA
ATCCTAGCAGCAGTATTACTTAAACTAGGAGGTTATGGAATAATACGAATTATTGTGATA
CTAAATCCACTAACCAAAGAAATAGCCTATCCATTCTTAATTCTAGCTATCTGAGGAATC
ATTATAACTAGTTCTATTTGTCTACGACAAACAGACTTAAAGTCCCTGATCGCTTACTCA
TCAGTAAGCCACATGGGCTTAGTCGCCGGAGCAATTCTTATCCAAACACCATGAAGCTTC
GCAGGAGCAATCACACTTATAATCGCCCACGGCTTAATTTCCTCAGCCTTATTTTGCTTA
GCTAATACCAATTATGAACGTATTCACAGCCGAACCATACTCCTAGCCCGAGGCGTACAA
ATTATCCTCCCACTGATAGCCACCTGATGATTCTTTGCTAGCCTAGCTAACCTTGCCCTT
CCCCCATCCCCTAATCTTATAGGAGAACTTCTTATTATTACTTCATTATTCAATTGATCC
AACTGAACTATGATCCTATCAGGTCTTGGAGTATTAATTACAGCCTCCTACTCGCTCTAC
ATGTTCTTAATAACCCAACGAGGTCCAACCCCCCATCATATTCTAGCATTAAACCCAAAT
TATACACGAGAACATCTCCTCCTAAGCCTTCACCTCATACCTGTCCTACTACTGATATTT
AAACCAGAACTTATTTGAGGGTGAACACTCTGTATTTATAGTTTAACTAAAACATTAGAT
TGTGGTTCTAAAAATAAAAGTTAAAACCTTTTTAATTACCGAGAGAGGTCAGG-GACACG
AAGAACTGCTAATTCTT-CTTATCATGGCTCAAATCCATGACTCACTCAGCTTCTGAAAG
ATAATAGTAATCTATTGGTCTTAGGAACCAAAAACTCTTGGTGCAACTCCAAGCAAAAGC
TATGAACACCATCTTCAATTCATCATTCCTTCTAATCTTTATTATCCTTATCTTCCCACT
AATAACCTCATTAAGTCCTAAAGAATTTAACTCCAATTGATCATCATCCTATGTAAAAAC
AGCCGTAAAAATTTCCTTTTTTATTAGCCTTATCCCCTTATTTATTTTCCTCGACCAAGG
CCTAGAATCAATTATAACCAATTATAATTGAATAAATATTGGACCATTTGACATTAACAT
AAGCTTCAAATTTGATATATATTCAATCATATTCACCCCCGTAGCCCTCTATGTTACCTG
GTCCATCCTTGAATTTGCCTTATGATACATACACTCTGATCCCAATATTAACCGCTTTTT
CAAATATTTATTACTCTTTTTAATTTCAATAATTATTCTAGTTACAGCTAATAACATATT
TCAACTTTTCATCGGATGAGAAGGAGTTGGAATCATATCATTTCTCCTCATTGGCTGATG
ATACAGCCGAACAGATGCTAATACTGCCGCTCTCCAAGCTGTAATTTATAACCGAGTGGG
AGATATCGGATTAATCCTCAGCATAGCTTGATTGGCTATAAACTTAAATTCATGAGAAAT
CCAACAACTATTCATTCTATCTAAAAACATAGACCTAACATTACCTCTCTTCGGCCTGGT
CCTAGCTGCAGCTGGAAAATCCGCACAATTTGGCCTTCACCCCTGACTTCCCTCTGCTAT
AGAAGGACCAACACCAGTCTCCGCCCTGCTCCACTCCAGCACAATAGTTGTCGCCGGCAT
TTTTCTACTAATCCGTCTCCACCCATTAATTCAAGACAACCAATTAATTTTAACAACATG
CCTATGTCTAGGAGCACTAACTACCCTTTTTACTGCAACATGTGCCCTCACCCAAAATGA
CATCAAAAAAATCGTTGCCTTCTCAACATCAAGCCAACTCGGACTAATAATAGTAACAAT
TGGCCTTAACCAACCCCAACTCGCCTTCCTCCATATTTGTACCCACGCCTTCTTCAAAGC
CATACTCTTCCTCTGCTCAGGTTCTATTATCCACAGCCTTAATGATGAACAAGACATTCG
CAAAATAGGAGGACTCCACAAACTCCTACCATTTACCTCATCTTCTCTAACTATCGGAAG
TTTAGCCCTTACAGGCATACCCTTCTTATCAGGCTTCTTCTCAAAAGACGCCATCATCGA
ATCCATAAACACTTCACACCTAAACGCCTGAGCCCTAGTCCTCACCCTCATCGCAACATC
ATTTACAGCTATCTATAGTCTACGCCTTGTATTCTTCACATTAATAAATTTTCCACGATT
CAACCCACTCTCCCCAGTCAATGAAAATAACCCAATAGTGATTAACCCTATCAAACGCCT
AGCCTATGGAAGCATCCTAGCCGGCCTTATTATCACATCAAACTTAACCCCAACAAAAAC
CCAAATTATGACAATACCCCCCTTACTAAAACTCTCCGCCCTACTAGTCACAATTATTGG
TCTCCTATTAGCCTTAGAATTAGCTAATTTAACTAACACCCAACTTAAAATAAACCCCAC
CCTATATACCCACCACTTCTCCAACATGCTAGGATATTTTCCACAAATCATTCATCGTCT
CCTACCAAAAATTAACTTAAGCTGAGCCCAACATATCTCAACCCACCTGATTGACCAAAC
ATGAAATGAAAAAATCGGACCAAAAAGCACCCTCATTCAACAGACCCCACTAATCAAACT
ATCCACCCAACCACAACAAGGTTATATTAAAATTTATCTCATACTACTTTTCCTTACATT
AACCTTAGCCCTACTGACCTCACTAACCTAACTGCACGTAAGGTCCCCCAAGATAATCCC
CGAGTCAATTCCAACACCACAAACAGAGTTAACAATAGTACCCACCCACTTAAAATTAAC
AACCACCCACCATTAGCATATAATAAAGCCACCCCTATAAAATCTCCACGGACTACCGCC
ATACTATTTAACTCCTCTACCCCTGCCCAACTTAACTCAAACCATTTAACTATAAAATAT
TTACCAACAAAAATTAAGGCTATTACATAAAACCCAACATACAATAACACAGATCAATTA
CCCCACGACTCAGGATAAGGCTCAGCAGCAAGCGCTGCTGTATAAGCAAATACCACCAAC
ATTCCCCCCAAATAAATTAAAAACAAAACTAATGACAAAAAAGATCCACCATGACCCACC
AACAACCCACATCCCACCCCAGCAGCCATAACCAACCCCAATGCAGCATAATAAGGTGAA
GGATTAGACGCCACCCCTATTAAACCTAAAACTAAACAAACTATTATTAAAAACATAAAA
TATACCATTATTCCTACCTGGACTCTAACCAAGACCAATAACTTGAAAAACTATCGTTGT
TCATTCAACTATAAGAA-TTTATGGCCACAAACATCCGAAAAACCCACCCATTACTAAAA
ATCGTTAACCAAACCTTAATTGACCTCCCAGCCCCGTCCAACATTTCAATTTGATGAAAC
TTTGGCTCACTTCTGGGGTTATGCCTAATTATTCAAATCCTCACAGGTCTTTTCCTAGCA
ATACATTATACTGCAGATATCTCCATAGCCTTTTCCTCAGTAATCCATATTTGCCGCGAC
GTCAATTATGGTTGACTTATCCGTAATATTCACGCCAACGGAGCCTCATTATTCTTTATC
TGCGTTTACTTACATATCGCCCGAGGACTTTACTACGGCTCCTACCTTTATAAAGAGACA
TGAAATATTGGAGTAGTCTTACTATTTCTATTAATAGCCACAGCCTTCGTAGGCTATGTA
CTGCCATGAGGACAAATATCCTTCTGAGGCGCCACAGTCATCACCAACCTCCTATCCGCC
TTTCCTTATATTGGAGATATACTAGTCCAATGAATTTGAGGAGGCTTCTCAGTAGATAAC
GCCACCCTAACACGATTCTTCGCATTCCACTTTCTCCTACCTTTTCTAATCACAGCGCTA
ATAATGATCCACATCCTCTTCCTACATGAAACAGGCTCAAACAATCCTATAGGCCTTAAC
TCTGACATAGATAAAATCTCCTTTCACCCCTACTTCTCCTATAAAGACGCACTTGGCTTT
CTCACCCTACTCATACTCCTAGGAGTCCTAGCCCTATTTCTCCCTAATCTATTAGGAGAC
GCCGAAAACTACATCCCCGCAAACCCTCTTGTCACCCCTCCCCACATTAAACCTGAATGA
TACTTCCTATTTGCCTATGCCATTCTTCGATCCATCCCTAATAAACTAGGAGGAGTCCTA
GCCCTCCTATTCTCCATTCTCATCCTTATATTAGTTCCCCTTCTACACACCTCTAAACAA
CGAAGCAGCACCTTTCGCCCACTCACACAAGTCTTCTTCTGAACCCTCGTAACCAATATA
CTAATCTTAACCTGAATTGGAGGACAACCAGTTGAACAACCATTCATTCTTATTGGACAA
ATTGCATCTATCACCTACTTTTCCTTATTTCTCATTGTAATTCCACTCACAGGCTGATGA
GAAAATAAAATCCTCAACCTAAACTAGTTTTGGTAGCTTAACT-TAACAAAGCGTCGACC
TTGTAAGTCGAAGACCGGAGGTTCAAACCCTCCCCAAAACAATTAAGAAAAAAAGGACTA
AACTCCTATTAAAATATATCAGGGGAAGGAGGGTTAAACTCCTGCCCTTGGCTCCCAAAG
CCAAGATTCTGCCCAAACTGCCCCCTGTAATGTAATAAAAGCATGAAAACCGAAT-----
--------------------------------------------------------AGAC
ATTCGGTTTTCAAAAAGTAAGTCAGTGTGACATATTAATGACATAGCCCACATACCTTAA
TATA-GTACATT------ACTTAACTCGACTAACCAACATTAATAGCCTATTCCCTACTA
C-TATTATTATCTATGCTTAATCCCCATTAATCTATATTCCACTATATCATAACATACTA
TGCTTAATACTCATTAATATACTATCCACT------------------------------
------------------ATTTCATTACATTTTGGGCTTTAGCCCCCATTTATCTAAAAT
CAAAATTTCCATATCATAGAATTATTCATTCCACCCACTATTACTTAA-GTTATGAA---
--------TATGCGGGTTGGTAAGAACATCACATCCCGCTATTATAAGGAAAAAATTGCT
CTATTTGTGGCACTGTACTCGATTAATCCCTATCAATTGACCAGAACTGGCATCTGATTA
ATGCTTGAGCTA------------------------------------------------
------CTTCAGTCCTTGATCGCGTCAAGAATGCCAGCCCCCTAGTTCCCTTTAATGGCA
CCTTCGTC-CTTGACTGTCTCAAGATTTATTGTCCGCCC--TTCAATTTTTTTCGGGGAT
GAAGC-AATTACTAAGCCCGGGA-GGGCTG-ATCTGGGACTCTGAGATAAACCTGAATCC
ACCTCGACATTTACTT-AAAATAC-----TCATTACTCACCATTCAT-GAATTATAATTG
TCAAGTTGACCATA-GCTGAAAGGAATA-GAGAAATTGACGCCATAGGCGACAAGTTTCG
ATTTTTTTGATTAATGAAACTACGGTTTAAAAAATACATTCTCTTAATCCTCATCAAAA-
-GCAAGACGCGATAAATATTCGTGTAAAGCGCACCTAATAATCCTAGTACATACTTCACT
TTACTAGGCATAA-ATTTATTATTATTAAGTTTCCCCCTGGGTTGTAAAAATTTCGGAGC
---------CGCTTTAAAAAAAAAAAAA-TTTTTTGGG--AAAAACCCCCCTCCCCC-TA
ATATACACGGACTCCTCGAAAAACCCCTAAAACGAGGGCCGGACATATATCTTTGAATTA
GCA----TGCGAAATAT--TCTCTATATATAGTGTTACACTATGATCTC-
>Alopias_vulpinus
GTGTAGCTTAATTTTAAAGCATGGCACTGAAGATGCTAAAATGAAAAATAAAA-ATTTTC
CACAGGCATA-AAGGTTTGGTCCTGGCCTCAGTATTAATTGTAACTAAAATTATACATGC
AAGTTTCAGCACCCCCGTGAGAATGCCCTAATTATTCTATTAATTAATTAGGAGCAGGTA
TCAGGCACGCA--CACGTAGCCCAAGACACCTTGCTAAGCCACACCCCCAAGGGAGTTCA
GCAGTAATAAATATTGATTCTATAAGCGCAAGCTTGAATCAGTTAAAGTTAAC-AGAGTT
GGTAAATCTCGTGCCAGCCACCGCGGTTATACGAGTAACTCACATTAATATTTTCCCGGC
GTAAAGAGTGATTTAAGGAATATCT-ATCATAACTAAAGTTAAGACCTCGTCAAGCTGTT
ACACGCACCCACGAATGGAATTGTCAATAACGAAAGTGACTTTATCCC--ACTAGAAATC
TTGACGTCACGACAGTTAGACCCCAAA-CTAGGATTAGATACCCTACTATGTCTAACCAC
AAACTTAAACAA-TAATTCACTATATTGTTCGCCAGAGTACTACAAGCGCTAGCTTGAAA
CCCAAAGGACTTGGCGGTGTCCCAAACCCACCTAGAGGAGCCTGTTCTGTAACCGATAAT
CCCCGTTAAACCTCACCACTTCTGGCCATCCCCGTCTATATACCGCCGTCGTCAGCTCAC
CCTGTGAAGGTAA-AAAAGTAAGCAAAAAGAATT--AACTTCTACACGTCAGGTCGAGGT
GTAGCAAATGAAGTGGATAGAAATGGGCTACATTTTCTATAAAGAAG--ATACGAATGGT
AAACTGAAAAATTACCTAAAGGTGGATTTAGCAGTAAGAAAAGATTAGAGAGCTTCTCTG
AAACTGGCTCTGGGACGCGCACACACCG-CCCGTCACTCTCCTC-AAAA-AAATCTA--C
TTATTTATAATTAAAAGAAAATTATCAAGAGGAGGCAAGTCGTAACATGGTAAGTGTACT
GGAAAGTGCACTTGGAATCAAAATGTGGCTAAATT-AGCAAAGCACCTCCCTTACACCGA
GGAAATACCCGTGCAATTCGAGTCATTTTGA-ACATTAAAGCTAGCCTGTATACCTTAAC
CCTAAACCTAACCTTATTAAATTACCTTATA--TGTTAA-ATCATAACTAAAACATT-TT
AACCTTTTAGTATGGGCGACAGAACAAAAACT--CAGCGCAATAGATTA-TGTACCGCAA
GGGAAAGCTGAAAAAGAAATGAAACAAA---TAATTAAAGTAACGAAAAGCAG-AGATTC
AACCTCGTACCTTTTGCATCATGATTTAGCTAGAAAAACT-AGACAAAGAGA-TCTTAAG
CCTACCCTCCCGAAACTAAACGAGCTACTCCGAAGCAGCACAATTTTTAGAGCCAACCCG
TCTCTGTGGCAAAAGAGTGGGAAGACTTCCGAGTAGCGGTGACAAGCCTATCGAGTTTAG
TGATAGCTGGTTGCCCAAGAAAAGAACTTTAATTCTGCATTAATTTCTTCACCACCAAA-
-AAGTCT-ATCTTATTAAGGT--TAAACATAAAAATTAATAGTTATTCAGAAGAGGTACA
GCCCTTCTGAACTAAGATACAACTTTTCAAGGCGGAAAATGATCATACTTACCAAGGTTT
--TTA--CCTCAGTGGGCCCAAAAGCAGCCATCTGTAAAGTAAGCGTCACAGCTCCAGTC
TCACAA--AAACCTATAATTTAGATATCCTCTCATAAACCCCTTAACCATTACTGGGCTA
TTT--TATAAAATTATAAAAGAACTTATGCTAAAATGAGTAAT-AAGAGAACAAACCTCT
-CCAGACATGAGTGTATGTTAGAAAGAATTAAATCACTAACAATT-AAACGAACCCAAAC
TGAGGCCATTATA-TTAATATTACCTTAACTAGAAAACCTTA------------------
------------------------------------------------------------
--------------------------------------TTGT-ATTATTCGTTAACCCTA
CACAGGAATGTCCTAAGGAAAGATTTAAAGAAAATAAAGGAACTCGGCAAACACAAACTC
CGCCTGTTTACCAAAAACATCGCCTCTTG---AAT-ATTATAAGAGGTCCCGCCTGCCCT
GTGACAATG-TTTTAACGGCCGCGGTATTTTGACCGTGCAAAGGTAGCGTAATCATTTGT
CTTTTAAATGAAGACCCGTATGAAAGGCATCACGAGAGTTTAACTGTCTCTATTTTCTAA
TCAATGAAATTGATCTACTCGTGCAGAAGCGAGTATAATTACATTAGACGAGAAGACCCT
ATGGAGCTTCAAACACATAAATTAATTATGTAAA--CTAATTACTCCACGGATATAAATA
AAA-ATATAATATATTTAATTTAAC-TGTTTTTGGTTGGGGTGACCAAGGGGAAAAATAA
ATCCCCCTTATCGACTGAGTACTC-AAAGTACTTAAAAATTAGAACTACAATTCTAATTA
ATAAAATATTTATCGAA-CAATGACCCAGGATTT-------CCTGATCAATGAACCAAGT
TACCCTAGGGATAACAGCGCAATCCTTTCTCAGAGTCCCTATCGCCGAAAGGGTTTACGA
CCTCGATGTTGGATCAGGACATCCTAATGATGCAACCGTTATTAAGGGTTCGTTTGTTCA
ACGATTAATAGTCCTACGTGATCTGAGTTCAGACCGGAGAAATCCAGGTCAGTTTCTATC
TATGAATTAATTTTTCCTAGTACGAAAGGACCGGAAAAATGGAGCCAATA-CCATAGGCA
CGCTCCATTTTCATCTATTGAAACAAACTAAAATAGATAAGAAAAAATTATC--TACTAC
CCGAGAAAAGG---GTTGTTGAGGTGGCAGAGCCTGGTAAGTGCAAAAGACCTAAGCTCT
TTAATTCAGAGGTTCAAATCCTCTCCTCAACCATGCTTGAAACTCTCCTACTTTACTTAA
TTAATCCACTTACCTATATTATTCCCATCCTATTAGCTACAGCTTTCCTTACCTTAGTTG
AACGAAAAATCCTTGGCCACATACAACTCCGAAAAGGTCCCAACATCGTAGGCCCATATG
GCCTCCTTCAACCAATTGCAGATGGCCTGAAACTATTTATTAAAGAACCTATCTACCCAT
CAACTTCTTCCCCCCTTCTATTTTTAATCACCCCTACAATAGCCCTAACACTAGCCCTCC
TCATGTGAATACCTCTCCCCCTCCCCCATTCCATTATTAATCTCAACCTAGGCTTACTAT
TTATTCTAGCAATCTCAAGCCTAACTGTCTACACTATTCTAGGATCCGGATGAGCATCCA
ATTCAAAATATGCTTTAATAGGGGCCCTACGAGCCGTAGCACAAACAATTTCCTATGAAG
TAAGCCTTGGATTAATCCTTTTATCAATAATTATATTTACAGGAGGTTTTACCCTCCACA
CCTTCAATTTAGCACAAGAAACAATCTGATTAATTATCCCAGGATGACCCTTAGCCCTAA
TATGGTATGTCTCAACCTTAGCAGAAACCAACCGAGTACCATTTGATCTAACAGAAGGAG
AATCAGAACTAGTCTCAGGATTTAACATTGAATATGCAGGAGGCCCATTTGCTTTATTTT
TCCTTGCTGAATACACAAATATTTTATTAATAAATACCCTATCAGTTATCCTATTTATAG
GCTCCTCCTATAATCCACTTCTCCCAGAAATTTCAACACTCAGCCTAATAATAAAAGCAA
CCATACTAACCCTATTTTTCTTATGAATCCGAGCATCCTACCCCCGTTTTCGTTACGACC
AACTTATACATTTAGTATGAAAAAACTTCCTCCCATTAACCTTAGCAATTATACTATGAC
ATATTGCCCTCCCCATAGCTACAGCAAGCCTACCTCCCCTAACTT-A----ACGGAAGTG
TGCCTGAACTAAAGGACCACTTTGATAGAGTGGATAATGAAAGTTAAAACCTTTCCTCTT
CC---TAGAAAAATAGGACTTGAACCTATAACTAAGAGCTCAAAACTCCTCGTATTTCCA
ATTATACTATTTCCT----AAGTAAAGTCAGCTAATAAAGCTTTTGGGCCCATACCCCAA
CCATGTTGATTAAAATCCTTCCTTTACTAATGAACCCAATTGTACTAACCATCATTATTT
CAAGCCTAGGCCTAGGAACTATCCTAACATTTATTGGTTCACATTGACTCCTAATTTGAA
TAGGCCTCGAAATCAATACTCTAGCCATCATCCCCCTAATAATCCGCCAACACCACCCCC
GGGCAGTAGAAGCTTCCACAAAATATTTCATCACACAAGCAACTGCCTCAGCCTTACTTT
TATTTGCTAGCGTCACAAACGCTTGGACTTCAGGCGAATGAAGTCTAATCGAAATAATTA
ATCCAACCTCTGCCACACTGGCCACAATCGCATTAGCATTAAAAATTGGCCTAGCCCCAC
TTCACTTCTGATTACCCGAAGTTCTCCAAGGCTTAGACCTTACTACCGGCCTCATTCTTT
CTACATGACAAAAACTTGCCCCATTCGCTATTCTCTTACAACTTTACCCTTCACTAAACT
CCAATTTACTTATTTTCCTAGGAGTACTATCAACTATGGTAGGGGGCTGAGGAGGGTTAA
ACCAAACCCAACTACGAAAAATCCTAGCCTACTCCTCAATCGCACACCTTGGTTGAATAG
TTACAATCCTACATTATTCCCATAACTTAACCCAACTAAATTTGATCCTTTATATTATTA
TAACATCAACAACCTTTTTATTATTTAAAACATTTAATTCAACTAAAATTAACTCTATCT
CCTCTTCTTCATCAAAATCCCCCTTACTATCTATTATCGCCCTCATAACCCTCCTTTCTC
TTGGAGGCTTACCCCCACTCTCAGGATTTATGCCAAAATGATTAATTCTACAAGAACTAA
CAAAACAAAATCTAATTATCCCAGCCCTTATTATAGCTATAATAGCCCTCCTAAGTTTAT
TCTTCTACCTACGTCTATGTTACGCCACAACATTAACCATAACCCCAAATTCAATTAATA
TATTAACATCATGACGAACCAAATTACCCCAT---AATCTAACCCTAACAACAACCGCCT
CGCTATCCCTCTTACTCCTCCCAATCACCCCCGCTATCCTCATATTAATATCTTAAGAAA
TTTAGGTTAACAACAGACCAAAAGCCTTCAAAGCCTTAAGTAGAAGTGAAAATCCTCTAA
TTTCTGCTAAGATTTGTAAGACTTTATCTCACATCTTCTGAATGCAACCCAGATGCTTTA
ATTAAGCTAAAACC---TCCTAGATAAATAGGCCTTGATCCTACAAAATCTTAGTTAACA
GCTAAGCGTTCAATCCAGCGAACTTTTATCTA---CTT--TCTCCCGCCGTAAAAACAAA
AGGCGG-----GAGAAAGTCCCGGGAGA--AATTAATCTCCGGTTTTGGATTTGCAATCC
AACGTA-ATCATTTACTGCAGGACTATGGTAAGAAGAGGAATTTGACCTCTGTTTACGGA
GCTACAATCCGCCACTTAAGTTCTCAGTCACCTTACCTGTGGCAATTAATCGTTGACTAT
TTTCTACAAACCACAAAGATATCGGCACCCTTTATTTAATCTTTGGTGCATGAGCAGGAA
TAGTGGGAACAGCCCTAAGCCTTCTAATTCGAGCTGAATTAGGACAACCCGGATCACTTC
TAGGAGATGATCAAGTCTATAATGTTATTGTAACCGCCCATGCATTTGTAATAATCTTCT
TCATGGTTATACCCGTAATAATTGGTGGATTTGGAAATTGACTAGTGCCCTTAATAATTG
GTGCACCAGATATAGCTTTCCCGCGAATAAATAACATAAGCTTTTGACTACTTCCCCCTT
CTTTTCTTTTACTTCTGGCCTCAGCTGGAGTTGAAGCCGGAGCTGGCACTGGTTGAACAG
TTTATCCTCCCTTAGCGGGAAATCTAGCACATGCTGGAGCATCCGTTGATTTAGCCATTT
TCTCCCTCCATTTAGCAGGTATCTCATCAATTTTAGCTTCCATTAATTTTATTACAACTA
TCATTAACATAAAACCACCGGCCATCTCTCAATACCAAACACCATTATTTGTATGATCAA
TTCTAGTTACAACTATCCTTCTTCTATTATCCCTCCCAGTGCTCGCAGCCGGTATTACAA
TATTACTTACTGATCGAAACCTAAACACAACATTCTTTGATCCGGCAGGAGGGGGAGATC
CAATTCTTTACCAACATCTATTTTGGTTTTTTGGCCACCCAGAAGTTTATATTTTAATTC
TTCCCGGTTTTGGAATAATTTCCCATGTAGTAGCTTACTATTCCGGTAAAAAAGAACCAT
TCGGCTATATGGGTATAGTCTGAGCAATAATAGCAATCGGACTATTAGGTTTTATTGTAT
GAGCCCATCATATATTTACAGTAGGAATAGACGTTGACACACGTGCCTATTTTACTTCAG
CAACAATAATTATTGCCATCCCCACAGGTGTAAAAGTATTTAGCTGACTAGCAACTCTCC
ACGGGGGCTCCATTAAATGAGAGACCCCATTACTATGAGCTCTCGGATTCATTTTCTTAT
TCACAGTAGGAGGTTTAACAGGTATCGTCTTAGCCAACTCCTCCTTAGATATTGTTCTCC
ATGATACCTATTATGTAGTAGCTCACTTCCATTATGTCCTTTCAATAGGAGCAGTATTTG
CTATTATAGCAGGTTTTATCCACTGATTTCCTCTCATCTCTGGCTACACCCTTCATTCAA
CATGAACAAAAATCCAATTTGCAGTAATATTTATCGGGGTAAACTTAACATTTTTCCCAC
AACATTTCCTAGGTCTCGCCGGTATACCACGACGTTACTCAGATTATCCAGACGCATACA
CTTTATGAAATACAGTTTCCTCTATTGGTTCCTTAATTTCACTTGTAGCAGTAATTATGC
TCCTATTTATTATCTGAGAAGCATTCGCCTCAAAACGAGAAGTACTATCCATTGAATTAC
CTCACACAAACGTTGAATGATTACACGGTTGTCCCCCACCTTACCATACATATGAAGAAC
CAGCATTTGTTCAAGTTCAACGAAC--CTTCTAAGACAAGAAAGGAAGGAATCGAACCCC
CATATGTTAGTTTCAAGCCAACCACATCACCACTCTGTCACTTTCTTT-ATTAAGATTCT
AGT-AAAATATATTACACTGCCTTGTCAAGGCAAAATTGTGAGTTTAAATCCCACGAATC
TTAACTTATAATGGCACACCCTTCACAATTAGGATTTCAAGACGCAGCCTCCCCAGTTAT
GGAAGAACTTATTCACTTTCACGACCACACACTAATAATTGTATTTCTAATTAGCACTCT
AGTTCTTTATATCATTACAGCAATAGTATCAACAAAACTTACAAATAAATATATTCTTGA
TTCTCAAGAAATTGAAATTGTCTGAACTATTCTACCCGCCATCATCCTCATTATAATCGC
CCTACCATCCCTACGAATTTTATATCTTATAGACGAAATTAATGATCCCCACCTAACCAT
CAAAGCTATAGGTCATCAATGATACTGAAGTTATGAATACACAGATTATGAAGATTTAAG
CTTTGACTCTTACATAATTCAAACCCAAGACTTAACCCCAGGCCAATTTCGTCTATTAGA
AACAGATCACCGAATAGTTGTACCCATAGAATCACCTATTCGCGTATTAGTCTCTGCAGA
AGATGTTTTACACTCATGAGCTGTCCCAGCCTTAGGAATTAAAATAGACGCTGTACCAGG
ACGCCTAAACCAAACTGCCTTCATTACCTCCCGACCAGGTATTTATTATGGCCAATGTTC
AGAAATTTGTGGTGCTAACCATAGTTTTATACCTATCGTAGTAGAAACAGTCCCCCTAGA
TCACTTCGAAGCCTGATCTTCATTAATACTAGAAGAAGCCTCACTAAGAAGCTAAATTGG
GCCTAGCATTAGCCTTTTAAGCTAAAAACTGGTGATTCCCTACCACCCTTAGTGATATGC
CTCAACTAAATCCACATCCCTGATTCATTATCCTCCTATTTTCATGAATAATTTTTCTTA
TTATTCTGCCCCAAAAAGTAATAAATTATACATTTAATAATAACCCAACATTAAAAAATA
TCGAAAAATCTAAACCTGAACCTTGAAACTGACCATGATTGTAAACTTCTTTGACCAATT
CCTAAGTCCCTCCCTCCTTGGAATCCCATTAATTGCCTTAGCAATTACATTACCTTGACT
AACTTTCCCAACCCCAACTAATCGCTGATTAAATAATCGATTAATAACTCTTCAAAGTTG
ATTTATTAATCGATTTATTTATCAACTTATACAACCCATTAACTTTGCTGGTCACAAATG
AGCTATATTATTTACAGCACTAATAATATTCTTAATTACCATCAACCTTCTAG-------
------------------------------------------------------------
-----------------GACTTCTCCCATACACCTTCACACCTACTACCCAACTCTCCCT
TAATATAGCATTTGCTTTACCCCTATGACTTATAACCGTACTAATTGGAATACTTAATCA
ACCAACAATCACATTAGGCCATTTTCTACCAGAAGGCACCCCCACCCCACTAGTACCCGT
CCTAATTATCATCGAAACTATCAGCCTATTTATTCGACCACTAGCATTAGGAGTTCGACT
AACTGCCAACTTAACAGCCGGTCACCTATTAATACAATTAATCGCAACCGCAGCCTTTGT
CCTCATTACTATTATACCAACCGTAGCATTACTAACATCAATCATCCTATTCCTATTAAC
AATTCTAGAAGTAGCTGTAGCAATAATTCAAGCATATGTATTTGTACTCCTACTAAGTTT
GTATTTACAAGAAAATGTTTAATGGCTCACCAAGCACACGCATATCATATAGTTGACCCC
AGCCCATGACCATTAACCGGAGCTATCGCCGCCCTTCTAATAACATCCGGGTTGGCCATC
TGATTTCATTTCCACTCATTATTACTTCTCTATTTAGGCCTAACCCTTTTATTATTAACC
ATAATTCAATGATGACGTGATATTATCCGAGAAGGAACATTTCAAGGTCATCATACACCC
CCTGTCCAAAAAGGTCTTCGTTATGGAATAATCTTATTTATTACATCAGAAGTATTCTTC
TTCCTAGGCTTTTTCTGAGCCTTTTACCATTCTAGCCTTGCCCCAACCCCAGAACTAGGA
GGATGTTGACCACCAACAGGAATTAACCCATTAGATCCTTTTGAAGTACCACTTCTAAAT
ACTGCAGTACTTTTAGCTTCTGGTGTAACAGTAACCTGAACCCACCATAGCTTAATAGAA
GGTAACCGAAAAGAAGCTATCCAAGCCCTCACCCTCACTATTATTTTAGGATTTTACTTT
ACAGCCCTCCAAGCTATAGAATATTATGAAGCACCATTCACAATTGCTGACGGAATTTAT
GGAACAACATTCTTTGTCGCCACAGGATTTCACGGTCTCCATGTCATCATCGGTTCAACA
TTTTTAGCAATCTGTTTACTACGACAAATTCAATATCACTTCACATCAGAACATCATTTC
GGCTTTGAAGCTGCTGCATGATACTGACACTTTGTAGATGTAGTATGATTATTTCTTTAT
GTATCCATCTATTGATGAGGCTCATAATTACTTTTCTAGTACAGACTAGTACAAATGATT
TCCAATCATTTAATCTTGGTTAAAATCCAAGGAAAAGTAATGAACCTCATCACATCTTCT
ATCGCAGCTACGGCCCTGATTTCCCTAATCCTTGTATTTATTGCATTTTGGCTTCCATCA
TTAAACCCAGATAATGAAAAATTATCCCCATACGAATGTGGTTTTGACCCCCTAGGAAGC
GCACGCCTCCCATTTTCCCTACGCTTCTTTCTCGTAGCTATCTTATTCCTGTTATTCGAT
TTAGAAATCGCCCTCCTCCTTCCCCTACCATGAGGCGATCAATTACTATCGCCACTCTCC
ACATTACTCTGAGCAACAATTATCCTAATCCTATTAACCCTAGGTCTTATCTATGAATGA
CTTCAAGGAGGATTAGAATGAGCAGAAT-GGATGTTTAGTCTAAATA-AAGACCACTAAT
TTCGACTTAGTAAATTATGGTGAAAATCCATAAATATCCTATGTCTCCAATATATTTCAG
CCTTAATTCAGCATTTATTCTAGGTCTCATGGGCCTCGCACTTAATCGTTATCACCTTTT
ATCTGCACTCTTATGTTTAGAAAGTATACTACTAACCCTTTTCATTACCATCGCCATCTG
AACCCTAACCCTAAACTCAACCTCATGCTCAATCATTCCTATGATCCTACTTACATTTTC
AGCCTGTGAAGCTAGCGCAGGCCTAGCCATTCTAGTAGCTACCTCACGCTCTCACGGCTC
TGATAATTTACAAAACCTGAATCTTCTTCAATGCTAAAAATTTTAATTCCAACAATCATA
CTCTTCCCCACCACCTGAATTATTAACAAAAAATGATTATGACCCATAATCACCACTCAT
AGCCTCCTAATTGCATTACTAAGCCTACCCCTATTCAAATGAAACATAGATATTGGCTGA
GATTTCTCTAACAAATTTATAGCCGTCGATCCATTATCAACCCCCCTATTAATTCTAACA
TGCTGACTCCTACCATTAATAGTCTTAGCCAGCCAAAACCACATTTCCCCAGAACCAATT
ATTCGACAACGAGCATACATCACACTTCTAATTTCCCTACAAACTTTCCTCATCATAGCA
TTCTCTGTAACCGAAATAATTATATTCTATATTATATTTGAAGCCACACTCATCCCAACC
CTTATTATTATTACACGATGAGGAAATCAAACAGAACGCTTAAATGCAGGCACTTACTTT
TTATTTTACACTTTAATTGGCTCACTTCCCCTTCTTATTGCCCTCCTACTTATACAAAAT
AACCTAGGCACCCTATCTATAATTATTATACAATACTCACAATTTCCAAACCTACTTTCA
TGAGCAGACAAACTATGATGAATAGCCTGTCTCATCGCCTTTCTTGTCAAAATACCTTTA
TACGGAATCCACCTCTGACTCCCCAAAGCTCATGTCGAAGCCCCAATCGCTGGCTCAATA
ATCCTAGCAGCAGTGTTACTCAAATTAGGGGGTTATGGAATAATACGAATTATTGTTATA
CTAGACCCATTAACCAAAGAAATAGCCTATCCATTCTTAATTTTAGCTATTTGAGGAATC
ATTATAACCAGTTCTATTTGTTTACGACAAACAGATTTAAAATCTCTTATTGCTTACTCA
TCAGTAAGTCACATAGGCCTAATTGCAGGAGCAATTTTTATCCAAACACCTTGAAGTTTT
GCAGGAGCAATCACACTTATAATTGCCCATGGCTTAATTTCATCAGCCTTATTTTGCTTA
GCTAACACCAACTATGAACGAATCCACAGCCGAACTATACTACTAGCCCGAGGTATACAA
ATCATTCTCCCATTAATAGCAACCTGATGATTCTTTGCTAGCCTAGCTAACCTTGCCCTA
CCCCCATCACCCAACCTTATAGGAGAACTTCTCATCATTACTTCATTATTTAACTGATCA
AACTGAACCATGATCTTATCAGGCCTTGGAGTATTAATTACAGCCTCCTATTCACTCTAC
ATATTCTTAATAACACAACGAGGCCCAACCCCCCATCACATTCTATCATTAAACCCAAAT
TACACACGAGAACATCTTCTCCTAAGTCTTCATCTCATACCAGTCCTATTACTAATACTT
AAACCAGAACTCATCTGAGGCTGAACACTTTGTATTTATAGTTTAACTAAAACATTAGAT
TGTGGTTCTAAAAATAAAAGTTAAAACCTTTTTAATTACCGAGAGAGGTCAGG-GACACG
AAGAACTGCTAATTCTT-CCTATCATGGCTCAAATCCATGACTCACTCAGCTTCTGAAAG
ATAATAGTAATCTATTGGTCTTAGGAACCAAAAACTCTTGGTGCAATTCCAAGCAAAAGC
TATGAACACCATCTTCAACTCATCATTTCTCCTAATTTTTATTATTCTCATCTTTCCATT
ATTAACTTCGTTAAGTCCTAAAAAATCTAATCCAAACTGATCATCCTCTTATGTAAAAAT
AGCCGTAAAAATTTCCTTCTTTATTAGCCTTATCCCCTTATTTATTTTCCTAGATCAAGG
TCTAGAATCAATTATAACCAACTATAATTGAATAAATATTGGACCATTTGATATTAATAT
AAGCTTTAAATTTGATATATATTCAATCATATTCACCCCCGTAGCCCTCTATGTTACCTG
ATCTATCCTTGAATTCGCCTTATGATATATACATTCAGACCCTAACATTAACCGGTTTTT
CAAATATTTACTGCTCTTCCTAGTCTCAATAATTATTCTAGTAACAGCTAATAATATATT
CCAACTATTCATTGGATGAGAAGGAGTTGGAATCATATCATTCCTCCTAATTGGCTGATG
ATACAGCCGAGCAGATGCTAATACAGCTGCTCTTCAAGCTGTAATTTATAACCGAGTCGG
AGATATTGGATTAATCCTTAGCATAGCCTGACTAGCCATAAATCTAAATTCATGAGAAAT
ACAACAATTATTTATCTTGTCTAAAAACATAGACCTAACATTACCTCTATCCGGCCTCGT
CCTAGCCGCAGCTGGAAAATCCGCACAATTTGGCCTTCACCCCTGACTTCCTTCTGCTAT
AGAAGGACCAACACCAGTCTCCGCCCTACTCCACTCCAGCACAATAGTTGTTGCCGGCAT
TTTCCTACTAATCCGCCTCCATCCCCTAATTCAAAATAATCAATTAATCTTAACAACATG
CCTTTGCCTAGGAGCATTAACTACTCTTTTTACTGCAACATGTGCACTCACCCAAAACGA
TATCAAAAAAATCGTCGCTTTTTCAACATCAAGCCAACTCGGATTAATAATAGTAACAAT
CGGCCTTAACCAACCCCAACTCGCCTTCCTACATATCTGCACCCACGCCTTCTTCAAAGC
CATACTCTTTCTCTGCTCAGGCTCTATTATTCATAGTCTTAATGATGAACAAGACATTCG
CAAAATAGGAGGACTCCATAAACTCCTACCATTTACATCATCCTCTTTAACCATCGGAAG
TTTAGCCCTCACAGGCATGCCCTTCTTGTCAGGTTTCTTCTCAAAAGACGCTATCATTGA
GTCCATAAACACCTCACACCTAAACGCCTGAGCCCTAACCCTTACCCTTATCGCAACATC
ATTCACAGCTATCTACAGCCTACGCCTTGTATTCTTCACATTAATAAACTTCCCACGATT
CAATTCACTTTCCCCAATTAATGAAAATAACCCTACAATAATTAACCCAATCAAACGCCT
AGCCTATGGAAGTATCCTAGCTGGCCTCATCATTACATCAAATTTAACCCCAACAAAAAC
CCAAATCATGACAATATCTCCTTTATTAAAACTTTCCGCCTTACTAGTCACAATTATTGG
CCTATTACTAGCCTTAGAACTAGCTAACTTAACTAATACCCAACTTAAAATTAACCCCTC
CCTTTATACTCACCACTTCTCCAACATATTAGGTTATTTCCCACAAATTATCCACCGTCT
CCTGCCAAAAATCAACCTAAACTGAGCCCAACATATCTCCACCCACCTAATTGACCAAAC
ATGAAATGAAAAAATCGGACCAAAAAGTACTCTTATCCAACAAACCCCACTAATCAAACT
ATCCACCCAACCACAACAAGGTTATATTAAAATTTATCTAATATTACTTTTTCTTACATT
AACCTTAGCTCTATTAACTTCACTAACCTAACTGCACGCAAAGTCCCCCAAGATAGCCCT
CGAGTTAACTCCAATACCACAAACAAAGTTAACAATAATACCCAACCACTTAAAACTAAC
AATCACCCCCCATCCGCATATAATAAGGCTACCCCCACAAAATCTCCACGAACCATTTCT
ATATTACTTATCTCCTCCACCCCTACTCAACTTAACTCAAATCACTCAACTATAAAATAT
TTACCAACAAAAACTAAAACTACTAAATAAAACCCGACATATAATAATACAGATCAACTG
CCTCACGATTCAGGATAAGGCTCAGCAGCAAGTGCTGCCGTATAAGCAAACACTACTAAT
ATTCCACCCAAATAAATTAAAAACAAAACCAATGATAAAAAAGATCCTCCATGTCCCACC
AACAACCCACACCCTACCCCAGCAGCCATAACTAACCCCAACGCAGCATAATAAGGAGAA
GGATTAGACGCTACCCCTATTAAACCTAAAACTAAACAGACTATTATTAAAAACATAAAA
TATACCATTATTCCTACCTGGACTTTAACCAAGACCAATAACTTGAAAAACTATCGTTGT
CTATTCAACTACAAGAA-TTTATGGCCATAAATATCCGAAAAACCCACCCATTACTAAAA
ATCATTAACCAAACCTTAATTGACCTTCCAGCTCCATCAAATATTTCAATTTGATGAAAC
TTCGGTTCACTCCTAAGTCTATGCCTAATTATCCAAATCCTCACAGGCCTTTTCCTAGCA
ATACATTACACCCCAGACATCTCAATAGCCTTCTCCTCAGTAATCCATATCTCCCGCGAC
GTTAACTATGGCTGACTCATCCGTAATATTCACGCCAACGGAGCCTCATTATTCTTTATC
TGCGTATACTTACATATTGCCCGAGGACTTTACTATGGTTCCTACCTTTATAAAGAAACA
TGAAATGTTGGAGTAATCCTATTATTTCTGTTAATAGCCACAGCCTTCGTAGGCTATGTA
CTACCATGAGGCCAAATATCCTTTTGAGCCGCTACAGTCATTACCAACCTCTTATCCGCC
TTTCCCTATATTGGAGATATACTAGTACAATGAATTTGAGGTGGCTTTTCAGTAGACAAC
GCCACCCTAACACGATTCTTCGCATTTCATTTTCTCCTTCCCTTCCTAATTACAGCATTA
ATAATTATCCACATCCTCTTCTTACATGAAACAGGTTCAAACAACCCCATAGGACTTAAT
TCTGACATAGACAAAATTTCCTTCCACCCCTACTACTCCTACAAAGACGCACTTGGCTTC
TTTACCATAATTATACTACTAGGGATCCTAGCCCTATTCCTTCCTAATCTTCTAGGAGAC
GCTGAAAACTATATCCCCGCTAATCCTCTCGTTACACCCCCTCATATTAAACCAGAATGA
TACTTCCTATTCGCCTATGCCATCCTCCGATCTATCCCTAATAAATTAGGAGGAGTACTA
GCCCTCTTATTCTCCATTCTTATTCTTATATTAATTCCCCTATTACATACCTCTAAACAA
CGAAGTAGCACCTTTCGCCCACTCACACAAATTTTCTTTTGAACCCTAGTGACCAATATA
CTAATCTTAACCTGAATTGGTGGACAACCAGTTGAACAACCATTTATCCTTATCGGACAA
ATCGCATCTATCACCTACTTTTCTTTATTTCTTATTGTGATCCCACTCACAGGCTGATGA
GAAAACAAAATCCTCAGCCTAAACTAGTTTTGGTAGCTTAACT-TAACAAAGCGTCGACC
TTGTAAGTCGAAGACCGGAGGTTAAAACCCTCTCCAAAAC--------------------
---------------ATATCAGGGGAAGGAGGGTTAAACTCCTGCCCTTGGCTCCCAAAG
CCAAGATTCTGCCCAAACTGCCCCCTGAAATGCTATTAAAGCATGGAAACCGAAT-----
--------------------------------------------------------GAAA
ATTTGGTTTCCAAAAAGTAAGTCAGAGTGACATATTAATGATATAGCCCACATACCTTAA
TATA-GTACATT------ACTTAACTCGACTAATCAACATTAATAGATTATTCCCTACTA
C-TATAATTATCTATGCTTAATCCTCATTAATCTATATTCCCCTATATCATAACATACTA
TGCTTAATACTCATTAATATACTATCCACT------------------------------
------------------ATTTCATTACATTCTATTCCTTAGTCCTCATAAACTTAAAAT
CAGAATTTTCATTACATAAAATAATTCATTTAACACTCAATTATCTAA-TTATGAAT---
--------TATGCGGGTTGGTAAGAACATCACAACCCGCTATTGTAAGAAAAAAATAGCT
CTATTTGTGGCACTATACTCGATTAATCCCTATCAATTGATCAAAACTGGCATCTGATTA
ATGCTCGGAATA------------------------------------------------
------CTTTAATCCTTGATCGCGTCAAGAATGTAAGACCCCTAGTTCCCTTTAATGGCA
CCTCCGTC-CTTGATCGTCTCAAGATTTACTGTCCGCCC--TATATTTTTTATCGGGGAT
GAAGC-AATTACTCAGCCCGGGA-GGGCTG-ATCTGGGACACTGAGATAAATTTGAGTCC
ACCTCGACATCTATTT-ATAATAC-----TCATTACTCACCATTCAT-GAATAATAGTTG
TCAAGTTGACCATT-ACTGAGAGGGATA-GAGAAACTGACGCCATAGGCGACACGTTTCG
ATTTTTTTGATTAATGAAGCTATGGTTTAAAAAATACATTCTTTTAACCCTCATCAAAA-
-GCGATTCGTAATAAATGTTCATGTAAAGCGCATTGAATAATCCTAATACATTCTTCACT
TTACTTGGCATAA-TTTTTTTTTTATTAAGCTTTCCCCTAGGTCTTAAAATTTTGGAGCC
---------GCCTAGAAAAAAAAATACA-TTTTTTGGT--AAAAACCCCCCTCCCCC-TA
ATATACACGGACTCCTCGAAAAACCCCTAAAACGAGGGCCGGACATATATCTTTGAATTA
GCA----TGCGAAATATACTCTATATATATAGTGTAACACTATGAT----
>Isurus_oxyrinchus
GTGTAGCTTAA-TTTAAAGCATGGCACTGAAGATGCTAAGATGAAAAATGACA-ATTTTC
CGCAGGCATG-AAGGTTTGGTCCTGGCCTTAGTATTAATTGTAACCAGAATTATACATGC
AAGTTTCAGCATCCCTGTGAAAATGCCCTAGCTACTCTGTCAATTAGTTAGGAGCGGGTA
TCAGGCACACATACATGTAGCCCAAGACACCTTGCTAAGCCACACCCCCAAGGGATTTCA
GCAGTAATAAATATTGATTATATGAGCGCAAGCTCGAATCAGTTAAAGTTAAC-AGAGTT
GGTCAATCTCGTGCCAGCCACCGCGGTTATACGAGTAACTCACATTAATACTCCCCCGGC
GTAAAGAGTGATTTAAGGAACATCTAACAACAACTAAAGTTCAGACCTTATCAAGCTGTC
ACACGCGCCCACAAGCGGAATTATCAACAACGAAAGTGACTTTACCCC--ACTAGAAATC
TTGATGTCACGACAGTTAGACCCCAAA-CTAGGATTAGATACCCTACTATGTCTAACCAC
AAACTTAAACAA-TAATTCACTATATTGTTCGCCAGAGTACTACAAGCGCTAGCTTAAAA
CCCAAAGGACTTGGCGGTGTCCCAAACCCACCTAGAGGAGCCTGTTCTGTAACCGATAAT
CCCCGTTAAACCTCACCACTTCTAGCCATTCCCGTCTATATACCGCCGTCGTCAGCTCAC
CCTGTGAAGGCTT-AAAAGTAAGCAAAAAGAACC--AACTTCCACACGTCAGGTCGAGGT
GTAGCGAATGAAGTGGATAGAAATGGGCTACATTTTCTATAAAGAAA--ACACGAATGGT
AAACTGAAAAATTACCTAAAGGTGGATTTAGCAGTAAGAAAAGACTAGAGAGCTTCTCTG
AAACCGGCTCTGGGACGCGCACACACCG-CCCGTCACTCTCCTCGAAAA-AAATCTA--C
TTATTTTTAATT-AAAGAAAAATGCCAAGAGGAGGCAAGTCGTAACATGGTAAGTGTACT
GGAAAGTGCACTTGGAATCAAAATGTGGCTAAACC-AGTAAAGCACCTCCCTTACACCGA
GGAGATACCCGTGCAATTCGGGTCATTCTGA-ACATTAAAGCTAGCCTGTCCACCT--AC
CTCAAATTCAACATTATTAA-CTACCTTGCC--CATTAA-TTCCTAACTAAAACATT-TT
ATCATTTTAGTATGGGCGACAGAACAAAAATT--CAGCGCAATAGACTA-TGTACCGCAA
GGGAAAGCTGAAAGAGAAATGAAACAAA---TAATTAAAGTAGTAAAAAGCAG-AGATTA
TATCTCGTACCTTTTGCATCATGATTTAGCTAGAAAAACT-AGACAAAGAGA-TCTTTAG
CCTATCTTCCCGAAACTAAACGAGCTACTCCGAAGCAGCACAATT--TAGAGCCAACCCG
TCTCTGTGGCAAAAGAGTGGGAAGACTTCCGAGTAGCGGTGACAAGCCTATCGAGTTTAG
TGATAGCTGGTTGTCCAAGAAAAGAACTTCAGTTCTGCATTAATTCTTTCATCACCAAG-
-AAGTCT-ACCATATTAAGGC--CAAATATAAGAATTAATAGTTATTCAGAAGAGGTACA
GCCCTTCTGAACCAAGATACAACTTTTAAAGGAGGGAAATGATCATATTTATTAAGGTTC
--TCA--CCTCAGTGGGCCCAAAAGCAGCCACCTGTAAAGTAAGCGTCACAGCTCCAGTT
TAACAA--AAACCTATAATCTAGATATTCTTCTCAACGCCCCCTTATCAATATTGGACTA
TTT--TATAAAGTTATAAAAGAACTTATGCTAAAATGAGTAAT-AGGAGGATAAACCTCT
-CCCGACATAAGTGTACGTCAGAAAGAATTAATTCCCTGACAATT-AAACGAACCCAGAC
TGAGGTTATTATACCCTATTTTACCTTAACTAGAAAACCCTA------------------
------------------------------------------------------------
--------------------------------------TTACAAACATTCGTTAACCCTA
CACAGGCATGTCTTAAGGAAAGATTAAAAGAAAGTAAAGGAACTCGGCAAACACGAACTC
CGCCTGTTTACCAAAAACATCGCCTCTTG---AAAGCCCATAAGAGGTCCCGCCTGCCCT
GTGACAATG--TTTAACGGCCGCGGTATTCTGACCGTGCAAAGGTAGCGTAATCACTTGT
CTTTTAAATGAAGACCCGTATGAAAGGCATCACGAGAGTTCAACTGTCTCTACTTTCCAA
TCAATGAAATTGATCCACCCGTGCAGAAGCGGGTATAAACACATCAGACGAGAAGACCCT
ATGGAGCTTCAAACACATGAATTAATTATGTAGA--CTAACTACTCCACGGACATAAATA
AAA-ATACAACACTTTTAATTTAAC-TG-TTTTGGTTGGGGTGACCGAGGGGAAAAATCA
ATCCCCCTTATCGACCGAGTGTTCTCAAGCACTTAAAAATTAGAATTACAATTCTAATTA
GTAAAATATTTACCGAA-AAATGACCCAGAATTT-------TCTGATCAATGAACCAAGT
TACCCTAGGGATAACAGCGCAATCCTTTCCTAGAGTCCCTATCGACGAAAGGGTTTACGA
CCTCGATGTTGGATCAGGACATCCTAATGATGTAGCCGTTATTAAGGGTTCGTTTGTTCA
ACGATTAATAGTCCTACGTGATCTGAGTTCAGACCGGAGAAATCCAGGTCAGTTTCTATC
TATGAATTTATCTTTCCTAGTACGAAAGGACCGGAAAAATGAAGCCAATA-CCCCAGGCA
CGCTTCACTTTCATCTATTGAAGTAAACTAAAATAGATAAGAAAAAATTAAC--TATTGC
CCAAGAAAAGG---GCTGTTGGGGTGGCAGAGCCTGGTAATTGCAAAAGACCTAAGCTCT
TTATTCCAGAGGTTCAAATCCTCTCCTCAACTATGCTAGAAGCCCTACTCCTTTACTTTA
TTTGCCCCCTTACCTATATTGTCCCTATCTTGTTAGCCACAGCATTCCTTACCCTGGTTG
AACGAAAGATCCTCGGCTACATGCAGCTTCGTAAAGGCCCCAACATCGTAGGCCCCTACG
GTCTTCTTCAACCTATTGCAGACGGCCTAAAACTATTTACCAAAGAACCCATTTACCCGT
CAGCATCCTCCCCATTTCTGTTCTTGATCGCCCCCACAATAGCCCTTACTCTGGCCCTCC
TCATATGAATGCCCCTTCCCCTCCCCCACTCTGTCATCAATCTTAACTTAGGTTTATTGT
TTATTCTAGCAATCTCAAGTCTAACCGTCTATACCATCTTAGGCTCCGGATGAGCATCAA
ATTCAAAATACGCCTTGATAGGAGCTTTACGAGCTGTGGCACAAACAATCTCCTACGAAG
TGAGCCTCGGACTGATCCTCCTATCAATGATTATTTTCACAGGGGGATTTACCCTCCATA
CCTTTAACCTAGCACAGGAAACAGTCTGATTAATTATCCCTGGATGACCCCTGGCCCTAA
TATGATATGTATCAACCCTAGCAGAAACTAACCGAGTACCATTTGATCTAACAGAGGGAG
AATCAGAACTAGTCTCTGGTTTCAACATCGAATATGCGGGGGGCTCTTTCGCCCTATTCT
TCCTTGCTGAATACACAAATATTCTACTAATAAACACCCTCTCAGTCATCCTCTTCATAG
GCTCCTCCTATGATCCCCTCTTTCCAGAAATCTCAACCCTCAGCCTCATAATAAAAGCAA
CCCTGCTCACCCTACTTTTTTTATGAATTCGAGCATCATACCCTCGCTTTCGCTATGACC
AACTCATACACTTAGTGTGAAAAAACTTCTTACCCCTAACCTTAGCAATTATACTATGAC
ATATTGCCCTTCCCGTGGCTTCAGCAAGCTTGCCCCCTCTAACCTAA----AAGGAAGCG
TGCCTGAACAAAAGGACCACTTTGATAGAGTGGATAATGAAAGTTAAAACCTCTCCTCTT
CC---TAGAAAAATAGGATTTGAACCTATACCTAAGAGATCAAAACTCTCCGTACTTCCA
GTTATACCATTTTCT----AAGTAAGGTCAGCTAATGAAGCTTTTGGGCCCATACCCCAA
CCATGTCGGTTAAAATCCTTCCTTTACTAATGAATCCCCTTGTATTAACCATCGTCATCT
CAAGCCTAGGCCTAGGAACCATCCTCACATTCATTGGCTCACACTGACTATTAGTCTGAA
TAGGTCTTGAAATCAACACTTTAGCTATCCTTCCCCTAATAATCCGCCAGCACCACCCCC
GAGCGGTAGAAGCCTCCACAAAATACTTTATCACACAAGCCACTGCCTCAGCCCTTCTCT
TATTTGCTAGTGTTACAAACGCCTGAACCTCAGGCGAATGAAACCTAGTCGAAATAGTTA
GCCCAGGCTCTGCCACACTGGCCACAATCGCATTGGCCCTAAAAATCGGCTTAGCCCCCC
TTCACTTCTGACTCCCCGAAGTCCTTCAAGGCTTAGACCTAACCACGGGCCTTATCCTCT
CCACCTGACAAAAACTTGCCCCATTCGCCATTCTTCTGCAACTCTACCCCTCACTAAACC
CCAATCTACTAATTCTTCTTGGAGTCCTGTCAACTATAGTGGGGGGCTGAGGGGGATTAA
ACCAGACCCAACTACGAAAAATCCTAGCATACTCCTCAATCGCTCACCTTGGTTGAATAA
TTTCCATTCTCCACTACTCCCACAACCTAACCCAACTTAATCTAATTCTTTATATTATTA
TAACCTCAACAACCTTCCTTCTGTTTAAAACATTTAACTCAACAAAAATCAACTCTGTCT
CCTCCTCTTCATCAAAGTCCCCCTTGCTCTCCATTATTGCCCTCCTAACTCTCCTCTCTC
TCGGAGGCCTGCCCCCTCTTTCAGGCTTTATACCAAAATGGCTCATCTTACAAGAATTGA
CTAAACAAGACTTAATTGTCCCCGCCATCATTATAGCTATAATGGCCCTCCTTAGTTTAT
TCTTCTACCTACGCCTGTGCTACGCTACAGCACTAACCATAACCCCCGCCCCAATTAATA
TACTGACATCATGACGCACCAAATTATCCCAC---AACCTGGCCCTGACAACCACTGCCT
CATTGTCCATCTTCCTCCTCCCAATCACCCCCGCCATCCTCATACTAATATCCTAAGAAA
TTTAGGTTAACAACAGACCAAAAGCCTTCAAAGCTTTAAGTAGAAGTGAAAATCTCCTAA
TTTCTGTTAAGATCTGCAAGACTTTATCTCACATCTTCTGAATGCAACCCAGATACTTTC
ATTAAGCTAAAACCTTTTCCTAAATAAGTAGGCCTTGATCCTACAAAATTTTAGTTAACA
GCTAAGCGTTCAATCCAGCGAACTTTTATTTA---CTT--TCTCCCGCCGTCAAAAAAAA
AGGCGG-----GAGAAAGTCCCGGGAGA--AACTAATCTCCATCTTTGGATTTGCAATCC
AACATA-AACAGCTACTGCAGGACTATGGTAAGAAGAGGAATTGGACCTCTGTTCATGGG
GTTACAATCCATCACTT-AGTTCTCAGTCACCTTACCTGTGGCAATTAATCGATGACTAT
TTTCTACAAACCACAAAGACATTGGCACCTTGTATTTAATCTTTGGTGCATGAGCAGGAA
TGGTGGGGACAGCCCTAAGCCTTTTAATTCGTGCCGAACTGGGTCAGCCTGGTTCCCTCC
TAGGGGATGATCAGATTTATAATGTTATTGTAACCGCCCATGCATTTGTAATAATTTTCT
TTATGGTCATGCCCGTAATAATTGGAGGCTTTGGAAATTGACTAGTACCTTTAATGATCG
GAGCACCAGACATAGCCTTCCCCCGAATAAATAACATAAGTTTCTGGCTCCTACCCCCTT
CTTTCCTTCTACTCTTGGCCTCAGCCGGAGTTGAGTCAGGAGCCGGCACTGGCTGAACAG
TCTACCCTCCCCTAGCTGGCAACTTAGCACACGCCGGAGCATCTGTTGATCTAGCCATTT
TCTCCCTCCACCTGGCTGGTATCTCGTCCATCCTAGCTTCCATTAACTTCATTACAACCA
TCATCAACATAAAACCCCCAGCAATCTCCCAATACCAAACACCCCTGTTTGTCTGGTCCA
TTCTAGTGACAACCATCCTCCTTCTTTTAGCACTCCCAGTGCTCGCCGCTGGCATTACAA
TACTACTTACGGACCGAAACCTAAACACAACATTCTTTGATCCGGCCGGAGGAGGTGATC
CTATCCTCTACCAGCATCTGTTCTGATTTTTTGGCCATCCAGAGGTCTACATTCTTATCC
TTCCTGGCTTTGGGATAATCTCCCATGTTGTAGCCTACTACTCTGGCAAAAAAGAACCCT
TTGGCTACATGGGAATAGTTTGAGCAATAATAGCAATTGGCCTGCTAGGCTTCATCGTCT
GGGCCCATCATATGTTTACCGTAGGAATGGATGTTGACACGCGAGCCTACTTCACCTCAG
CAACGATAATTATCGCCATCCCTACAGGTGTAAAAGTCTTCAGTTGACTAGCGACCCTTC
ATGGAGGCTCTGTCAAATGAGAGACCCCCTTACTATGGGCTCTTGGGTTTATCTTCCTAT
TCACAGTAGGAGGCCTGACAGGGATTGTACTAGCCAACTCTTCTCTAGACATCGTCCTCC
ACGACACTTACTATGTAGTAGCCCATTTCCACTATGTCCTCTCAATAGGGGCCGTATTCG
CTATTATGGCGGGCTTTATCCACTGATTCCCTTTAATAACCGGCTACACCCTCCACTCGA
CTTGAACAAAAATCCAATTCGCAGTTATATTTATTGGAGTAAATCTGACATTCTTCCCAC
AACACTTCCTAGGCCTCGCTGGAATGCCACGACGTTACTCAGACTACCCAGACGCTTACA
CCTTATGAAACACAGTCTCCTCTATCGGCTCCTTAATCTCACTCGTGGCTGTAATCATGT
TCTTATTTATTATTTGAGAAGCATTTGCCTCAAAACGAGAAGTCCTATCCGTTGAACTAC
CGCACACAAATGTCGAATGACTACACGGTTGCCCTCCACCCTATCACACATATGAAGAGC
CAGCCTTTGTTCAAGTTCAACGAAA--CTTATAGGACAAGAAAGGAAGGAATTGAACCCC
CATATGTTAGTTTCAAGCTAACCACATTACCACTCTGCCACTTTCTTC-ATAGAGGCCCT
AGTAAAAACATATTACACTACCTTGTCAAGGCATAATTGCAGGTTAGAATCCTGCGGGTC
TTAGA-GCTAATGGCACACCCCTCACAATTAGGATTTCAAGATGCAGCCTCCCCAGTCAT
AGAAGAACTTATTCACTTTCACGACCACACACTAATAATTGTATTTCTAATTAGCGCCCT
GGTTCTTTATATTATTACAGCGATAGTATCAACAAAACTTACAAACAAATACATCCTCGA
TTCCCAAGAGATTGAAATCGTTTGGACTATCCTCCCCGCCATCATCCTCATTATAATCGC
CCTACCATCCTTACGAATTTTATACCTAATAGACGAGATTAATGACCCCCACTTGACCAT
TAAAGCCATAGGCCATCAATGGTACTGAAGCTACGAATACACAGACTACGAAGATCTAGG
CTTTGACTCTTACATGATTCAAACCCAAGACTTAGCCCCCGGCCAGTTTCGCTTATTAGA
GACAGACCATCGAATAGTAGTTCCCATAGAATCCCCCGTACGTGTACTAGTGTCCGCAGA
AGATGTCTTACACTCATGGGCCGTACCAGCCTTAGGGGTTAAAATAGACGCTGTCCCAGG
GCGTTTAAATCAAACTGCCTTCATCATCTCCCGGCCCGGTGTCTATTATGGTCAGTGTTC
AGAAATCTGTGGGGCCAACCACAGCTTTATACCTATTGTAGTAGAAGCAGTTCCTCTTGA
ACACTTCGAAGCCTGATCTTCATTAATACTAGAAGAAGCCTCACTAAGAAGCTAAACTGG
GCCTAGCGTTAGCCTTTTAAGCTAAAAACTGGTGACTCCCTACCACCCTTAGTGATATGC
CTCAATTAAACCCTCACCCTTGACTAATTATTCTCCTGTTTTCATGAATAATTTTCCTCA
TTGTCTTACCAAAGAAAGTGATAAATCACCTATTCACCAACCACCCAACATTAAAAAGTG
CAGAAAAATCTAAACCAGCACCCTGAAACTGACCATGGTCCTAAACTTTTTTGACCAATT
CCTAAGCCCCTCCCTCCTTGGAGTCCCATTAATTGCCCTCGCAATCACCCTACCATGATT
AATTTTTCCAACCCCAACTGGCCGATGACTCAGTAATCGACTCATAACACTCCAAAGCTG
ATTCATTAACCGATTTGTTTACCAACTCATACAGCCCATTAACTTCGCTGGCCATAAATG
AGCAATACTATTTACAGCTCTAATACTATTCCTAATTTCTATCAACCTACTGG-------
------------------------------------------------------------
-----------------GCCTTCTTCCCTACACCTTTACACCCACAACACAACTCTCCCT
CAACATAGCATTCGCCCTTCCCTTATGATTTACTACCGTCCTAGTCGGAATGCTCAATCA
GCCCACCATTGCACTAGGACATTTTCTGCCCGAAGGCACGCCCACCCCTTTAGTCCCCGT
CTTAATTGTCATTGAAACCATTAGTTTATTTATCCGACCACTAGCGCTAGGGGTCCGACT
AACTGCTAATTTGACAGCAGGTCACCTACTTATACAACTAATTGCAACCGCAGCCTTTGT
ACTTATTACTATCATGCCCGCCGTAGCATTACTCACATCAATTGTTTTATTTCTACTTAC
AATCTTAGAAGTGGCTGTAGCAATAATTCAAGCATACGTATTCGTCCTCTTATTAAGCCT
CTACCTACAAGAAAATGTTTAATGGCTCACCAAGCACACGCATATCATATAGTTGACCCC
AGCCCATGACCACTGACCGGGGCTACAGCCGCCCTTTTAATGACATCCGGCCTAGCCATC
TGGTTTCACTTCCACTCTCTAATTCTCCTCTACCTAGGACTGACCCTTCTCCTACTAACT
ATAATCCAATGATGGCGCGATATTATCCGAGAAGGAACATTTCAAGGCCACCACACACCT
CCCGTTCAAAAAGGCCTCCGCTACGGAATAATTCTATTCATCACATCAGAAGTGTTCTTT
TTTCTAGGCTTTTTCTGAGCCTTTTACCAATCAAGTTTAGCCCCCACCCCTGAGCTAGGA
GGATGCTGACCCCCAACAGGAATTAGTCCTATAGACCCATTTGAAGTGCCACTCCTAAAT
ACTGCAGTTCTGCTGGCCTCCGGTGTAACAGTAACCTGGGCTCACCATAGCCTTATAGAA
GGCAATCGAAAAGAAACCATTCAAGCCCTCACTCTCACTATCCTTCTAGGTATTTACTTC
ACAGCCCTACAAGCCATAGAGTACTATGAAGCCCCTTTTACTATCGCTGATGGGGTCTAT
GGAACTACATTCTTCGTAGCCACAGGATTTCACGGCCTCCATGTTATTATTGGCTCAACA
TTCCTAATAATCTGCCTATTACGACAGATTCAATACCACTTCACATCCCAACACCACTTT
GGATTTGAAGCTGCTGCATGATACTGACACTTTGTGGACGTAGTGTGATTATTCCTCTAT
GTTTCCATTTATTGATGAGGCTCATAACTGCTTTTCTAGTATAGACTAGTACAAATGATT
TCCAATCATTTAATCTTGGTTAAAATCCAAGGAAAAGTAATGAACCTCATCATGTCTTCT
GTTGCGGCTACGGCCCTGGTTTCCCTAATCCTTGTATTCATCACATTCTGGCTTCCATCT
CTCAGCCCAGACAACGAAAAACTCTCCCCATATGAATGTGGCTTCGACCCTCTTGGAAGT
GCACGTCTTCCATTTTCCCTACGTTTCTTTCTCGTAGCCATCCTATTTCTGCTATTCGAC
CTAGAAATTGCTCTTCTTCTCCCCCTCCCCTGAGGGGATCAACTTCTATCCCCGCTCTAC
ACACTGCTTTGAGCAGCAATCATCTTAATTCTACTTACCCTCGGTCTCGTCTATGAATGA
CTCCAAGGGGGATTAGAATGGGCAGAAT-GGATATTTAGTCTAAACA-AAGACCACTAAT
TTCGGCTTAGTAGACTATGGTGAAAATCCATAAATATCTTATGTCCCCCCTATATTTTAG
CCTCAACTCAGCATTTATACTAGGCCTGATGGGTCTCGCACTCAACCGTTATCATCTCTT
ATCCGCACTTTTATGCCTGGAAAGCATACTACTAACTCTATTCATTGCCACTGCTATCTG
GACTCTAACACTGAACTCTGTCTCATCCTCAATCTTCCCTATGATTCTCCTTACATTCTC
GGCCTGCGAAGCCAGCGCAGGCCTGGCTATTCTAGTGGCCACCTCCCGCTCCCACGGTTC
TGATAACCTACAAAACCTAAATCTTCTCCAATGCTAAAAGTTCTTATCCCAACTATCATA
CTCTTCCCAACCACATGAGTTATTAACAAAAAGTGGCTATGGCCCATAACCACCTCCTAC
AGCCTTCTAATTGCACTGTCAAGCCTAATCTGATTCAAATGGAACATCGACATCGGCTGA
GACTTCTCCAACCAGTTTATGGCCATTGACCCTTTATCCTCCCCTCTACTAATTCTCACA
TGCTGACTTCTTCCGCTGATGATTTTGGCCAGCCAAAACCATATCTCCCCAGAACCAATT
ATTCGACAACGAACATATATCTCACTCCTAATCTCCCTCCAGACTTTTCTTATTCTAGCC
TTCTCCGCAACCGAAATAATTATATTTTACATTATATTTGAAGCCACACTTATCCCCACT
CTCATTATTATTACGCGATGAGGTAACCAGACAGAACGCCTTAATGCAGGGACCTACTTC
CTATTTTACACCTTAATTGGCTCCCTTCCTCTTCTCATTGCCCTTCTACTTATACAAAAT
AACCTCGGCACCCTGTCCATAATTATTATACAACACTCACAACCCCTCACTCTGACTTCA
TGGGCTGACAAACTGTGATGGGTGGCCTGCCTTCTCGCTTTTCTCGTTAAAATGCCCTTA
TATGGAATCCACCTCTGACTTCCTAAAGCCCACGTTGAAGCCCCAATTGCCGGCTCTATA
ATCCTAGCTGCCGTCTTACTTAAACTAGGGGGATACGGCATAATACGAATTATTGTAATA
CTAGACCCTCTTACCAAAGAAATAGCCTACCCATTCCTAATTTTGGCCATCTGAGGGATT
GTTATAACCAGCTCTATCTGCCTGCGACAAACTGACCTCAAATCTCTTATTGCCTACTCA
TCAGTTAGCCACATGGGCCTAGTCGCAGGGGCAATTCTCATCCAAACCCCATGAAGCTTT
GCAGGGGCAATTACGCTAATGATTGCTCATGGCCTAATCTCCTCCGCCCTATTCTGCTTG
GCTAACACAAACTACGAGCGAATTCATAGCCGAACAATACTTCTGGCCCGAGGCCTGCAA
GTCATTCTCCCACTAATGGCAACCTGATGATTCCTCGCTAGCCTTGCCAACCTTGCCCTT
CCCCCCTCCCCCAATCTCATAGGAGAACTCCTCATTATCACCTCATTGTTTAACTGATCT
AACTGAACCATCACCCTCTCAGGTCTTGGAGTACTAATCACAGCCTCCTACTCCCTCTAT
ATATTCCTAATAACCCAACGCGGTCCTACCCCCCTCCATATCCTATCACTAAGCCCGACC
TATACACGAGAACATCTCCTCCTTAGCCTCCACCTTATGCCTGTCCTGCTTCTAATATTT
AAACCTGAACTTATCTGAGGCTGGACACTCTGTATTTATAGTTTAACCAAAACATTAGAT
TGTGGTTCTAAAAATAAAAGTTAAAATCTTTTTAATTACCGAGAGAGGTCCGG-GACACG
AAGAACTGCTAATTCTT-CTCATCATGGCTCGAATCCATGACTCACTCGGCTTCTGAAAG
ATATTAGTAATCTATTGGTCTTAGGAACCAAAAACTCTTGGTGCAACTCCAAGCAAAAGC
TATGAACACCATCTTTAACTCATCCTTCCTCCTAATCTTTATTATCCTCATCCTTCCATT
AATAACCTCACTAAGCCCCAAAGAACTAAACATTAACTGAGCCTCCTCCCATGCGAAGAC
AGCTGTAAAGACCTCTTTCTTCATTAGTCTTATCCCCCTGTCTATTTTCCTAGATCAAGG
CTTAGAGTCAATTATAACTAACTTCAACTGAATAAACATTGGGCCTTTTGACATTAACAT
GAGTTTTAAATTTGACTCATACTCAGTCGTATTTACCCCCGTAGCCCTCTACGTCACCTG
ATCCATCCTTGAATTTGCCCTCTGATATATACACTCTGACCCAAACATTAACCGTTTCTT
CAAATATCTTCTGCTCTTCCTAGTCTCAATAATCATCCTAGTCACCGCCAACAACATGTT
CCAGCTATTCATCGGCTGAGAAGGAGTGGGAATCATATCTTTCCTCCTCATTGGTTGGTG
ATACAGCCGAACAGACGCCAACACAGCCGCCCTGCAAGCTGTGATTTATAACCGGGTAGG
GGATATCGGACTAATTCTCAGCATAACCTGACTAGCCATAAACCTAAACTCCTGAGAAAT
ACAACAATTGTTTATCCTATCCAAAGATATAAATCTAACCTTCCCCCTCCTCGGCCTTGT
CCTAGCCGCAGCCGGAAAATCCGCACAATTCGGTCTCCACCCTTGGCTCCCCTCAGCTAT
AGAAGGCCCCACACCAGTCTCCGCCCTACTCCACTCCAGCACAATAGTTGTCGCCGGCAT
TTTCCTCCTAATCCGTCTTCACCCGCTAATCCAAGACAACCAATTAGTCCTTACAGTATG
CCTATGCCTGGGGGCATTAACCACCCTTTTCACCGCAGTGTGTGCTCTCACCCAAAACGA
CATCAAAAAAATCATTGCCTTCTCAACATCCAGCCAACTCGGACTAATGATAGTAACAAT
TGGCCTCAACCAACCCCAACTAGCCTTCCTCCACATCTGTACCCACGCCTTCTTCAAAGC
TATGCTTTTCCTTTGTTCTGGGTCTATCATCCACAGTCTCAACGATGAACAAGACATCCG
TAAGATAGGGGGCCTCCATAAACTCTTACCCTTCACCTCATCCTCCCTGACTGTTGGAAG
CTTAGCCCTTACAGGCATACCTTTCTTATCAGGCTTTTTTTCAAAAGATGCCATCATTGA
ATCCATAAACACTTCTCACCTCAACGCCTGAGCCCTTATCCTAACCCTAATCGCAACATC
ATTCACAGCTATTTACAGCCTTCGCCTCATCTTCTTCGCATTAATAAATTTTCCCCGATT
CAACCCACTCTCCCCTATTAATGAAAATAACCCCATAGTTATTAATCCCATCAAACGCCT
AGCTTACGGAAGCATCCTAGCCGGTCTCATTATTACATCTAACTTAACTCCCACAAAGAC
TCAGATCATAACCATGCCCCCTCTATTAAAACTCTCCGCCCTACTGGTGACTATCATTGG
CCTTCTACTAGCCCTAGAACTAGCTAATCTAACCAACACTCAGCTCAAAACAACTCCTAC
TCTCTTCCCCCATCACTTCTCAAATATACTAGGATTCTTCCCACAAATTATCCACCGCTT
TCTGCCTAAAATCAGTCTAACCTGATCCCAACATGTCTCCACTCACCTAGTTGACCAGTC
ATGGTATGAAAAAATTGGACCAAAAAGCCCTCTCATCCAACAAATTCCATTAATTAAAAT
ATCCACTCAACCTCAACAAGGTTACATTAAAGTTTATCTTATGTTACTCTTCCTTACCCT
AACCCTAGCCTTACTCACTGCCCTAACCTAACCACTCGTAGGGTTCCCCATGATAACCCC
CGAGTTAACTCCAACACCACAAACAATGTCAATAATAACACCCACCCACTTAAAACTAAT
AATCACCCACCATCACCATAAAGCAAAGCCACCCCCACAAAATCCCCCCGAGTTATCTCT
ATACTGTTCATCTCCTCCACCCCTGATCAACTTAACTCAAATCACTCCACCATGAAATAT
TTACCCGCAAGAAATAACGTCACTAAATAAAAACCGACATACAACAAAACAGACCAATTA
CCCCACGACTCGGGGTAAGGCTCAGCGGCAAGTGCCGCCGTATAAGCGAATACCACTAAT
ATGCCTCCCAAGTAAATCAAAAACAAAACTAATGACAAAAAAGACCCACCATGTCCCACC
AACAAACCACACCCTACCCCTGCAGCTATAACCAATCCCAGTGCAGCATAATAAGGGGAA
GGATTAGATGCCACTCCTATTAAACCCAGTACCAAACAAACCGTTATCAAAAACATAATA
TATACCATTATTCCTACCTGGACTCTAACCAAGACCAACAACTTGAAAAACTGTCGTTGT
TTATTCAACTATAAGAA-TTCATGGCCCTAAATATCCGAAAAACCCACCCTCTACTAAAA
ATCGTCAACCAAACTCTAATTGATCTTCCCGCCCCCTCAAACATCTCCGTCTGATGAAAC
TTTGGCTCACTTCTAGGACTATGTCTAATTATTCAAATCGTTACAGGACTCTTCTTAGCC
ATACATTATACCGCAGACATCTCCCTAGCTTTCTCCTCTGTTGTTCATATCTGCCGCGAC
GTTAATTATGGGTGACTTATCCGTAACATCCACGCCAACGGAGCCTCCCTCTTCTTTGTT
TGTATCTACTTTCACATCGCCCGAGGCCTTTACTATGGCTCCTACCTCTACAAAGAGACT
TGAAACATCGGAGTAATCTTACTATTCCTTCTCATAGCCACAGCCTTCGTGGGCTACGTC
CTACCTTGAGGTCAAATATCCTTCTGGGGCGCAACAGTCATTACCAACCTCCTCTCCGCT
TTCCCCTATGTTGGTGATGTACTAGTACAATGAATCTGAGGCGGCTTCTCAGTAGATAAC
GCCACCCTAACACGATTTTTCGCATTTCACTTCCTCCTCCCCTTCCTAATCACCGCATTG
ATAATCATCCACGTCCTCTTTTTACACGAAACAGGCTCAAACAACCCTATGGGTCTCAAT
TCTGACATAGACAAAATCTCCTTTCACCCCTACTTCTCCTATAAAGACGCACTCGGATTC
TTAACCCTTCTTATCCTCCTAGGAGTCCTAGCCCTATTCCTACCTAACCTCTTAGGTGAC
GCCGAAAACTACATCCCTGCCAATCCTCTCGTCACCCCTCCCCACATTAAACCCGAGTGG
TACTTCCTATTTGCCTACGCCATCCTCCGATCCATCCCTAATAAACTAGGGGGTGTCCTA
GCCCTTCTATTCTCCATCCTCATCCTTATACTAGTCCCCCTCCTCCATACCTCTAAACAA
CGAAGTAGCACCTTTCGCCCACTTACACAAATTTTCTTCTGAACTCTTGTCACCAATATA
CTCATTCTAACTTGAATTGGGGGACAACCAGTTGAACAACCATTCATTCTCATTGGACAA
ATTGCATCTATCTCCTACTTTTCTCTATTCCTCATTGCATTGCCCCTTGCCGGCTGATGA
GAAAACAAAATCCTCAACCTTAACTAATTTTGATAGCTTAGCC-T---AAAGCGTCGACC
TTGTAAGTCGAAGACCGGAGGTTTGAACCCTCCTCAAGAT--------------------
---------------ACATCAGGGGAAGGAGGGTTAAACTCCTGCCCTCGGCTCCCAAAG
CCAAGATTCTGCCCAAACTGCCCCCTG-AGTGCTGTCAAAGCATGAAAGCCAAAT-----
--------------------------------------------------------ACCC
TTTTGGTTTTCAAAAAATGAGTCGGTTCAACATATTAATGACATGGCCCACATACCTTAA
TACAAGGACATA------TCTCATCTCGACTACATCACCCTATTTGACCTTCACCTATTG
G-TTTCACACTCTATGTATAATACTCATTGATTTACATTCCCCTATTTCATTACATTTTA
TGCGTTATCCCCATTACTGTACTAATCACT------------------------------
------------------ATTTCATTACACTTTACTC-TTGATCCTCATTAACCTATAAT
CAAAATTTTCATATCATCAAATTACTCCTTCCACCCTCAAATATCTCT-GTATATCT---
--------TATGCGGGCTGGTAAGAACATCACATCCCGCTATTGTAAGGAAAAAATTGCT
CTATTTGTGGCGCTGTACTCGATTAATCCCTATCAATTGACCAGAACTGGCATCTGATTA
ATGCTCGAGCTA------------------------------------------------
------CTTCAGTCCTTGATCGCGTCAAGAATGCCAGCCCGCTAGTTCCCTTTAATGGCA
CCTTCGTC-CTTGATCGCGTCAAGATTTATTTTCCACCC--TGTTTTTTTGGGGGGGGAT
GAAGC-CATCGCTATTCCCCGGAGGGGCTG-AACTGGGACACTGAGATAAACCTGTAATC
CCCTCGACACTCTTCT-GTAATAC-----TCATTACTTATCATTCAT-GAATTAAGATTG
TCAAGTTGACCATA-ACTGAAAGGGATG-GAGGAAGTCACGCCATAGCGGATACGTTTCG
ATTTTTTTGATTAAAGAAACTATGGTTTAAAAAAGACATTTTCTTAACCCCCATCCAGAT
TGATCCTATCACTGTACGTTAGTGTAAAATACATTTCACTGTTTGAATACATTCATTACT
TAATCGGACATAA-ATTCATCATTATTAAGTTTCCCCCTGGGTTGTGAAAAATTGGAGCC
---------GCTTAAAAAAAGATAAACATTTTTTTGGT--AAAAACCCCCCTCCCCC-TA
ATATACACGGACTCCTCGAAAAACCCCTAAAACGAGGGCCGGACATATATTTTGAAATTA
GCA----TGCGAAATCTATTCTGTATTTATATTGTCACACTATGAT----
>Isurus_paucus
GTGTAGCTTAA-TTTAAAGCATGGCACTGAAGATGCTAAGATGAAAAATGACA-ATTTTC
CGCAGGCATG-AAGGTTTGGTCCTGGCCTTAGTATTAATTGTAACCAAAATTATACATGC
AAGTTTCAGCATCCCTGTGAAAATGCCCTAACTACTCTGTCAATTAGTTAGGAGCGGGTA
TCAGGCACACATGCACGTAGCCCAAGACACCTTGCTAAGCCACACCCCCAAGGGACTTCA
GCAGTAATAAATATTGATCACATGAGCGCAAGCTCGAATCAGTTAAAGTTAAC-AGAGTT
GGTCAATCTCGTGCCAGCCACCGCGGTTATACGAGTAACTCACATTAATACT-TCCCGGC
GTAAAGAGTGATTTAAGGAATATCTGACAATAACTAAAGTTAAGACCTTACCAAGCTGTC
ACACGCACCCATAAGCGGAACCATCAACAACGAAAGTGACTTTACCCT--ACTAGAAATC
TTGATGTCACGACAGTTAGACCCCAAA-CTAGGATTAGATACCCTACTATGTCTAACCAC
AAACTTAAACAA-TAACTCACTATATTGTTCGCCAGAGTACTACAAGCGCTAGCTTAAAA
CCCAAAGGACTTGGCGGTGTCCCAAACCCACCTAGAGGAGCCTGTTCTGTAACCGATAAT
CCCCGTTAAACCTCACCACTTCTAGCCATCCCCGTCTATATACCGCCGTCGTCAGCTCAC
CCTGTGAAGGCTC-AAAAGTAAGCAAAAAGAACC--AACTCCCACACGTCAGGTCGAGGT
GTAGCGAATGAAGTGGGTAGAAATGGGCTACATTTTCTATAAAGAAA--ACACGAATGGT
AAACTGAAAAATTATCTGAAGGTGGATTTAGCAGTAAGAAAAGACTAGAGAGCTTCTCTG
AAACCGGCTCTGGGACGCGCACACACCG-CCCGTCACTCTCCTCGAAAG-AAGTCTA--C
TTATTTTTAATT-AAAGAAAAATACCAAGAGGAGGCAAGTCGTAACATGGTAAGTGTACT
GGAAAGTGCACTTGGAATCAAAATGTGGCTGAACCTAGTAAAGCACCTCCCTTACACCGA
GGAAATACCCGTGCAATTCGAGTCATTTTGA-ACATTAAAGCTAGCCTGTCCACCT--AC
CTTAAACCCAACATTATTACTCTACCTAACT--CGTAAG-CTCCTAACTAAAACATT-TT
ATCTCTTTAGTATGGGCGACAGAACAAAAACT--CAGCGCAATAGACTA-TGTACCGCAA
GGGAGAGCTGAAAGAGAAATGAAACAAA---TAATTAAAGTAAGAAAAAGCAG-AGATTC
TACCTCGTACCTTTTGCATCATGATTTAGCTAGAAAAACT-AGACAAAGAGA-TCTTTAG
CCTACCTTCCCGAAACTAAACGAGCTACTCCGAAGCAGCACAACT--TAGAGCCAACCCG
TCTCTGTGGCAAAAGAGTGGGAAGACTTCCGAGTAGCGGTGACAAGCCTATCGAGTTTAG
TGATAGCTGGTTGTCCAAGAAAAGAACTTCAATTCTGCACTAATTCTTTCATCACCAAA-
-AAGTCT-ACCATACCAGGGCTAAAAATATAAGAATTAGTAGTTATTCAGAAGAGGTACA
GCCCTTCTGAATCAAGATACAACTTTCAAAGGAGGGAAATGATCATATTTACCAAGGTTC
--TCA--CCTCAGTGGGCCCAAAAGCAGCCACCTGTAAAGTAAGCGTCACAGCTCCAGTC
TCACAA--AAACCTATAATTTAGATAATCTTCTCAGCACCCCCTTAACTTTATTGGACTA
TTT--TATAAACTTATAAAAGAAATTATGCTAAAATGAGTAAT-AGGAGGACAAACCTCT
CCCCGACACAAGTGTATGTCAGAAAGAATTAATTCACTGACAATT-ATACGAACCCAGAC
TGAGGTTATTATACCTTATTTTACCTTAACTAGAAAATCTTA------------------
------------------------------------------------------------
--------------------------------------TTAT-AACATTCGTTAACCCTA
CACAGGAGTGTCTTAAGGAAAGATTAAAAGAAAGTAAAGGAACTCGGCAAACACGAACTC
CGCCTGTTTACCAAAAACATCGCCTCTTG---GAA-CTCATAAGAGGTCCCGCCTGCCCT
GTGACAATG--TTTAACGGCCGCGGTATTCTGACCGTGCAAAGGTAGCGTAATCACTTGT
CTTTTAAATGAAGACCCGTATGAAAGGCATCACGAGAGTTCAACTGTCTCTATTTTCTAA
TCAATGAAATTGATCCACCCGTGCAGAAGCGGGTATAATCACATTAGACGAGAAGACCCT
ATGGAGCTTCAAACACATGAATTAATTATGTAGA--CTAACTACCCCACGGGTATAAACA
AAA-ATACAACACTTTTAATTTAAC-TG-TTTTGGTTGGGGTGACCAAGGGGAAAAACAA
ATCCCCCTTATCGACCGAGTGCTCTCAAACACTTAAAAATTAGAATTACAATTCTAATTA
ATAAAACATTTACCGAA-AAATGACCCAGGATTT-------CCTGATCAATGAACCAAGT
TACCCTAGGGATAACAGCGCAATCCTTTCTCAGAGTCCCTATCGACGAAAGGGTTTACGA
CCTCGATGTTGGATCAGGACATCCTAATGATGCAGCCGTTATTAAGGGTTCGTTTGTTCA
ACGATTAACAGTCCTACGTGATCTGAGTTCAGACCGGAGAAATCCAGGTCAGTTTCTATC
TATGAATTTATTTTTCCTAGTACGAAAGGACCGGAAAAATGAAGCCAATG-CCCCAGGCA
CGCTTCATTTCCATCTATTGAAATAAACTAAAATAGATAAGAAAAAGCCAAC--CACCAC
CCAAGAAAAGG---GTTGTTGGGGTGGCAGAGCCTGGTAAATGCAAAAGACCTAAGTTCT
TTATTCCAGAGGTTCAAATCCTCTCCTCAACTATGCTTGAAGCCCTCCTCCTCTACTTAA
TTTGTCCACTTACCTACATTATCCCCATCCTACTAGCTACAGCCTTCCTCACCCTAGTTG
AACGGAAGGTCCTTGGCTATATACAACTCCGTAAGGGCCCCAACATTGTAGGCCCGTACG
GTCTCCTTCAACCCATTGCAGACGGCCTAAAACTATTTACCAAAGAACCCATTTATCCAT
CGGCATCCTCCCCATTTCTATTCTTAATCACCCCCACAATAGCCCTCACACTAGCTCTCC
TCATATGAATACCTCTCCCCCTCCCCCATTCCGTCATCAACCTCAACTTAGGCTTACTAT
TTATTTTAGCAATCTCGAGTCTGACCGTCTACACCATCTTAGGCTCCGGATGGGCATCAA
ATTCAAAATACGCCCTGATAGGAGCCTTACGAGCTGTAGCACAAACAATTTCCTATGAAG
TGAGCCTCGGACTTATCCTGCTCTCAATAGTCATTTTTACAGGGGGCTTCACCCTCCATA
CCTTTAACTTAGCACAAGAAACAGTCTGACTAATTATTCCAGGGTGACCATTGGCCCTAA
TATGGTACGTATCGACCCTAGCAGAAACCAACCGAGTACCGTTTGATTTAACAGAAGGGG
AATCAGAACTAGTCTCAGGTTTTAACATCGAATATGCAGGGGGCTCGTTCGCCCTCTTCT
TTCTTGCGGAATATACCAATATTCTACTAATAAACACCCTTTCAGTCATCCTTTTTATAG
GCTCCTCCTATAACCCCCTCTTTCCAGAAATCTCCACCCTCAGCCTAATGATAAAAGCAA
CCCTACTTACCCTACTTTTTTTATGAATTCGAGCATCATATCCTCGCTTCCGCTATGACC
AGCTCATACACCTGGTGTGAAAAAACTTCTTGCCCTTAACCCTAGCAATTATATTATGAC
ATATCGCCCTCCCCGTAGCTTCAGCAAGCTTACCCCCCTTAACCTAG----GAGGAAGAG
TGCCTGAACAAAAGGACCACTTTGATAGAGTGGATAATGAAAGTTAAAACCTTTCCTTTT
CC---TAGAAAAATAGGACTTGAACCTACACCTAAGAGATCAAAACTCTCCGTACTTCCA
ATTATACCATTTCCTAGCCAAGTAAGGTCAGCTAATCAAGCTTTTGGGCCCATACCCCAA
CCACGTCGGTTAAAATCCTTCCCTTACTAATGAGCCCCCTTGTATTAACCATTATTATCT
CAAGCCTAGGCCTAGGAACTATTCTCACATTCATCGGCTCCCACTGACTGCTAGTCTGAA
TAGGTCTTGAAATTAACACCTTAGCCATCCTTCCTCTAATAATCCGCCAACACCACCCCC
GAGCAGTAGAAGCCTCCACAAAATACTTTATTACACAAGCCACCGCCTCAGCCCTACTCT
TATTTGCTAGTGTTACAAACGCCTGAACCTCAGGCGAATGGAACCTAGTTGAAATGGTCA
ACCCAGGCTCTGCCACACTAGCCACAATCGCACTAGCCCTAAAAATCGGCTTGGCCCCCC
TTCACTTCTGACTCCCTGAAGTCCTCCAAGGTCTAGACCTGACTACAGGCCTTATCCTCT
CGACCTGACAAAAGCTTGCCCCATTCGCTATCCTCCTACAACTCTACCCCTCATTAAACC
CTAACCTACTAATTTTTCTTGGAGTCCTCTCAACTATAGTGGGGGGCTGAGGCGGATTAA
ACCAAACCCAACTACGAAAGATTCTAGCCTACTCCTCAATCGCTCACCTTGGTTGAATAA
TTTCCATCCTCCACTACTCCCATAATTTAACCCAACTTAATCTAATCCTTTACATCATTA
TGACCTCAACAACCTTCCTCCTATTTAAGACATTTAACTCAACCAAAATCAATTCTATCT
CCTCCTCTTCCTCAAAGTCCCCCTTACTTTCCATTATTGCCCTCCTAACCCTCCTCTCTC
TCGGAGGCCTTCCCCCTCTCTCAGGCTTCATACCAAAGTGACTTATCTTGCAAGAACTAA
CTAAACAAAACTTAATTATCCCCGCCATTATTATGGCTATAATAGCTCTCCTTAGTCTAT
TTTTCTATCTACGCTTATGCTACGCCACAGCACTAACCATAACCCCAGCCCCAATTAACA
TATTAACATCATGACGAACCAACTTACCCCCC---AACCTGGCCCTAACAGCCACTGCCT
CATTGTCCATTTTCCTTCTCCCAATCACCCCTGCCATCCTTATATTAACGTCCTAAGAAA
TTTAGGTTAACAACAGACCAAAAGCCTTCAAAGCTTTAAGTAGAAGTGAAAATCTCCTAA
TTTCTGTTAAGATTTGCAAGACTCTACCTCACATCTTCTGAATGCAACTCAGATACTTTC
ATTAAGCTAAAACC---TCCTAGATAAATAGGCCTTGATCCTACAAAATCTCAGTTAACA
GCTAAGCGTTCAATCCAGCGAACTTTTATCTA---CTT--TCTCCCGCCGTCAGAAAAAA
AGGCGG-----GAGAAAGCCCCGGGAGA--AACTAATCTCCATCTTTGGATTTGCAATCC
AACATA-AACATCTACTGCAGGACTATGGTAAGAAGAGGAATTGGACCTCTGTTCATGGG
GCTACAATCCATCACTT-AGTTCTCAGTCACCTTACCTGTGGCAATTAATCGATGACTAT
TTTCTACAAACCACAAAGATATCGGCACCCTGTATTTAATCTTTGGTGCATGAGCAGGGA
TAGTGGGAACAGCCCTAAGCCTTCTAATTCGCGCCGAACTGGGTCAGCCAGGTTCTCTTC
TAGGGGACGATCAGATTTATAATGTTATTGTAACCGCCCATGCATTTGTAATGATTTTCT
TCATGGTAATGCCCGTGATAATTGGGGGCTTTGGGAACTGACTGGTGCCTTTAATGATCG
GTGCACCCGATATGGCCTTCCCCCGAATAAACAACATGAGCTTCTGACTCCTCCCCCCTT
CTTTTCTCTTACTGCTAGCCTCAGCCGGGGTTGAATCAGGGGCTGGAACTGGCTGGACAG
TTTACCCTCCCCTAGCTGGTAACTTAGCACATGCTGGGGCATCTGTTGACTTAGCTATCT
TCTCCCTTCACCTAGCAGGTATCTCGTCAATTCTGGCCTCTATTAACTTCATCACGACAA
TCATCAACATAAAACCACCAGCAATTTCTCAGTACCAAACACCCCTATTTGTGTGATCCA
TCCTAGTAACAACTATCCTGCTCCTTCTAGCCCTCCCAGTACTCGCCGCCGGCATTACAA
TACTACTTACGGACCGAAACCTGAACACAACATTCTTTGACCCGGCAGGAGGGGGAGATC
CTATCCTCTACCAACATCTATTCTGATTTTTTGGTCACCCGGAAGTCTACATTCTTATTC
TCCCTGGCTTTGGGATAATTTCCCATATTGTAGCCTACTATTCCGGTAAGAAAGAGCCAT
TTGGCTACATGGGGATAGTCTGAGCAATAATAGCAATCGGCCTACTAGGTTTTATTGTCT
GAGCCCATCACATGTTCACCGTAGGAATGGATGTTGACACACGGGCCTACTTCACCTCAG
CAACGATGATTATTGCCATCCCTACGGGTGTAAAAGTTTTCAGCTGACTGGCAACCCTCC
ACGGAGGCTCTGTCAAATGAGACACCCCCTTGCTATGAGCTCTTGGATTTATTTTTCTAT
TCACAGTGGGGGGCCTAACGGGAATTGTCCTAGCCAACTCTTCTCTAGATATTGTCCTCC
ACGACACTTATTATGTCGTAGCCCACTTCCACTACGTCCTTTCAATAGGAGCAGTGTTCG
CTATCATAGCAGGTTTTATTCACTGATTCCCTTTAATAACCGGTTACACCCTCCATTCAA
CTTGAACAAAAATCCAGTTCGCAGTTATATTTATCGGAGTAAATCTGACATTCTTCCCCC
AACATTTCCTAGGTCTCGCTGGTATGCCACGACGCTACTCAGACTACCCAGACGCTTACA
CTTTATGAAACACAGTCTCCTCTATCGGCTCCCTAATCTCACTTGTAGCAGTGATTATGT
TCCTGTTCATTATTTGAGAAGCATTTGCCTCAAAACGAGAAGTCCTATCCGTCGAACTAC
CCCATACAAATGTCGAATGACTACACGGCTGCCCGCCACCCTACCACACATATGAAGAAC
CAGCATTCGTTCAAGTTCAACGAAC--CCTTTAAAACAAGAAAGGAAGGAATTGAACCCC
CATATGTTAGTTTCAAGCTAACCACATCACCACTCTGCCACTTTCTTT-ATAAAGACCCT
AGT-AAAACACATTACATTACCTTGTCAAGGCACAATTGTGGGTTTGAGCCCCGCGGGTC
TTATA-ACAAATGGCACACCCCTCACAATTAGGATTTCAAGATGCAGCCTCCCCAGTTAT
GGAAGAACTTATCCACTTTCACGATCATACACTGATAATCGTGTTTCTAATTAGCGCTCT
AGTCTTATATATTATTACAGCAATAGTATCAACAAAACTCACAAACAAATACATTCTTGA
CTCCCAAGAGATTGAAATCGTTTGAACCATCCTCCCCGCCATCATCCTCATTATAATTGC
CCTGCCGTCCTTACGAATCCTTTACCTCATGGACGAAATCAATGATCCTCACTTAACCAT
TAAAGCCATAGGTCATCAATGATACTGAAGCTACGAATATACAGACTACGAAGATCTGGG
TTTTGACTCTTATATGATCCAAACCCAAGACTTGGCCCCAGGCCAATTTCGTTTATTAGA
GACAGATCATCGAATAGTAGTCCCCATAGAATCACCCGTTCGTGTCCTAGTATCCGCAGA
AGATGTCTTACACTCATGGGCTGTACCGGCCCTGGGAGTTAAAATAGATGCCGTCCCAGG
ACGTTTAAACCAGACCGCCTTCATCATCTCCCGACCAGGCGTCTATTATGGTCAATGCTC
AGAAATCTGTGGAGCTAACCATAGTTTTATACCCATTGTAGTAGAAGCAGTTCCTCTAGA
ACACTTCGAAGCCTGATCTTCATCAATGCTAGAAGAAGCCTCATTAAGAAGCTAAACCGG
GACTAGCGTTAGCCTTTTAAGCTAAAAACTGGTGACTCCCTACCACCCTTAATGACATGC
CTCAATTAAACCCTCACCCATGATTAATCATCCTCTTGTTTTCATGAATAGTCTTCCTCA
TTATCCTACCAAAAAAAGTGATAAATCACCTATTTAACAACAACCCAACATTAAAAAGTA
CGGAGAAATCTAAGCCCGAACCCTGAAACTGACCATGATCCTAAGCTTTTTCGACCAATT
CCTAAGCCCCTCCCTCCTTGGTATCCCACTAATTGCCCTCGCAATCGCTCTCCCATGACT
AATTTTTCCAACCCCAACTAGCCGATGACTCAACAATCGACTAATAACGCTCCAAAGTTG
ATTTATTAATCGATTCGTCTATCAGCTCATACAACCCATTAATTTCACCGGCCATAAATG
AGCCATACTATTTACAGCATTAATACTGTTTCTGATTACCATTAACCTACTGG-------
------------------------------------------------------------
-----------------GCCTCCTTCCCTACACCTTTACACCCACGACACAACTTTCCCT
CAATATAGCGTTTGCCCTGCCCTTATGGTTTACCACCGTCTTGATCGGAATACTTAACCA
GCCTACTATTGCACTAGGACACTTCTTGCCCGAAGGTACTCCCACCCCCCTAGTACCCGT
CCTAATTATCATCGAAACCATTAGCTTGTTTATCCGACCACTAGCATTAGGGGTTCGACT
AACCGCTAACTTGACAGCCGGACACCTACTAATACAACTAATTGCAACTGCAGCCTTTGT
GCTCATCACCATTATACCAACCGTGGCGTTACTTACATCAACCATCCTATTCCTACTAAC
AATCTTAGAAGTGGCTGTAGCAATAATCCAGGCATATGTTTTTGTTCTCCTGCTAAGCCT
CTACCTACAAGAAAATGTCTAATGGCTCACCAAGCACACGCATACCACATAGTTGACCCA
AGCCCATGACCACTAACCGGAGCTACAGCCGCCCTTTTAATAACATCTGGACTAGCCATC
TGGTTCCATTACCATTCGCTCATCCTTCTTTACCTAGGACTAACCCTTCTCCTACTAACT
ATGGTTCAATGATGACGTGATATTATCCGAGAAGGAACATTCCAAGGCCACCACACACCC
CCCGTCCAAAAAGGCCTCCGCTACGGAATGATTCTATTTATCACATCAGAGGTGTTCTTT
TTCCTGGGCTTTTTCTGAGCCTTTTACCACTCAAGTCTCGCCCCCACCCCCGAACTGGGG
GGATGCTGACCCCCAACAGGAATTAGCCCCATGGACCCGTTCGAAGTACCACTCCTAAAC
ACCGCCGTACTCTTAGCCTCCGGCGTAACAGTAACTTGAGCCCACCACAGCCTTATGGAA
GGCAACCGAAAAGAAACTATTCAAGCCCTCTCTCTCACCATCCTCTTAGGTATCTACTTC
ACAGCCCTCCAGGCTATGGAATATTATGAAGCGCCTTTTACAATCGCTGATGGGGTCTAT
GGAACCACATTCTTCGTTGCCACAGGATTCCACGGCCTCCATGTTATTATTGGCTCAACA
TTTTTAATGATTTGCCTACTCCGGCAGCTTCAATACCACTTCACATCCCAACACCACTTT
GGATTTGAAGCTGCTGCATGATACTGACACTTTGTAGACGTAGTGTGACTATTCCTCTAT
GTTTCCATCTATTGATGAGGCTCATAATTACTTTTCTAGTATAGACTAGTACAAATGATT
TCCAATCATTTAATCTTGGTTAAAATCCAAGGAAAAGTAATGAACCTCATCATGTCTTCT
GTCGCGGCCACGGCCCTGGTTTCCCTAATCCTTGTATTTATCGCATTCTGGCTCCCATCG
CTTAACCCAGACAACGAGAAACTATCCCCATATGAATGTGGCTTTGACCCCCTCGGAAGC
GCACGCCTTCCATTCTCCCTACGCTTCTTCCTCGTAGCTATCCTGTTCCTACTATTTGAC
CTAGAAATCGCCCTCCTTCTCCCCCTGCCCTGAGGGGATCAATCTCTATCACCCCTCTAT
ACATTATTCTGAGCGGCAGTTATCTTAATTCTACTTACCCTAGGCCTCATTTATGAGTGA
CTTCAAGGGGGATTAGAGTGGGCAGAGT-AGGTATTTAGTCTAAAAACAAGACCACTAAT
TTCGGCTTAGTAAACTATGGTGAAAATCCATAAATACCTTATGTCCCCCATGTATTTTAG
CCTAAACTCAGCATTCATACTTGGCCTGATGGGTCTCGCACTTAACCGCTATCACCTTCT
ATCTGCACTCTTATGCCTGGAAAGTATACTACTAACCCTATTTATTACCATTGCTATCTG
AACCCTTACACTAAACTCTGTCTCCTCCTCAATCATCCCTATAATCCTCCTCACATTCTC
GGCCTGCGAAGCCAGCGCAGGCCTAGCTATTCTAGTAGCCACCTCCCGCTCCCACGGCTC
TGATAACCTCCAAAACCTAAATCTTCTCCAATGCTAAAAATTCTTATCCCAACAGTTATA
CTCCTCCCGACCACATGGACTATTAACAAAAAATGACTATGGCCCATAACCACCTCCTAT
AGTCTCCTAATCGCATTATCAAGCTTAGTCTGATTCAAATGAGACATAGACATTGGCTGA
GACTCTTCCAACCAATTCATGGCTGTTGACCCCCTATCCTCCCCCCTACTCATTCTCACA
TGCTGACTCCTTCCACTAATAATCTTGGCCAGCCAAAACCACATCTCCCCAGAACCAGTT
ATTCGACAACGAACATACATTTCACTCCTGATTTCTCTTCAAACTTTTCTTATTATAGCC
TTCTCCGCAACCGAAATAATTATATTCTACATTATGTTTGAGGCCACACTCATCCCCACC
CTCATTATTATCACACGATGGGGAAACCAGACAGAACGCCTTAATGCAGGCACCTACTTC
CTATTCTACACTCTAATCGGCTCCCTCCCTCTCCTCATCGCCCTCCTGCTCATACAGAAC
AGCCTCGGCACCTTGTCCATAATTATCATACAGTACACACAGCCCTTAACCCTGACCTCA
TGGGCCGATAAACTATGATGAGTGGCCTGTCTCACCGCCTTTCTTGTTAAAATACCCCTA
TACGGAATCCACCTCTGACTTCCTAAAGCTCACGTCGAAGCCCCCATTGCCGGCTCAATA
ATCCTAGCTGCTGTGTTACTCAAACTAGGGGGATATGGCATGATACGAATTATTGTGATA
CTGGACCCTCTTACCAAAGAAATGGCCTACCCTTTCTTAATTTTAGCCATCTGAGGGATT
ATTATAACCAGCTCCATCTGCCTGCGGCAGACCGACCTTAAATCTCTCATTGCCTACTCA
TCAGTAAGCCACATAGGCTTGGTCGCAGGAGCAATCCTTATCCAAACACCATGAAGCTTT
GCAGGAGCAATTACACTAATAATCGCCCACGGCCTAATCTCATCCGCCCTATTCTGCTTA
GCCAACACTAACTACGAGCGAATCCATAGCCGAACAATACTTCTGGCCCGAGGCATACAA
ATTATTTTCCCACTAATAGCAACCTGATGATTCTTTGCCAGCCTAGCTAATCTTGCACTT
CCACCCTCCCCCAACCTCATAGGAGAACTCCTCATCATCACCTCACTATTCAACTGATCT
AACTGAACCATTATCCTTTCAGGCCTTGGAGTATTAGTTACAGCCTCCTACTCCCTCTAC
ATGCTTCTAATAACCCAACGTGGCCCTACCCCCCTCCACATCCTATCACTAACTCCAAGC
CACACACGAGAACATCTCCTCCTAAGCCTCCACCTTATGCCCATCCTACTCCTGATTCTT
AAGCCAGAACTCATCTGAGGCTGAACACTCTGTACTTATAGTTTAACCAAAACACTAGAT
TGTGGTTCTAGAAATAAGAGTTAAAACCTCTTTAAGTATCGAGAGAGGTCCGG-GACACG
AAGAGCTGCTAACTCTT-CTTATCATGGCTCAATTCCATGACTCACTCAGCTTCTGAAAG
ATATTAGTAATCTATTGGTCTTAGGAACCAAAAACTCTTGGTGCAACTCCAAGCAAAAGC
TATGAATGCCATCTTTAACTCATCATTTCTTCTAATCTTTGCTATCCTCACCATCCCATT
AATAACCTCACTAAGCCCCAAAGAACTAAGTCTTAACTGAGCCTCCTCCCATGTAAAAAC
AGCCGTAAAGACCTCTTTTTTCATCAGCCTCATTCCCCTATTTATTTTCCTAGACCAGGG
ACTAGAATCAACCATAACTAACTACAACTGAATAAACATTGGACCCTTCGACATTAACAT
GAGCTTCAAATTTGATACATACTCAATTGTATTCACCCCAGTGGCCCTCTACGTCACCTG
GTCCATCCTTGAGTTTGCCCTCTGATACATGCACTCTGATCCAAACATTAACCGCTTCTT
CAAGTACCTCCTACTCTTTCTAATCTCAATAATCATCCTAGTTACCGCCAACAACATATT
CCAGCTATTCATCGGCTGGGAGGGGGTAGGAATCATATCCTTTCTCCTCATTGGCTGATG
ATATGCCCGAACAGATGCTAACACAGCTGCCTTGCAAGCTGTAATTTACAATCGAGTGGG
CGACATTGGACTAATTCTTAGCATAGCCTGACTAGCCATAAACCTGAACTCCTGAGAAAT
TCAACAATTATTCATATTATCCAAAGACATGGACTTAACCCTACCTCTCCTCGGCCTCGT
CCTAGCCGCCGCCGGAAAGTCCGCACAATTTGGCCTTCACCCCTGACTCCCCTCAGCCAT
AGAAGGACCCACACCAGTCTCCGCCTTACTCCACTCCAGCACAATAGTTGTTGCCGGCAT
CTTCCTTCTAATCCGCCTTCACCCACTAATCCAAGACAATCAGTTAATTCTAACAACGTG
CTTGTGCCTGGGAGCATTGACCACCCTTTTCACTGCAGCATGCGCACTCACCCAAAATGA
CATCAAAAAGATTATTGCCTTCTCAACATCCAGCCAACTCGGACTAATAATAGTAACAAT
CGGCCTCAACCAACCCCAACTAGCCTTCCTCCATATCTGCACCCACGCTTTCTTTAAAGC
CATGCTCTTCCTCTGCTCCGGATCTATCATTCACAGCCTCAATGACGAACAAGACATCCG
CAAAATAGGGGGCCTTCATAAACTTTTACCGTTTACCTCATCCTCCCTGACCATCGGAAG
CCTGGCTCTCACAGGTATACCTTTCTTATCAGGTTTCTTCTCCAAAGATGCTATTATTGA
ATCCCTAAACACTTCTCACCTCAACGCCTGAGCCCTTATCCTAACCCTAATCGCGACATC
ATTCACAGCTATCTATAGCCTCCGCCTCATTTTCTTCGCACTAATAAATTTCCCGCGGTT
CAACCCACTTTCCCCTATCAACGAAAACAACCCCATAATCATCAACCCAATCAAACGCCT
GGCTTACGGAAGCATCCTAGCCGGTCTCATCATTACATCCAACCTAACCCCCACGAAAAC
CCAAATTATAACCATACCCCCTCTACTAAAACTCTCCGCCCTACTAGTAACTATCATCGG
CCTCCTACTGGCTCTAGAACTAGCCAACCTATCCAATACTCAACTCAAAACAACTCCTAC
CCTCCTCCCCCACCACTTCTCAAATATACTAGGCTACTTCCCACAAATCATCCACCGCTT
CCTACCTAAAATTAGTCTAACCTGAGCTCAACACATCTCCACCCACCTAATTGACCAGTC
ATGATATGAAAAAATTGGACCAAAAAGCCCCCTCATCCAACAAATCCCTCTAATCAAATT
ATCAACCCAACCTCAACAAGGTTTCATTAAAGTCTACCTCATACTACTCTTCCTTACACT
GATTTTAGCCCTACTCACCACATTAACCTAACCACACGCAAAGTCCCTCATGACAGCCCC
CGAGTTAACTCTAATACCACAAACAAGGTCAGTAGTAACACCCACCCGCTTAAAACCAGT
AACCAACCACCATCACCATAAAGCAGAGCCACCCCCACAAAATCCCCACGAGTTATCTCC
ATACTACTCAGCTCCTCCACCCCCGACCAACTTAACTCAAATCACTCTACCATAAAATAC
TTACCCGCAAAAAGTAATGTTATTAAATAAAAACCAACATATAATAAAACAGATCAATTA
CCCCACGACTCAGGATAAGGTTCAGCAGCAAGCGCTGCTGTATAAGCAAATACTACCAAC
ATCCCTCCTAAGTAAATCAAAAACAAAACCAATGACAAAAAAGACCCGCCATGCCCAACT
AATAACCCACATCCCACCCCAGCAGCTACAACCAATCCCAATGCAGCATAATAGGGCGAA
GGATTAGATGCCACTCCTATTAAACCCAAAACCAAACAAATCGTTATCAAAAACATAAAA
TATACCATTATTCCTACCTGGACTTTAACCAAGACTAATAACTTGAAAAACTATCGTTGT
TGATTCAACTATAAGAA-TTCATGGCCCTAAACATCCGAAAAACCCACCCTCTACTGAAA
ATTGTAAACCAGACCCTAATCGACCTCCCAGCCCCATCGAACATCTCCATTTGATGAAAC
TTTGGATCACTCCTTGGACTATGTTTAATCATCCAAATCGTTACAGGACTCTTCCTAGCA
ATACACTACACCGCAGACATCTCCCTAGCTTTCTCCTCAGTAATTCACATTTGCCGCGAC
GTCAACTATGGCTGACTTATCCGCAACATCCATGCCAACGGAGCCTCTCTATTCTTCGTC
TGTGCCTATATTCACATTGCCCGCGGTCTTTACTATGGCTCCTACCTCTACAAGGAAACT
TGAAACACTGGAGTAATCCTACTGTTCCTCCTCATAGCTACAGCTTTCGTGGGCTACGTC
CTACCCTGAGGCCAGATATCCTTCTGAGGCGCAACAGTCATCACCAACCTTCTCTCCGCT
TTCCCTTATGTTGGAGACACATTAGTCCAATGGATCTGAGGAGGCTTCTCAGTAGACAAT
GCCACCCTAACACGATTTTTCGCATTTCACTTCCTCCTCCCCTTCCTAATTACCGCATTA
ATAGTCATCCACGTTCTCTTTTTACACGAAACAGGCTCAAACAACCCTATAGGCCTTAAT
TCTGACATAGACAAAATCTCCTTTCACCCCTACTTCTCTTACAAAGACGCACTTGGATTC
TTGACCCTCCTTATCCTTTTAGGGGCCCTAGCTCTATTTCTACCCAACCTCTTAAGTGAC
GCTGAAAACTTCATCCCCGCCAACCCTCTCGTCACCCCTCCCCACATTAAACCCGAATGG
TACTTCCTATTTGCCTACGCCATCCTCCGATCTATCCCTAATAAACTGGGCGGAGTCCTG
GCTCTCCTATTCTCCATCCTCATCCTCCTACTAGTACCCCTCCTCCATACTTCTAAACAA
CGAAGCAGCACCTTCCGCCCACTTACACAAGTCTTCTTCTGAATCCTCGTCACCAATATA
CTAGTTTTAACCTGAATCGGAGGACAGCCCGTTGAACAGCCATTCATTCTCATTGGACAA
ATTGCATCTATCTCCTACTTTTCACTGTTCCTCATCGCAATGCCACTCGCCGGTTGGTGA
GAAAACAAAATCCTCAGCCTTAACTAATTTTGATAGCTTAACC-TA--AAAGCGTCGACC
TTGTAAGTCGAAGATCGGAGGTTTGAACCCTCCTCAAAAT--------------------
---------------ATATCAGGGGAAGGAGGGTTAAACTCCTGCCCTTGGCTCCCAAAG
CCAAGATTCTGCCCAAACTGCCCCCTG-AATGCTGTCAAAGCATGAAGGCCAGAC-----
--------------------------------------------------------ACCC
GTTTGGCCTTCAAAAAGTAAGTCAGTTTAACATATTAATGACATGGCCCACATACCTTAA
TATAGAGACATA------TCTTATCTCGACTACATTACTACAATTGACTTTCACCTAATG
G-TATCACACTCTATGTATAATACTCATTAATTTATGTTCCCCTATATCATTACATATTA
TGCTTTATCCCCATTATTCTACTATCCACT------------------------------
------------------ATTTCATTACATTATACTC-TTCGTCCTCATTAACCTAAAAT
CAGAATTTTCATATCATCAATTTACTCCTTCCACCCTCAAATACTTAA-GTATATCT---
--------TATGCGGGCTGGTAAGAACATCACATCCCGCTATTGTAAGGAAAAAATTGCT
CTATTTGTGGCGCTGTACTCGATTAATCCCTATCAATTGCCCATACCTGGCATCTGATTA
ATGCTCGAGCTA------------------------------------------------
------CTTCAGTCCTTGATCGCGTCAAGAATGCCAGCCCGCTAGTTCCCTTTAATGGCA
CCTTCGTC-CTTGATCGCGTCAAGATTTATTTTCCACCC--TGTTTTTTTGGGGGGGGAT
GAAGC-CATCGCTATTCCCCGGAGGGGCTG-AACTGGGACTCTGAGATAGACTTGAGACC
TCCTCGACACTCTTCT-GTAATAC-----TCATTACTCATCATTCAT-GAATTAAGATTG
TCAAGTTGACCAAA-ACTGAAAGGGATG-GAGAGATTGACGCCATAGTGGGTACGTTTCG
ATTTTTTTGATTAAAGAAACTATGGTTTAAAAAAAACATTTTCTTAACCCCCATCCAAAC
TGATCCTAGCAGTGTACGTTAGTGTAAAATGCATTTCACTATTTGAATACATTCATTACT
TATTCGGGCATAA-ATTCATCATTATTAAGATCCCCCCTGCGTTGCAAAAAATCGGAGCC
---------GCTTAAAAAAAGATAAACA-TTTTTTGGT--AAAAACCCCCCTCCCCC-TA
ATATACACGGACTCCTCGAAAAACCCCTAAAACGAGGGCCGGACATATATTTTGAAATTA
GCA----TGCGAAATATATTCTGTATTTATATTGTAACACTATGAT----
>Sphyrna_mokarran
GTGTAGCTTAATTTTAAAGCATGGCACTGAAGATGCTAAGATGAAAATTAAAC-TTTTTC
CGCAAGCATGTAAGGTTTGGTCCTAGCCTTAGTGTTAATTGTAACTAGAATTATACATGC
AAGTTTCAGCCTTCCTGTGAGAATGCCCTAATTACTCTATTAAATAATTAGGAGCAGGTA
TCAGGCACACA--CACGTAGCCCAAGACACCTTGCTAAGCCACACCCCCAAGGGATTTCA
GCAGTAACAAACATTGA-TCTATAAGCACAAGCTTGAATCAGTTAAAGTCAAC-AGAGTC
GGTTAATCTCGTGCCAGCCACCGCGGTTATACGAGTGACTCATATTAACACA-TCCCGGC
GTAAAGAGTGATTAGAGAAAGACCTCAAACCTATTAAAGTTTAGACCTCATAAAGCTGTT
ATACGCACCCATGAATGGAATAAACAACAACGAAAGTGACTTTATAGA-CCTAAGGAATC
TTGATGTCACGACAGTTGGGACCCAAA-CTAGGATTAGATACCCTACTATGCCCAACCAC
AAACTTAAACAA-CATCCCACTATATTGTTCGCCAGAGTACTACAAGCGCTAGCTTAAAA
CCCAAAGGACTTGGCGGTATCCCACACCCACCTAGAGGAGCCTGTTCTATAACCGATAAT
CCCCGTTAAACCTCACCACTTCTTGCCACTACCGTCTATATACCGCCGTCGTCAGCTCAC
CCTGTGAAGGATT-AAAAGTAAGCAAAATGAA-TACAACTCCAAAACGTCAGGTCGAGGT
GTAGCAAATGAAGTGGAAAGAAATGGGCTACATTTTTTTATTAAAAC--ATACGAACGGT
AAACTGAAAAAATACCTAAAGGTGGATTTAGCAGTAAAAAGAGATTAGAGTACTCTTCTG
AAATTGGCCCTGGGATAAGCACACACCG-CCCGTCACTCTCCTCAATAAACAACCTA--C
TTCTCTATAAAC-ATACTTCTTCAACAAGAGGAGGCAAGTCGTAACATGGTAAGTGTACT
GGAAAGTGCACTTGGAATCAAAATGTGGTTAAATT-AGCAAAACACCTCCCTTACACTGA
GGAGATACCCGTGCAACTCGGGTCATTTTGA-ACCTTAAAGCTAGCCTACACACCA---A
C-TCAACTAAACCTAATAAATCCAATTAACA--CTATAA-TTTCTAACCAAAACATTCTT
AACCTTTTAGTATGGGCGACAGAACAATAACT-TCAGCGCAATAGCTTA-TGTACCGCAA
GGGAAAGCTGAAAAAGAAATGAAATAAA---CCATTAAAGTACTAAAAAGCAG-AAATTA
CACCTCGTACCTTTTGCATCATGATTTAGCTAGAAAAATT-AGGCAAAAAGATTTTTAAG
TCTACCCTCCCGAAACTAAACGAGCTACTCCGAAGCAGCATTA----TAGAGCCAACCCG
TCTCTGTGGCAAAAGAGTGGGAAGACTTCCGAGTAGCGGTGAAAAGCCTACCGAGTTTAG
TGATAGCTGGTTACCCAAAAAAAGAACTTCAATTCTGCATTAA-TTTTTTATTATCTAAA
CAAGACT-TTCTCGTCAAAGA--AACCCATAAGAATTAATAGTTATTTAGAAGAGGTACA
GCCCTTCTGAACCAAGATACAACTTTTTAAGATGGGAAATGATCACAATCATCAAGGTTA
--TTC--CCTCAGTGGGCCTAAAAGCAGCCACCTGTAAAGCAAGCGTCGTAGCTCTAGCT
TAACAACCAAACCCTTAATTTTGATACCTATTCATTACCCTCTTT-ACCCTATTGGGTTA
TTT--TATAAATATATAAAAGAACTTATGCTAAAATGAGTAAT-AAGAGAACAAATCTCT
-CCCGACACAAGTGTACATCAG-AAGAATTAAATCACTGATAATT-AAACGGCCCCAAAC
TGAGGCCATTATA-TTATTTAAAC-TCAACTAGAAAACCCTA------------------
------------------------------------------------------------
--------------------------------------TTCT-TCCACCCGTTAATCCTA
CACAGGAGTGTCACCAGGAAAGATTAAAAGAAAATAAAGGAACTCGGCAAACATAAACTC
CGCCTGTTTACCAAAAACATCGCCTCTTG---TTAAACCATAAGAGGTCCCGCCTGCCCT
GTGAC-AAT-GTTCAACGGCCGCGGTATTTTGACCGTGCAAAGGTAGCGTAATCACTTGT
CTTTTAAATGAAGACCTGTATGAAAGGCATCACGAGAGTTTAACTGTCTCTATTTTCTAA
TCAATGAAATTGATCTATTCGTGCAGAAGCGAATATAATCACATTAGACGAGAAGACCCT
ATGGAGCTTCAAACACATAAATTAATTATGTAAC--CTTATACCTCCCAGGATATAAACA
AAACATACAACACTTCTAATTTAAC-TGTTTTTGGTTGGGGTGACCGAGGGGAAAAGCAA
ATCCCCCTCATCGACTGAGTACTA---AGTACTTAAAAATTAGAATGACAATTCTAAATA
GTAAAATATTTATCGAA-AAATGACCCAGGATTA-------CCTGATCAATGAACCAAGT
TACCCTAGGGATAACAGCGCAATCCTTTCTCAGAGTCCCTATCGAAGAAAGGGTTTACGA
CCTCGATGTTGGATCAGGACATCCTAATGGTGCAACCGCTATTAAGGGTTCGTTTGTTCA
ACGATTAATAGTCCTACGTGATCTGAGTTCAGACCGGAGAAATCCAGGTCAGTTTCTATC
TATGAATTTACTTTTCCTAGTACGAAAGGACCGGAAAAGTAGGGTCAATA-CCATTGGTA
CACCCTATTTTCATCTATTGAATGAAACTCAAATAGATAAGAAAAGATCACC--TAATGC
CCAAAAAAAGG---GTTGTTGAGGTGGCAGAGCCTGGCAAATGCAAAAGACCTAAGTTCT
TTAATCCAGAGGTTCAAATCCTCTCCTCAATTATGCTCCAACCCATTCTACTCTACTTAA
TCAACCCCCTTGCCTACATTATCCCAATCCTATTAGCTACAGCCTTTCTCACACTAATTG
AACGAAAAATCCTCGGCTACATACAATTCCGCAAAGGCCCTAATATTGTTGGACCTTATG
GCCTTCTCCAACCCATCGCAGATGGCCTAAAACTTTTCATCAAAGAACCTATTCGCCCAT
CAGCATCTTCCCCATTCTTATTCTTAGCCGCCCCAACAACAGCCCTAACCCTGGCTCTGC
TTATATGAATACCCCTTCCTCTTCCTTACTCAATTATTAACCTTAACCTAGGTCTATTAT
TCATCTTAGCAATCTCAAGCCTTACTGTTTATACAATTCTAGGATCTGGATGAGCATCCA
ACTCAAAATACGCCCTAATAGGAGCACTACGTGCTGTTGCACAAACCATCTCATACGAAG
TAAGCTTAGGCCTCATCCTATTATCAATAATTGTATTTGCCGGAGGATTTACCCTTCATA
CATTTAACCTAGCCCAAGAAACTATCTGACTTCTAATCCCAGGTTGACCATTAGCCCTAA
TATGATATATCTCAACCTTAGCAGAAACCAACCGGGCTCCATTTGATTTAACAGAGGGGG
AATCAGAACTAGTATCAGGATTTAACATTGAATATGCAGGAGGTCCATTTGCTTTATTCT
TCTTAGCCGAGTATACTAATATTTTACTAATAAACACCCTATCTGTCATCTTATTCATAG
GAACCTCCTACAACCCCCTCCTCCCACAAATCTCAACACTCAACCTAATAATAAAAGCTA
CACTACTAACATTTATTTTCTTATGAATCCGAGCATCATATCCTCGCTTCCGTTATGATC
AACTTATACATTTAGTTTGAAAAAACTTCCTACCCCTCACCCTAGCAATTATCCTATGAC
ATGTAGCCCTTCCACTTGCCACATCAAGTCTACCTCCCACTACCTAA------GGAAATG
TGCCTGAACTAAAGGGTCACTTTGATAGAGTGAACAATGAGAGTTAAAATCTCTCCACTT
CCTACTAGAAAAATAGGATTCGAACCTATATTTGAGAGATCAAAACCCTCCGTGTTTCCT
ATTACACCACTCCCT----AAGTAAAGTCAGCTAATAAAGCTTTTGGGCCCATACCCCAA
CCATGTTGGTTAAAATCCTTCCTTTACTAATGAACCCTACTGTATTAACTATCCTAATTT
CAAGCCTGGGTTTAGGAACTACCCTTACATTTATCGGATCACATTGACTCCTAGTATGGA
TGGGTCTTGAAATCAACACCCTAGCTATCATCCCCTTAATAATCCACCAACACCATCCAC
GAGCAGTAGAAGCTACCACAAAATACTTTATTACCCAAGCAACTGCTTCCGCCCTTCTAT
TATTTGCTAGCATTACAAACGCATGAACTTCAGGCGAGTGAAGTTTAATCGAAATAATTA
ACCCAACCTCTGCCACACTAGCAACAATCGCACTTGCCCTAAAAATCGGCCTTGCACCAC
TACACTTCTGACTTCCAGAAGTACTTCAAGGTTTAAACCTCACTACAGGACTTATCCTAT
CAACCTGACAAAAACTAGCTCCCTTTGCTATTCTACTCCAACTCTACCCCCTACTCAATC
CAAACCTATTATTATCTCTAGGCATCCTCTCAACAATCATTGGAGGATGAGGAGGACTTA
ATCAAACACAACTACGAAAAATCCTAGCTTATTCATCAATCGCAAACCTCGGATGAATAA
TCACAATCCTACATTATGCTCCCAACCTAACTCTCCTTAATCTTATCCTATACATCATCA
TAACACTCACAACCTTCCTCCTATTTAAAAACTTTAATTCAACCAAAATTAACTCCATTG
CCTCATCCTCAACTAAATCCCCATTACTATCTATCATCGCCCTACTAACCCTCCTCTCCC
TAGGAGGGTTACCACCACTATCCGGTTTCATACCTAAATGACTAATCCTCCAAGAACTAA
CAAAACAAAATCTATTCATTCCAGCCACAACCATAGCCTTAATAGCCCTCCTCAGTCTAT
TCTTCTATTTACGCCTCTGTTATGCTACAACGTTAACTATAAACCCCAACCCTACTAACA
TATTATCCTCCTGACGAACAAAATCCAACCACCCAACCCTGACTTTATTAACCTCAGCAA
CCCTATCTATTTTTCTCCTTCCCCTAACACCTCTAATCTTTACACTCATTATAT-AGAAA
TTTAGGTTAACAACAGACCAAAAGCCTTCAAAGCTTTAAGTAGAAGTGAAAATCCTCTAA
TTTCTGCTAAGATTTGCAAGACTTTATCTCACATCCTCTGAATGCAACTCAGATGCTTTC
ATTAAGCTAAAACC---TCCTAGATAGACAGGCCTTGATCCCGCAAAATCTTAGTTAACA
GCTAAGCGTTCAATCCAGCGAACTTCTATCTAAA-CTT--TCTCCCGCCGCT-CCGAGAA
AGGCGG-----GAGAAAGCCCCGGGAGG--TCCTAACCTCCGTCTTTGGATTTGCAATCC
AATGTAAT-TAACTACTTCAGGGCTTTGATAAGAAGAGGACTTTGACCTCTGTAAACGGA
GCTACAATCCGCCACTT-ATTTCTCAGCCATCTTACCTGTGGCAATTAATCGTTGACTAT
TTTCTACCAACCACAAAGATATTGGCACCCTTTACCTAATTTTTGGTGCATGAGCAGGTA
TAGTTGGAACAGCCCTAAGTCTTTTAATTCGAGCTGAACTTGGGCAACCAGGATCCCTTT
TAGGGGATGATCAGATTTACAATGTAATTGTAACCGCCCACGCTTTCGTAATAATCTTTT
TTATGGTAATGCCAATTATAATTGGTGGTTTTGGGAATTGACTAGTTCCTTTAATAATTG
GTGCACCAGATATAGCTTTCCCACGAATAAATAACATAAGCTTCTGACTTCTTCCACCAT
CATTTCTTCTTCTCCTAGCTTCTGCTGGAGTAGAAGCTGGAGCAGGCACTGGCTGAACAG
TCTATCCTCCATTAGCTAGCAACCTAGCTCATGCTGGACCATCCGTTGATCTAGCCATCT
TCTCTCTCCACTTAGCTGGTATCTCATCAATCCTGGCCTCAATTAATTTCATCACAACTA
TTATTAACATAAAACCCCCAGCTATTTCTCAATACCAAACACCATTATTTGTCTGATCTA
TTCTTGTAACTACTATTCTACTTCTCCTTTCACTTCCAGTCCTTGCAGCAGGAATTACAA
TATTACTTACAGATCGCAACCTTAATACTACATTCTTTGACCCTGCAGGAGGAGGAGATC
CAATTCTTTATCAACATTTATTCTGATTCTTCGGACACCCTGAAGTCTATATTTTAATTT
TACCTGGCTTCGGGATAATCTCACATGTAGTAGCCTACTACTCAGGTAAAAAAGAACCAT
TTGGCTATATGGGTATGGTTTGAGCAATAATAGCAATTGGTCTACTTGGTTTTATTGTAT
GAGCCCATCATATATTTACAGTAGGAATAGACGTTGACACTCGAGCCTATTTTACCTCTG
CAACAATAATCATTGCTATTCCCACAGGTGTAAAAGTCTTCAGCTGATTAGCAACTCTTC
ACGGAGGATCTATTAAATGAGACACTCCTCTACTCTGAGCTCTAGGGTTCATCTTCCTCT
TTACAGTAGGTGGTTTAACAGGAATTGTACTAGCTAACTCCTCACTAGATATTGTTCTCC
ATGATACTTATTATGTAGTAGCCCACTTCCACTATGTCCTTTCAATAGGAGCAGTATTTG
CTATTATAGCAGGTTTTATTCATTGATTCCCCCTAATCTCCGGTTTTACCCTCCACCAAA
CCTGAACAAAAATTCAATTCGCAGTTATATTTATTGGAGTAAATTTAACTTTCTTCCCAC
AACACTTCCTAGGTCTCGCAGGTATGCCACGACGATATTCAGATTATCCAGATGCATATA
CCTTATGAAATGCAATTTCATCAATTGGCTCCTTAATCTCTCTTGTTGCTGTAATTATAC
TTCTATTTATTATCTGAGAAGCATTCGCCTCAAAACGAGAAGTCCTATCCATTGAACTTC
CACATACAAATGTAGAATGATTACATGGTTGTCCTCCACCTTACCACACTTACGAAGAAC
CAGCATTTGTCCAAGTTCAACGACCCTCTTTTT-AACAAGAAAGGAAGGAATCGAACCCC
CATATACTGGTTTCAAGCCAGTCACATTACCACTCTGTCACTTTCTTC-AT-AAGATACT
AGT-AAAATATATTACACTGCTTTGTCAGGGCAGAATTGTGAGTTAAACCCTCACGTATC
TTATTTCACAATGGCACACCCCTCACAATTAGGATTTCAAGATGCAGCCTCCCCAGTTAT
GGAAGAACTTATTCACTTTCACGACCACACATTAATAATCGTATTCTTAATCAGCACCCT
AGTTCTTTATATCATCACAGCAATAGTTACAACCAAACTCACAAACAAATACATTCTTGA
CTCTCAAGAAATTGAAATCGTTTGAACTATTTTACCTGCCATTATCCTCATCATAATTGC
TCTCCCATCATTACGAATTTTATATCTTATAGATGAAATTAATGATCCTCATCTAACCAT
TAAAGCTATAGGACATCAATGATACTGAAGCTATGAATATACAGACTATGAAGACTTAGG
ATTTGACTCTTATATAATCCAAACTCAAGATTTGACTCCAGGCCAATTCCGTTTATTAGA
AACAGACCATCGTATAGTAGTTCCTATAGAATCCCCCATTCGAGTTCTAGTATCAGCAGA
AGACGTGTTACATTCCTGAGCTGTCCCAGCTCTGGGCGTAAAAATGGATGCTGTCCCAGG
ACGACTTAATCAAACCGCTTTTATTGTATCACGTCCTGGTGTTTATTACGGCCAATGTTC
AGAAATTTGTGGTGCTAATCATAGCTTCATACCTATCGTAGTAGAAGCAGTTCCCCTAGA
ACACTTCGAAACCTGATCTTCATCAATATTAGAAGAAGCTTCATTAAGAAGCTAAACTGG
GCCTAGCATTAGCCTTTTAAGCTAAATATTGGTGATTCCCAACCACCCTTAATGACATGC
CTCAATTAAATCCTAGCCCATGATTTTTAATCTTATTATTCTCATGAGTTGTTTTCCTCA
CTATTCTACCTAACAAAATTATAAATCACTTATTCAACAACAATCCTTCTTTGGAAGAAA
TCGAAAAACCTAAACCTAACCCCTGAAATTGACCATGATTATAAACTTCTTTGATCAATT
CTTAAGCCCATCACTCATTGGGATTCCCCTTATTGCCTTAGCAATCCTAATCCCATGACT
AACCTTCCCAACCCCTACTAATCGATGAGTAAATAACCGATTAATTACTCTCCAAGCCTG
ATTTATTAATCGCTTCACCTATCAACTTATACAACCAATTAACCTTGGAGGACATAAATG
AGCTATACTACTTATAGCTTTAATACTATTTCTAATTACCATTAACCTCTTAG-------
------------------------------------------------------------
-----------------GTCTCCTTCCATATACATTCACTCCAACAACACAACTTTCCTT
AAATATAGCATTCGCCCTTCCATTATGACTTACTACTGTATTAATTGGTATATTAAATCA
ACCCACAATCGCACTAGGTCACTTCTTACCAGAAGGAACTCCAACTCCTTTAATCCCAAT
CCTCATTATTATCGAAACTATTAGCTTATTTATTCGACCATTAGCCCTAGGTGTCCGACT
AACTGCTAACTTAACAGCAGGTCACCTATTAATACAATTAATCGCTACCGCAGCATTTGT
TCTCTTAACTATTATACCAACTGTAGCTCTATTAACTTCTACAATCTTATTCCTTCTTAC
AATCCTAGAAGTAGCCGTAGCAATAATCCAAGCATATGTATTTGTCCTCCTATTAAGTCT
ATACTTACAAGAAAACGTATAATGGCTCACCAAGCACATGCATATCATATAGTTGACCCA
AGCCCATGACCACTAACAGGAGCTATCGCTGCCCTTCTCATAACATCGGGTTTAGCCATC
TGATTCCATTTCCACTCGCTTCTCCTCCTCTACCTAGGACTAACCCTTCTTTTTCTAACA
ATAATTCAATGATGACGTGATGTTATCCGAGAAGGAACATTCCAAGGCCACCACACTCCC
CCCGTACAAAAAGGTCTCCGTTATGGAATAATCTTATTTATCACATCAGAAGTCTTCTTT
TTCTTAGGCTTTTTCTGAGCCTTCTACCACTCCAGTCTTGCACCCACTCCTGAACTAGGA
GGATGTTGACCACCAACAGGAATTTACCCATTAGACCCATTTGAAGTTCCACTTCTAAAT
ACCGCAGTACTCTTAGCTTCAGGTGTAACCGTAACTTGAACTCACCATAGTTTAATAGAA
GGTAACCGAAAAGAAGCAATCCAAGCCCTTACCTTAACCATCATTCTAGGAGTTTATTTT
ACATCCCTTCAAGCTATAGAATATTACGAAGCACCATTTACTATCGCCGATGGAGTCTAT
GGAACAACATTCTATGTTGCTACAGGATTTCACGGTCTCCATGTTATTATTGGCTCAACA
TTTTTAGCAGTTTGTCTCCTACGACAAATCCAATATCACTTTACATCAGAACATCATTTC
GGCTTCGAAGCTGCAGCATGATACTGACATTTCGTAGATGTAGTGTGATTATTCCTTTAT
GTTTCCATTTATTGATGAGGCTCATAATTACTTTTCTAGTATAAATTAGTACAAGTGATT
TCCAATTACTTAATCTTGGTTTAAATCCAAGGAAAAGTAATGAACCTCATCATATCATCT
GTCGTGGCTACGGCCCTGGTTTCCCTAATCCTCGCTTTTATTGCATTTTGATTGCCGTTA
TTAAATCCAGACAACGAAAAACTATCCCCCTATGAATGTGGCTTTGACCCACTCGGAAGC
GCTCGCCTTCCTTTCTCCTTACGCTTCTTCCTAGTAGCAATCCTTTTTCTTCTATTTGAC
CTAGAAATCGCCCTACTATTACCACTACCCTGAGGAAATCAATCATTAACACCATTCTTC
ACACTTCTATGAACAACAATTATCTTAATCTTACTCACCATAGGCCTTATTTATGAATGA
TTTCAAGGAGGACTTGAATGAGCAGAAT-AGATGTTTAGTCCAAATT-AAGACTACTAAT
TTCGGCTTAGTAAATTATGGTGAAAATCCATAAACATCTTATGTCTCCTGTATATTTTAG
CTTCACCTCAGCATTCATTTTAGGCCTAATAGGCCTCGCATTCAACCGCTCTCATCTCCT
ATCTGCTCTATTATGTCTTGAAGGTATAATACTCACCCTTTTTATCGCTACCGCTATCTG
ATCTATAACACTCAATTCTACTTCCAGCTCCATTATCCCTATAATCCTTCTAACATTCTC
TGCTTGTGAAGCAAGTGCAGGACTAGCTATTCTAGTTGCTGCTTCTCGCTCACACGGTTC
TGACAAATTACAAAACCTTAACCTACTCCAATGCTAAAAATCCTAATTCCAACAATCATA
ATATTCCCTACTACCTGATTTTCACACAAAAAATGACTATGAACCACCACCTCTATTCAC
AGTCTTCTTATTGCTACAACCAGTTTATTTTGACTCAAATGAAATATGGATATCGGCTGA
GATTTCTCCAACCAATTTCTAGCTATCGACCCATTATCCACTCCCCTACTTATTCTCACA
TGTTGACTCCTACCATTAATAATCTTAGCTAGTCAAAACCACATTTCCCCAGAACCCTTA
ACCCGACAACGAACCTACATCTCTCTCCTAATCTTCCTCCAACTCTTCCTTATTATAGCA
TTTTCTGCAACAGAAATAATTCTATTCTATATTATATTTGAAGCCACACTCATCCCAACA
CTTATCATCATTACACGATGAGGTAACCAAACAGAACGTCTAAATGCAGGAACCTACTTT
CTTTTCTATACCCTAATTGGATCTCTTCCTTTACTTATTGCCCTATTATCTATACAAAAC
AATCTTGGCTCCCTCTCAATATTCATCATTCAACACTCCCAATATACCAACCTTTACTCA
TGAACAAATAAACTCTGATGAATTGCTTGCATTATTGCCTTCCTTGTCAAAATACCACTC
TATGGAATCCACCTTTGACTACCAAAAGCTCATGTAGAAGCCCCAATTGCTGGCTCCATA
ATTTTAGCTGCTGTATTACTAAAACTAGGAGGCTATGGAATAATACGAATCATTATTATA
CTTAATCCTCTTACTAAAGAAATAGCTTACCCATTTTTAATCCTAGCAATCTGAGGGGTC
GTAATAACTAGCTCAATTTGTCTACGACAAACAGACCTAAAATCTCTCATCGCTTATTCC
TCAGTTAGTCATATAGGCCTAGTCGCAGCAGCTATCCTTATCCAAACTCCATGAAGTTTT
GCAGGAGCAACAACACTCATAATCGCCCATGGCCTAATCTCCTCAGCCTTATTCTGTTTA
GCCAATACTAACTATGAACGTATTCATAGCCGAACCTTACTCCTAGCCCGAGGAATTCAA
ATTATTCTACCACTAATAGCAACTTGATGGTTCCTCACTAACCTCGCTAACCTTGCTTTA
CCCCCTTCCCCTAATCTTATAGGAGAACTTTTCATTATCACATCACTATTCAACTGATCC
AACTGAACCTTAATTCTTACAGGTACTGGAATATTAATCACAGCATCCTACTCCCTATAC
ATATTCCTTATAACCCAACGAGGATCAATATCTAACCATTTACTCTCACTCAATCCCTCC
TACACACGAGAACATCTCCTCCTCAGCCTCCATATTATCCCTGTACTTCTACTAATCCTT
AAACCAGAACTTATCTGAGGCTGGACATTCTGTATTTATAGTTTAACCAAAACATTAGAT
TGTGGTTCTAAAAACAAAAGTTAAAATCTTTTTATTTACCGAGAGAGGTCTGG-GACATG
AAGACCTGCTAACTCTT-CTTACCATGGTTCAAGTCCATGGCTCACTCAGCCCTTGAAAG
ATAACAGAAATCTATTGGTCTTAGGAACCAAAAACTCTTGGTGCAACTCCAAGCAAGAGC
TATGAATATTATCTTTAACTCTTCCTTTCTCTTAATCTTCATTATCCTTTCATTTCCATT
AATTTCCTCTCTATCATCAGAAAAACTCGAACCAAATTGATCATCCTTTTACGTAAAAAC
CGCTGTAAAAATCTCCTTCTTTATTAGCCTAATTCCTTTATTTATCTTTCTCGACCAAAG
TTTAGAATCAATCGTCACTAACTGAAACTGAATAAACATAGGCCCTTTTGACATTAACAT
AAGCTTCAAATTTGACCTATACTCAATTATCTTCACACCTGTAGCTTTATACGTTACTTG
ATCCATCCTCGAATTTGCTCTATGATACATACACTCCGACCCTAATATAAACCGCTTCTT
TAAATATCTCCTACTCTTTCTAATCTCAATAATCATCCTAGTAACTGCCAACAATATATT
CCAACTATTCATCGGCTGAGAAGGAGTTGGAATTATATCCTTCCTACTTATCGGCTGATG
ATTTAGCCGAGCAGACGCTAACACAGCAGCATTACAAGCTGTAATTTACAACCGAATTGG
TGATATTGGATTAATTTTAAGTATAGCCTGACTAGCCACAAACCTTAACTCATGAGAAAT
CCATCAACTTTTCATCCTATCAAAAAATAAAGATCTTACATTCCCCCTCCTCGGCCTAGT
ACTAGCTGCAGCTGGAAAATCAGCACAATTTGGCCTCCACCCATGATTACCTTCAGCCAT
AGAAGGTCCTACACCAGTATCAGCATTACTCCATTCAAGCACAATAGTTGTAGCAGGCAT
CTTCCTTCTAATTCGCCTCCATCCCCTCATCCAAGACAACAAACTAATCCTAACAACCTG
CCTATGTTTAGGAGCACTCACCACTCTCTTTACAGCCACATGTGCCCTAACCCAAAATGA
TATCAAAAAAATCATTGCTTTCTCCACATCAAGCCAATTAGGACTAATAATAGTTACTAT
CGGTCTTAATCAACCCCAATTAGCCTTTCTCCACATTTGCACCCATGCTTTCTTTAAAGC
TATACTTTTCCTCTGCTCAGGATCTATCATCCACAGTCTTAACGACGAACAAGACATTCG
AAAAATAGGAGGCCTCCATAAACTTCTACCATTTACTTCAACCTCCCTAACAATTGGTAG
TCTAGCCCTAACAGGTATACCATTCCTATCCGGCTTTTTCTCAAAAGATGCTATTATTGA
ATCCATAAACACCTCCCATCTAAACGCCTGAGCCCTAATTCTTACTCTTGTAGCAACATC
CTTCACAGCTATTTATAGTATCCGCCTTATCTTCTTTGCATTAATAAACTACCCCCGATT
TAATACACTCTCCCCAATCAATGAAAACAACCTATTGGTCATCAACCCAATTAAACGTCT
AGCCTATGGAAGTATTATTGCAGGCTTAATTATTACCCTAAATCTTACCCCAACAAAAAC
CCAAATCATAACTATATCTCCCCTACTCAAACTATCTGCCCTACTAATCACAATTACGGG
TCTCCTTCTAGCCCTAGAACTTACCAATCTCACTAACTCTTATTTCAAAATTAATCCTAC
ACTCTACTCCCACCACTTCTCTAACATACTAGGTTATTTTCCCTCTATCATCCATCGACT
CCTTCCAAAAACCAGTCTATATTGAGCTCAACATTTCTCAACACACCTAATTGACCAAAC
TTGAAATGAAAAAATTGGCCCCAAAAGCAACCTTATCCAACAAACACCCCTCATTAAATT
ATCTACCAAGCCACAACAAGGATTTATCAAAACCTATCTAACACTTCTCTTCCTAACATT
AACTCTAACCATCCTAATTATCTCCACCTAACCACCCGCAAAGCACCCCAAGAAAGACCC
CGAGTTAACTCTAATACCACAAACAAAGTTAATAACAATACTCAACCTCCCAAAACTAAC
ATCCAACCCCCACTAGAATATAACATAGCAACGCCCCAAAAATCCCCTCGCACCATATCC
ATGCTATTTATTTCCTCTACCCCAGTTCAATGTAATCCTCACCCTTTAACCATAAAACAC
TTACCAGCCACAAGAAGTCCTAACAAATAAAACCCAATATATAACAATACCGACCAATTA
CCCCATGCTTCTGGATAAGGCTCTGCGGCCAAAGCCGCAGTATAAGCAAAAACTACTAAC
ATCCCTCCTAAATAAATCAAAAATAAAACTAACGACACAAAAGACCCTCCATGCCCAACT
AACAAACCACAACCAACCCCAGCAGCAGTAACTAAACCCAAAGCAGCATAATAAGGAGAA
GGATTAGATGCTACACCTATTAAACCCAAAATCAAACCAACTATTATTACAAACATAAAA
TATATCATTATTCTTACTTGGATTCTAACCAAGACCAACAACTTGAAAAACTATCGTTGT
ATATTCAACTACAAGAA-CTAATGGCCATCAATATTCGAAAAACCCACCCACTCTTAAAA
ATTATAAACCACGCCCTAGTGGACCTACCTGCTCCATCTAATATTTCATCATGATGAAAC
TTTGGCTCACTCTTAGGACTATGCCTAATTATCCAAATCCTCACAGGACTCTTCCTAGCT
ATACACTACACCGCAGATATTTCCATAGCCTTCTCCTCAGTCGTCCATATCTGCCGCGAT
GTTAACTATGGCTGACTCATCCGTAATATCCATGCTAACGGAGCCTCATTATTCTTTATC
TGTGTATACCTCCACATCGCTCGAGGACTATATTACGGCTCTTATCTCTACAAAGAAACA
TGAAACATCGGCGTAATCCTACTTTTCCTATTAATAGCAACAGCCTTTGTCGGCTATGTT
TTACCATGAGGACAAATATCCTTCTGAGGAGCTACAGTTATCACTAACCTCCTATCCGCA
TTCCCTTATATCGGAGATATATTAGTACAATGAATCTGAGGCGGATTCTCAGTAGACAAT
GCCACCCTCACACGCTTTTTTGCCTTCCACTTTCTATTACCATTTCTAATTCTAGCCCTA
ACAATCATCCACCTCCTTTTCCTTCATGAAACAGGCTCTAACAATCCCTTAGGCATTAAC
TCTGATGCAGATAAAATCTCATTCCACCCTTACTTCTCATACAAAGACCTATTTGGCTTC
TTTATTATAATCTTCTCTCTAACTATACTAGCCCTATTCCTACCTAACCTATTAGGAGAT
GCCGAAAACTTCATCCCAGCAAATCCACTTGTCACTCCACCCCATATTAAACCCGAATGA
TATTTCTTATTCGCCTATGCAATCTTACGCTCCATTCCTAACAAACTAGGAGGAGTCCTA
GCTCTCCTATTCTCCATCTTTATCCTCATACTAGTTCCTTTACTTCACACCTCTAAACAA
CGAAGTAACATCTTCCGACCACTAACACAAATCTTCTTCTGATTTCTTGTAGCTAACTCA
ATTATCTTAACCTGAATTGGAGGTCAACCAGTAGAACAACCATTTATTATAGTAGGACAA
ATCGCCTCAATCTCCTACTTTTCCATATTCCTTATCATTATACCATTCGCTAGCTGATGC
GAAAACAAAATTCTCAGCCTAAACTAGTTTTGGTGGCTTAATTCGT--AAAGCGTCGACC
TTGTAAGTCGAAAACCGAGGGTTCAAATCCCTCCCAAAAC--------------------
---------------AC-TCAGGGGAAGAAGGTTCAAACTTCTACCTTTGGCTCCCAAAG
CCAAAATTCTACCTAAACTACCCCCTG-ATCCCTGTCATGACGTACATAA----------
-------------------------------------------------GAATCATTTTG
ATTCAA---AT-----GTACGTCAGAGTACA--TACTATGATATA-TCCCCATATATTGA
TATA-CCACTATATCATAACATACTATGTATAATCCTCATTAATAGACATACCACTATCT
CATAAC--ATACTATGTATAATCCCCATTAATAGACATACCACTATATCATAACATACTA
TGTATAATCCCCATTAATAGACATTCCACTACTTCATTACATATTATACGT-AATACTCA
TTAATTAACGTACCATT-ATTCCATTACATTAAAATACTTAACCCTCATTAACTTATAAT
CAATAATTCAATAACATACATATCCTTGTTTAACTCTATTTTATGTA--TTACTATTGCT
TCATCCTCTAAACAAGTG-GAGTTAACATTATAGTTAATGCTTGAATGACATACTACTCA
TGTTCTGGTCAAGATTTCCA----ATCCCCTAGTTC------------------------
--CCTTGAAAAG------------------------------------------------
-----CATATCATCCTTGATCGTATCAAGATTTCCAGTCCTCTAGCTCCCTTGAAAGACA
CA--TCATCCTTGATCGTATCAAGATTTCCAGTCCTCTA--AG-TTTAAAATTTCGGTAT
GAAGCAAATAACTATTCCCGTAAAGGGCTG-ATCTGGAACACTCAGGTAGACTTGAACTA
TCCTCGACACTCTACT----ATAT-ATTATCATTACTCACCATTCAT-GAAATTAGATTG
TCAAGCTCACCATT-ACTGAGAGGGATG-GAGAATATCACGCCATGTAAGGCCCGTTTAG
-GTTTTTTTGATTAATAATCAACCTTGTAATAAAGATATCGTTATTAACCCCCAT-GGAA
TGACGGATCCAAGAATAGTGCGTGTAAAAAGCATTTCATTATTCTAATACATTATTCACT
TTATCTGGCAT-A-AATCTCTATTATTAGGATCGCCCCGGGTTCCGCAATTTTACGAACT
---------TAGAAAAGAA-AAAAACTT-TTTTTCGGT--AAAAACCCCCCTCCCCCTTA
ATATACACGGTTGTCTCGAAAAACCCCTAAAACGAGGACC-GACGCATA-TCTTCTCATA
GAGTTGTTGTGAAAATTTCTC--TATATATATTGTAACAATGTGAT----
>Sphyrna_zygaena
GTGTAGCTTAATTTTAAAGCATGGCACTGAAGATGCTAAGATGAAAATTAAAA-TTTTTC
CGCAAGCATGTAAGGTTTGGTCCTAGCCTTAGTGTTAATTGTAACTAGAATTATACATGC
AAGTTTCAGCCCTCCTGTGAGAATGCCCTAATTACTCTATCAAATAATTAGGAGCAGGTA
TCAGGCACACA--CATGTAGCCCAAGACACCTTGCTAAGCCACACCCCCAAGGGACTTCA
GCAGTAACAAACATTGATTTAATGAGCGTAAGCTTGAATCAGTTAAAGTTAAC-AGAGTT
GGTTAACCTCGTGCCAGCCACCGCGGTTATACGAGTGACTCATATTAACACA-ACCCGGC
GTAAAGAGTGATTTAAGAATGATCTTAAACTAATTAAAGCTCAGACCTCATAAAGCTGTT
ATACGCATCTATGAGTAGAACAAACAACAACGAAAGTGACTTTATAAA-CTTAAGAAACC
TTGATGTCACGACAGTTGGGATCCAAA-CTAGGATTAGATACCCTACTATGCCCAACCAC
AAACTTAAACAA-TATCTCACTATATTGTTCGCCAGAGTACTACAAGCGCTAGCTTAAAA
CCCAAAGGACTTGGCGGTATCCCACACCCACCTAGAGGAGCCTGTTCTATAACCGATAAT
CCCCGTTAAACCTCACCACTTCTTGCCATTACCGTCTATATACCGCCGTCGTCAGCTAAC
CCTGTGAAGGATC-AAAAGTAAGCAAAATGAA-TAAAACTCCAAAACGTCAGGTCGAGGT
GTAGCAAATGAAGTGGAAAGAAATGGGCTACATTTTTTTATAAAAAC--ATACGAATGGT
AAACTGAAAAAC-ACCTAAAGGTGGATTTAGCAGTAAGAAGAGATCAGAGTACTCTTCTG
AAATTGGCCCTGGGATAAGCACACACCG-CCCGTCACTCTCCTTAATAAATAACCCA--C
TTTTCTATAAAT-ATACTTCTTTAATAAGAGGAGGCAAGTCGTAACATGGTAAGTGTACT
GGAAAGTGCACTTGGAATCAAAATGTGGTTAAACC-AGCAAAACACCTCCCTTACACCGA
GGAGATACCCGTGCAACTCGGGTCATTTTGA-ACCTCAAAGCTAGCCTACACACCA---A
CTTTAACCAAACCTAATAAATCTAATTAACA--TTATAA-TTTTCAACCAAAACATTCTC
AACCTTTTAGTATGGGTGACAGAACAATAACT-CCAGCGCAATAGCTTA-TGTACCGCAA
GGGAAAGCTGAAAAAGAAATGAAATAAA---CCATTAAAGTACTAAAAAGCAG-AGATTA
TACCTCGTACCTTTTGCATCATGATTTAACTAGAAAAATT-AGGCAAAAAGA-CTTTAAG
TCTACCTCCCCGAAACTAAACGAGCTACTCCGAAGCAGCATTA----TAGAGCTAACCCG
TCTCTGTGGCAAAAGAGTGGGAAGACTTCCGAGTAGTGGTGAAAAGCCTACCGAGTTTAG
TGATAGCTGGTTACCCAAAAAAAGAACTTCAATTCTGCATTAA-TTTTTAATTACCTAAA
CAAGACT-TCCTAGTCAAAGG--AACTCATAAGAATTAATAGTTATTTAGAAGAGGTACA
GCCCTTCTAAACCAAGATACAACTTTTTAAGATGGGAAATGATCACAATTATCAAGGTTA
--CTC--CCTCAGTGGGCCTAAAAGCAGCCACCTGTAAAGCAAGCGTCGCAGCTCCAGCT
CAACAACCAAACCTTTAATTTTGATATCTACTCATTACCCTCTTT-ATCCTATTGGGTTA
TTT--TATAAAAATATAAAAGAACTTATGCTAAAATGAGTAATAAAGAGAATAAACCTCT
-CCCGACACAAGTGTATGTCAG-AAGAATTAAATCACTGATAATTAAAACGGCCCCAAAC
TGAGGCCATTATA-TTATTTAAACATTAACCAGAAAACCCTA------------------
------------------------------------------------------------
--------------------------------------TTCT-TCCACCCGTTAACCCTA
CACAGGAGTGTCACCAGGAAAGATTTAAAGAAAATAAAGGAACTCGGCAAACATAAACTC
CGCCTGTTTACCAAAAACATCGCCTCTTG---TAAAACCATAAGAGGTCCCGCCTGCCCT
GTGAC-AAT-GTTCAACGGCCGCGGTATTTTGACCGTGCAAAGGTAGCGTAATCACTTGT
CTTTTAAATGAAGACCTGTATGAAAGGCATCACGAGAGTTTAACTGTCTCTATTTTCCAA
TCAATGAAATTGATCTATTCGTGCAGAAGCGAATATAATAACATTAGACGAGAAGACCCT
ATGGAGCTTCAAACGCTTAAATTAATTATGTAAC--CTTATGCCTCTAAGGATATAAACA
AAATATACAATATTTATAATTTAAC-TGTTTTTGGTTGGGGTGACCGAGGGGAAAAACAA
ATCCCCCTCATCGACTGAGTACTA---AGTACTTAAAAATTAGAATGACAATTCTAATTA
ATAAAATATTTATCGAA-AAATGACCCAGGATTT-------CCTGATCAATGAACCAAGT
TACCCTAGGGATAACAGCGCAATCCTTTCTCAGAGTCCCTATCGAAGAAAGGGTTTACGA
CCTCGATGTTGGATCAGGACATCCTAATGGTGCAACCGCTATTAAGGGTTCGTTTGTTCA
ACGATTAATAGTCCTACGTGATCTGAGTTCAGACCGGAGAAATCCAGGTCAGTTTCTATC
TATGAACATACTTTTCCTAGTACGAAAGGACCGGAAAAGTGGGGTCAATA-CCACTGGTA
CACCCCATTTTCATCTATTGAATGAAACTCAAATAGATAAGAAAAGATCACC--TAATAC
CCAAAAAAAGG---GTTGTTGAGGTGGCAGAGCCTGGTAAATGCAAAAGACCTAAGTTCT
TTAATCCAGAGGTTCAAATCCTCTCCTCAACTATGCTTCAACCCATCTTGCTCTATTTAA
TTAATCCCCTTGCCTACATTATCCCAATTCTCTTAGCCACAGCCTTTCTTACATTAGTTG
AACGAAAAATTCTTGGCTATATACAATTCCGCAAAGGCCCTAACATCGTCGGACCTTATG
GTCTCCTCCAACCCATTGCAGATGGCCTTAAACTATTTATCAAAGAACCTATTCGCCCAT
CAGCATCTTCTCCATTCCTATTTCTAGCTACCCCAACAACAGCCTTAACCCTAGCCCTAC
TTATATGAATACCTCTCCCTCTCCCTCACTCAATTATTAACCTCAACCTAGGCCTACTAT
TTATCTTAGCAATCTCAAGCCTCACTGTTTATACCATCCTAGGGTCCGGATGAGCATCCA
ATTCAAAATATGCTCTAATAGGAGCATTACGTGCCGTAGCACAAACTATCTCATACGAAG
TAAGCTTAGGCCTCATCTTACTATCAATAATCGTATTTGCCGGAGGGTTTACCCTCCACA
CATTTAACTTAGCCCAAGAAACTATTTGACTCCTAATTCCAGGCTGACCACTAGCCCTAA
TATGATACATCTCAACCCTAGCAGAAACCAACCGAGCTCCATTTGATCTAACAGAAGGAG
AATCAGAACTAGTATCAGGATTTAACATCGAATATGCAGGAGGCCCATTCGCCCTATTCT
TCCTAGCCGAATATACTAATATTTTACTAATAAATACCCTATCAGTTATCCTATTCATAG
GAACTTCCTATAATCCCCTCTTCCCACAAATTTCAACACTAAGTCTTATAATAAAAGCTA
CACTACTAACATTCATCTTTCTATGAATTCGAGCATCATACCCCCGCTTCCGCTATGACC
AACTTATACACTTAGTTTGAAAAAACTTCCTACCCCTCACCTTAGCAATCATTTTATGAC
ACATAGCTCTCCCAATCGCCATATCAAGCCTACCCCCAGTTACTTAA------GGAAATG
TGCCTGAAC-AAAGGACCACTTTGATAGAGTGGAAAATGAGAGTTAAAATCTCTCCATTT
CCTATTAGAAAGATAGGACTCGAACCTATATTTAAGAGATCAAAACCCTCCGTGTTTCCT
ATTACACCACTCCCT----AAGTAAAGTCAGCTAATAAAGCTTTTGGGCCCATACCCCAA
CCATGTTGGTTAAAATCCTTCCTTTACTAATGAACCCCACTGTATTAACTATCCTAATTT
CAAGCTTAGGCTTAGGAACTACCCTTACATTTATTGGATCACATTGACTCCTAGTATGAA
TAGGCCTTGAAATCAATACTTTAGCTATTATTCCCCTAATAATTCACCAACACCACCCAC
GAGCAGTAGAAGCTACCACAAAATACTTCATTACCCAAGCAACTGCTTCTGCCCTCTTAC
TATTTGCTAGTATTACAAACGCATGAACCTCAGGCGAATGAAGTTTAATCGAAATAATTA
ACCCAACCTCTGCCACACTAGCAACAACCGCACTTGCCTTAAAAATCGGCCTTGCACCTC
TACATTTCTGACTTCCAGAAGTACTTCAAGGCTTAGACCTCACCACAGGACTTATTCTAT
CAACCTGACAAAAACTAGCTCCCTTTGCCATTCTACTCCAACTATATCCCTTACTTAACC
CAAACCTACTATTATCTCTTGGTATCCTCTCAACAATCATTGGAGGATGAGGAGGACTTA
ACCAAACACAATTACGAAAAATCCTAGCCTATTCATCAATTGCAAACCTTGGATGAATAA
TAACAATTTTACATTACAACCCTAACCTAACCCTCCTTAACCTTATCCTATATATTATTA
TAACACTTACAACCTTCCTCTTATTTAAAAACTTCAACTCAACTAAAATTAACTCTATCG
CCTCATCCTCAACCAAATCCCCACTCTTATCCATCATCGCCCTATTAACCCTCCTCTCCT
TAGGAGGGCTGCCACCACTTTCCGGCTTCATACCTAAATGACTGATCCTCCAAGAACTAA
CAAAACAAAACCTATTCATTCCAGCTACAATTATAGCCCTTATGGCCCTCTTAAGTCTAT
TCTTTTACCTACGTCTATGTTATGCTACAACACTAACCATAAACCCCAACCCCACTAACA
TATCATCTTCCTGACGAACAAAATCCAACTATCCCACCCTCCTTCTATTAACCTCAGCAA
TCCTGTCTATTATATTACTTCCCATAACACCCGCAATCTATACACTCTTCATAT-AGAAA
TTTAGGTTAACAACAGACCAAAAGCCTTCAAAGCTTTAAGTAGAAGTGAAAATCCTCTAA
TTTCTGCTAAGATCTGCAAGACTCTATCTCACATCTTCTGAATGCAACTCAGACGCTTTC
ATTAAGCTAAAACC---TTCTAGATAGACAGGCCTCGATCCTGTAAAATCTTAGTTAACA
GCTAAGCGTTTAATCCAGCGAACTTCTATCTAAA-CTT--TCTCCCGCCGCT-CCGAGAA
AGGCGG-----GAGAAAGCCCCGGGAGA--GGTTAACCTCCGTCTTTGGATTTGCAATCC
AACGT-AT-CAGCTACTTCAGGACTTTGATAAGAAGAGGAATTTGACCTCTGTTAACGGA
GCTACAATCCGCCGCCT-ATTTCTCAGCCATCTTACCTGTGGCAATTAATCGTTGACTAT
TTTCTACCAACCACAAAGATATTGGCACCCTTTACCTAATTTTTGGTGCATGAGCAGGTA
TAGTTGGGACAGCCCTAAGTCTCTTAATTCGAGCTGAACTTGGACAACCAGGATCTCTTC
TAGGAGATGACCAGATTTATAATGTAATTGTAACCGCCCACGCTTTCGTAATAATCTTTT
TTATAGTTATGCCAATCATAATTGGTGGCTTCGGGAATTGATTAGTTCCTTTAATAATTG
GTGCACCAGACATGGCCTTCCCACGAATAAATAACATAAGTTTCTGACTTCTTCCACCAT
CATTTCTTCTCCTCCTAGCTTCTGCTGGGGTAGAAGCTGGAGCAGGAACTGGTTGAACAG
TTTATCCTCCATTAGCTAGCAATTTAGCCCATGCTGGACCATCCGTTGACTTAGCTATTT
TTTCTCTTCATTTAGCTGGTGTATCATCAATCTTAGCCTCAATCAATTTTATTACAACTA
TTATCAATATAAAACCCCCAGCCATCTCCCAATATCAAACACCACTATTTGTTTGATCTA
TCCTTGTAACTACTATTTTACTTCTCCTCTCACTTCCAGTTCTTGCAGCAGGGATTACAA
TATTACTTACAGATCGTAACCTTAATACTACATTCTTTGATCCCGCAGGAGGAGGAGATC
CAATTCTTTATCAACACTTATTCTGATTCTTCGGACATCCTGAAGTCTATATTTTAATTT
TACCCGGCTTTGGGATAATCTCACATGTAGTAGCCTATTATTCAGGCAAAAAAGAACCAT
TTGGTTATATGGGTATAGTTTGAGCAATAATAGCAATTGGTCTACTTGGTTTTATCGTAT
GAGCCCATCATATATTTACAGTAGGAATAGACGTTGATACTCGAGCCTATTTTACCTCCG
CAACAATAATCATTGCTATTCCCACAGGCGTAAAAGTCTTTAGCTGATTAGCAACTCTTC
ATGGAGGGTCTATTAAATGAGATACTCCCCTACTCTGAGCTCTAGGATTCATTTTCCTTT
TTACAGTAGGTGGTCTAACAGGAATTGTATTAGCTAATTCCTCATTAGATATTGTCCTAC
ATGATACTTACTATGTAGTAGCCCACTTCCATTATGTCCTCTCAATAGGAGCAGTATTCG
CTATTATAGCAGGCTTTATCCATTGATTCCCTCTAATCTCTGGTTTTACTCTCCATCAAA
CCTGGACAAAAATTCAATTTGCAGTTATATTTATCGGAGTAAATCTAACTTTCTTCCCTC
AACACTTCCTAGGTCTTGCAGGTATACCACGACGATACTCAGATTACCCAGACGCATATA
CCCTATGAAATACAATCTCATCAATTGGCTCCCTAATCTCCCTTGTTGCTGTAATTATGC
TTCTATTTATTATTTGAGAAGCATTTGCCTCAAAACGAGAAGTCTTATCCATTGAACTTC
CACATACAAATGTGGAATGATTACATGGCTGCCCTCCACCTTATCATACTTACGAAGAAC
CAGCATTTGTTCAAGTTCAACGACCCTCTTTTT-AACAAGAAAGGAAGGAATTGAACCCC
CATATGTTGGTTTCAAGCCAACCACATTACCACTCTGTCACTTTCTTC-AT-AAGATACT
AGT-AAAATATATTACACTGCTTTGTCAGGGCAGAATTGTGAGTTAAATCCTCACGTATC
TTATTTCACAATGGCACACCCCTCACAATTAGGATTTCAAGATGCAGCCTCCCCAGTTAT
GGAAGAACTTATTCACTTTCACGATCACACATTAATAATCGTATTCTTAATTAGCACCCT
AGTTCTCTATATCATTACAGCAATAGTTACAACCAAACTAACAAATAAATACATTCTTGA
TTCTCAAGAAATTGAAATCGTCTGAACTATTCTTCCCGCCATCATTCTTATCATAATTGC
TCTCCCATCATTACGAATCTTATATCTTATAGACGAAATTAATGATCCCCACCTAACTAT
TAAAGCCATAGGACATCAATGATACTGAAGTTATGAATATACAGATTATGAAGACCTAGG
ATTTGACTCTTATATAATTCAAACCCAAGATTTAACCCCAGGTCAATTTCGCCTATTAGA
AACAGACCATCGTATAGTAGTTCCTATGGAATCCCCTATTCGAGTTCTGGTATCAGCAGA
AGACGTCTTACACTCCTGAGCTGTTCCAGCTCTAGGTGTAAAAATAGACGCTGTTCCAGG
ACGACTAAATCAAACCGCCTTTATTGTATCACGCCCTGGTGTATATTATGGTCAATGCTC
AGAAATTTGTGGTGCTAACCACAGCTTTATACCTATCGTAGTAGAAGCAGTTCCTCTAGA
ACACTTCGAAACCTGATCTTCATCAATACTAGAAGAAACTTCATTAAGAAGCTAAACTGG
GCCTAGCATTAGCCTTTTAAGCTAAATATTGGTGATTCCCAACCACCCTTAGTGATATGC
CTCAATTAAATCCTAACCCATGATTTTTAATCTTATTATTCTCATGAATTGTTTTCCTCA
CTATTCTTCCTAACAAAGTTATAAATCACTTATTTAATAAAAATCCTACCCTAGAAAGTA
CCGAAAAACCTAAACCTAACCCCTGAAATTGACCATGATTATAAATTTCTTCGATCAATT
CTTAAGCCCAACACTCATTGGAATTCCCCTTATCGCCCTAGCAATCCTAATCCCATGATT
AACCTTTCCAACTCCAACTAGTCGATGATTAAATAACCGATTAATTACTCTCCAAGCCTG
ATTTATTAACCGCTTCGTCTATCAACTTATACAACCAATTAACCTTGGAGGGCACAAATG
AGCCATATTGCTCACAGCTTTAATATTATTCTTAATTACTATTAATCTTCTAG-------
------------------------------------------------------------
-----------------GTCTCCTTCCATATACATTTACCCCAACAACACAACTCTCCTT
AAACATAGCATTTGCTCTTCCATTATGATTTACTACCGTATTAATTGGTATACTAAATCA
ACCCACAATTGCACTAGGTCACTTTCTACCAGAAGGTACACCAACCCCTCTAATTCCAGT
CCTTATTATCATTGAAACTATCAGCTTATTTATCCGACCATTAGCCCTAGGTGTTCGACT
AACTGCTAATTTAACAGCAGGTCACCTATTAATACAATTAATTGCCACTGCAGCATTTGT
TCTCTTAACTATTATACCAACCGTGGCTATATTAACTTCCACAATTTTATTCTTACTTAC
AATTCTGGAAGTAGCCGTAGCAATAATTCAAGCATATGTATTTGTTCTTCTATTAAGTCT
TTACCTACAAGAAAACGTATAATGGCTCACCAAGCACATGCATATCACATAGTTGACCCA
AGTCCATGACCACTAACAGGAGCTACCGCTGCCCTCCTTATAACATCAGGTTTAGCCATC
TGATTTCATTTCCATTCACTTATCCTCCTTTATTTAGGATTAACCCTCCTCTTACTAACT
ATAATCCAATGATGACGTGATGTTATCCGAGAAGGCACATTTCAAGGCCACCACACTCCC
CCTGTACAAAAAGGTCTCCGTTACGGAATAATCCTGTTCATTACATCAGAAGTCTTCTTT
TTTCTAGGCTTTTTCTGAGCCTTCTACCACTCTAGTCTTGCACCTACCCCTGAACTAGGA
GGATGCTGACCACCAACAGGAATTCACCCATTAGACCCATTTGAAGTCCCACTTCTAAAT
ACCGCAGTACTTTTAGCTTCAGGGGTAACCGTAACTTGAGCTCACCATAGCTTAATAGAA
GGTAACCGAAAAGAAGCAATTCAAGCCCTTACCCTAACTATTATTCTAGGAGTTTACTTC
ACATCTCTCCAAGCTATAGAATATTACGAAGCACCATTTACCATTGCCGATGGAGTCTAT
GGAACAACATTCTACGTTGCCACAGGATTCCACGGCCTCCATGTTATCATTGGCTCAACA
TTTCTAGCAGTTTGTCTCTTACGACAAGTCCAATATCACTTTACATCAGAACATCATTTC
GGCTTTGAAGCTGCAGCATGATACTGACATTTCGTAGATGTAGTGTGACTATTCCTTTAT
GTTTCCATCTATTGATGAGGCTCATAATTACTTTTCTAGTATAAATTAGTACAAGTGATT
TCCAATTACTTAATCTTGGTTTAAATCCAAGGAAAAGTAATGAACCTCATCATATCATCT
GTCGCGGCTACGGCCCTGGTTTCCCTAATCCTCGCTTTTATTGCATTTTGATTACCATCA
TTAAATCCAGATAACGAAAAATTATCCCCCTATGAATGTGGCTTTGACCCACTAGGAAGT
GCCCGTCTCCCTTTTTCCCTACGCTTCTTTTTAGTAGCAATTTTATTCCTCTTATTCGAC
TTAGAAATTGCCCTCTTATTACCATTACCTTGAGGAAATCAGTCATTAACACCACTCTCC
ACACTCTTCTGAGCAACAATTATCTTAATCTTACTCACTATAGGCCTTATTTATGAATGA
CTTCAAGGAGGACTTGAATGAGCAGAAT-AGATGTTTAGTCTAAACT-AAGACAGCTAAT
TTCGGCTTAGCAAACTATGGTGAAAATCCATAAACATCTTATGTCTCCTATATATTTTAG
CTTCACCTCAGCATTTATCCTAGGTCTTATAGGTCTCGCATTTAATCGCTCCCACCTCCT
ATCCGCTCTATTATGTCTTGAAAGTATAATACTCACCCTTTTTATCGCTACAGCCATCTG
ATCTATAACACTTAACTCTACTTCAAGCTCCGTTATTCCTATAATCCTTCTAACATTCTC
AGCCTGTGAAGCCAGCGCAGGATTAGCTATCCTAGTTGCTGCTTCCCGCTCACATGGTTC
CGATAAACTACAAAACCTCAACCTCCTTCAATGTTAAAAATTCTAATCCCAACAATTATA
CTATTTCCAACCGTCTGATTTTCCCATAAAAAATGACTATGAACTACCACTTCCATTCAT
AGTCTACTCATCGCTACAATAAGTCTATTTTGATTCAAATGAAACATAGATATTGGCTGA
GACTTCTCTAACCAATTTCTAGCTATTGACCCATTGTCCTCTCCTTTACTCATTCTTACA
TGCTGACTTCTACCACTAATAATCCTAGCCAGCCAAAATCACATTTCTCCAGAACCCTTA
ACCCGACAACGAACTTATATCTCCCTCCTAATCTCCCTACAATTCTTTCTTATTATAGCA
TTTTCTGCAACAGAAATAATTTTATTTTATATTATATTCGAAGCTACACTTATCCCAACA
CTTATTATCATCACACGATGAGGAAACCAAACAGAACGCCTAAATGCAGGAACTTATTTC
CTATTCTATACCCTCATTGGGTCTCTTCCTTTACTTATTGCCCTACTATCTATACAAAAT
AATCTTGGTTCTCTTTCAATACTTATTATTCAACACTCCCAATACATTAACCTCTACTCA
TGAACAAATAAACTCTGATGAATCGCTTGTATTATTGCTTTCCTTGTCAAAATACCACTT
TATGGAGTTCACCTCTGATTACCAAAAGCTCACGTAGAAGCCCCAATCGCTGGCTCTATA
ATTCTAGCTGCTGTATTACTAAAACTAGGAGGTTATGGAATAATACGAATTATTATTATA
CTCAACCCACTCACCAAAGAAATAGCCTACCCATTCTTAATCCTAGCTATCTGAGGTGTT
GTAATAACTAGTTCTATTTGTCTACGACAAACAGACCTAAAATCCCTTATCGCCTACTCC
TCGGTCAGTCACATAGGTCTAGTTGCAGCAGCTATTCTTATCCAAACCCCATGAAGTTTT
GCAGGAGCAACAACACTCATGATTGCTCATGGCTTAATTTCTTCAGCCCTATTTTGCCTA
GCTAACACTAACTATGAACGCATTCATAGTCGAACCTTACTTCTAGCTCGAGGAATTCAA
GTCATTCTTCCATTAATGGCAACTTGATGATTCCTTACTAATCTCGCCAACCTTGCTTTA
CCTCCATCCCCTAATCTCATAGGAGAACTTTTTATTATTACATCATTATTTAACTGATCC
AACTGAACCTTAATCCTTACAGGCACTGGAGTGTTAATTACAGCATCCTACTCCCTTTAC
ATGTTCCTTATAACCCAACGAGGAATAACATCTAGCCACTTACTCTCACTTAGCCCTTCC
CACACACGAGAACATCTTCTCCTTAGCCTCCATATCACCCCTGTATTACTACTAATCCTT
AAGCCAGAACTTATTTGAGGTTGAACATTCTGTATTTATAGTTTAATTAAAACATTAGAT
TGTGGTTCTAAAAATAAAAGTTAAAATCTTTTTATTTACCGAGAGAGGTCTGGAGACACG
AAGACCTGCTAACTCTT-CTAATCATGGTTCAAATCCATGGCTCACTCGGCCCTTGAAAG
ATAATAGTAATCTATTGGTCTTAGGAACCAAAAACTCTTGGTGCAACTCCAAGCAAGAGC
TATGAATACTATCTTTAACTCGTCCTTCCTTTTAATCTTCATTATCCTCTTATTTCCATT
AATTTCCTCCCTATCACCAAAAAAACTTGAACTAAGCTGATCCTCCCTATATGTAAAAAC
CGCTGTAAAAATTTCCTTCTTCATCAGCCTAATTCCCTTATTTATTTTTCTCGACCAAGG
TTTAGAATCAATTGTTACTAACTGAAATTGAATAAACATAGGCCCATTTGATATTAACAT
AAGCTTCAAATTTGACCTATACTCAATTATCTTCACACCCGTAGCCTTATACGTTACCTG
ATCAATTCTTGAATTTGCTCTATGATACATACATTCCGACCCTAATATAAACCGTTTCTT
TAAATACCTCCTATTATTTCTAATCTCAATAATTATCCTAGTAACTGCCAACAACATATT
CCAATTATTTATTGGTTGAGAGGGAGTCGGAATCATATCTTTCCTACTCATTGGCTGATG
ATATAGCCGAGCAGACGCTAACACAGCAGCACTACAAGCCGTTATTTATAACCGAATTGG
TGATATTGGACTAATTTTAAGTATAGCCTGACTAGCTACAAACCTTAACTCATGAGAAAT
CCATCAACTTTTCATCTTATCAAAAAACAAAGATCTTACACTTCCCCTTCTTGGTTTAGT
ATTAGCCGCAGCTGGAAAATCAGCACAATTTGGTCTCCACCCATGATTACCTTCAGCCAT
AGAAGGTCCCACACCAGTATCAGCATTACTTCACTCAAGCACAATAGTTGTAGCAGGTAT
CTTTCTACTAATCCGCCTTCATCCTCTTATCCAAGACAATAAACTAATTCTAACAACCTG
CCTATGTTTAGGAGCACTTACTACTCTATTTACAGCTGCATGTGCCCTAACCCAAAATGA
TATTAAAAAAATTATTGCTTTCTCTACATCAAGCCAACTAGGACTAATAATAGTTACCAT
TGGTCTCAATCAACCTCAACTAGCCTTCCTTCATATCTGTACCCACGCTTTCTTCAAAGC
TATACTTTTCCTCTGCTCAGGTTCCATTATTCATAGTCTCAATGATGAACAAGACATCCG
AAAAATAGGAGGTCTCCATAAACTCCTACCATTTACCTCAACCTCTCTAACAATTGGTAG
TCTAGCCCTTACAGGTATACCATTCTTATCTGGCTTCTTTTCAAAAGACGCTATTATCGA
ATCTATAAATACCTCCCACTTAAACGCCTGAGCCCTAATCCTAACCCTCGTAGCAACATC
CTTTACAGCTATTTATAGCCTTCGTCTTATCTTCTTTGCATTAATAAATTACCCCCGATT
CAACACACTCTCTCCAATCAATGAAAATAACCCATTAGTTATTAACCCAATCAAACGTTT
AGCCTACGGAAGTATTATTGCCGGCCTAATCATTACCCTTAATCTTACCCCAACAAAAAC
CCAAATCATAACTATATCTCCACTACTTAAACTATCTGCCCTACTAGTTACAATTATAGG
CCTCCTCTTAGCCTTAGAACTTACAAACCTCACTAACTCCTATTTTAAAATTAACCCTAC
ACTCTACTCCCACCACTTCTCTAATATATTAGGCTACTTTCCTTCTATTATCCACCGACT
CCTTCCAAAAACTAGCCTATACTGAGCCCAACACATTTCAACACACCTAATCGACCAAAT
CTGAAATGAAAAAATTGGTCCTAAAAGTAACCTTATCCAACAGACACCTCTTATCAAATT
ATCTACTAAACCACAACAAGGATTTATCAAAACCTACTTAACACTCCTCTTCCTAACATT
AACTCTGACTATCCTAATCATATCCATCTAACTACCCGCAAGGTACCCCAAGACAAACCC
CGAGTTAACTCCAATACTACAAACAAAGTTAATAATAACACCCAACCCCCTAAAACTAAC
ATCCAACCTCCACTAGAATACAACAAAGCAACACCCCAAAAATCCCCTCGCACTACATCT
ATATTACTCATTTCCTCTACCCCAGTTCAATGTAATCCTCACCCTTTAACTATAAAATAT
TTACCAGCCACAAAAAGCCCTAATAAATAAAACCCAACATACAACAATACTGACCAATCT
CCTCACGCCTCCGGATAAGGCTCCGCAGCTAAAGCTGCAGTATAAGCAAAAACTACCAAC
ATCCCTCCTAAATAAATCAGAAACAAAACTAACGACACAAAAGACCCACCATGTCCAACC
AACAAACCACAACCAACTCCTGCAGCAGTAACTAAACCTAAAGCAGCATAATAAGGAGAA
GGGTTAGACGCTACACCTATTAAGCCTAAAATTAAACCAATTATTATTACAAACATAAAA
TATATCATTATTCTTACTTGGACTCTAACCAAGACTAACAACTTGAAAAACTACCGTTGT
ATATTCAACTATAAGAA-CTAATGGCCATCAATATTCGAAAAACCCATCCACTTTTTAAA
ATCATAAACCACGCCCTAGTGGACCTACCTGCTCCATCCAATATTTCATTATGATGAAAT
TTTGGTTCACTTCTAGGACTATGTTTAATTATCCAAATCATTACAGGGCTCTTCTTAGCC
ATACATTACACTGCAGACATTTCTATAGCCTTCTCCTCAGTCGTCCATATTTGCCGCGAT
GTTAACTATGGCTGACTTCTTCGCAATATCCATGCCAACGGAGCTTCACTATTCTTCGTT
TGCGTCTATCTTCACATCGCCCGAGGATTATACTATGGCTCCTACCTCTACAAAGAAACA
TGAAACATCGGCGTAATTCTACTCTTCTTATTAATAGCAACAGCCTTCGTTGGTTATGTC
CTACCATGAGGACAAATATCCTTCTGAGGAGCTACAGTTATTACCAACCTTCTATCCGCA
TTCCCTTACATTGGAGACATGTTAGTACAATGAATCTGAGGGGGATTCTCAGTAGATAAT
GCCACCCTTACACGTTTCTTTGCCTTCCACTTCTTACTGCCATTCTTAATCCTAGCCCTA
ACAATCATTCACCTTCTCTTCCTCCATGAAACAGGCTCTAACAATCCTCTAGGCATTAAC
TCCGATGCAGACAAAATCTCATTCCACCCCTACTTTTCTTACAAAGACCTACTTGGTTTC
TTCGTCGTAATCTTCTTCTTAACTATACTAGCTCTATTTATACCTAACCTACTAGGAGAT
GCTGAAAATTTCATCCCAGCAAATCCACTCGTTACTCCACCTCATATCAAACCCGAATGA
TACTTCCTATTCGCCTATGCAATCTTACGCTCCATTCCTAACAAACTAGGAGGGGTCTTA
GCCCTCCTATTCTCCATCTTTATCCTTATACTAGTCCCATTACTCCATACCTCTAAACAA
CGAAGTAATATCTTCCGACCACTTACACAAATTTTCTTCTGACTTCTCGTAGCCAACTCA
ATTATCCTAACCTGAATTGGAGGTCAACCAGTAGAACAACCATTTATTATAGTAGGACAA
ATCGCCTCAATCTCCTACTTCTCCTTATTCCTTATCATTATACCACTCGCTAGCTGATGC
GAAAACAAAATTCTCAGCCTAAACTAGTTTTGGTAGCTTAACT-TA--AAAGCGTCGACC
TTGTAAGTCGAAGATCGAGGGTTTAAATCCCTTCCAAAAC--------------------
---------------ACATCAGGGGAAGAAGGGTCAAACTTCTGCCCTTGGCTCCCAAAG
CCAAGATTCTGCCTAAACTGCCCCCTG-G-CCCTGACATAGCGTACAAAA----------
-------------------------------------------------AGAACCAAAAA
AC-CGGTTTTT-----GTACGTCAGTATGACATATATATGATATA-TCCCCATAAATTGA
TATA-CCACTATACCATTACATACTATGTTTAATCCCCATTAATAGACATTCCACTACCT
CATTAC--ATGCTATGTATAATCCTCATTAATTGACGTACCACTATACCATTACATACTA
TGTTTAATCCTCATTAATAGACATTCCACTACTTCATTACATATTTTATCTAAATACTCA
TTAACTGACATTTCATTAATTCCATTACATTAAA-CTCTTAACCCTCATTAATCTATAAT
CAACAATTCAATAACATACGT-TTCTCGTTTAACCCTAGTTCCTGTA--TCACAATTGTT
TAATCCTCTAATAATGAATGAAGTAACATTATAGTTAATGCTCGAATGACATACATCTCA
TGTTCTGGTCAAGATTTCCA----GTCCCCTAGTTC------------------------
--CCTTGATTGA------------------------------------------------
-----CATATCATCCTTGATCGTATCAAGATTTCCAGTCCTCTAGCTCCCTTGAATGACA
TA--TCATCCTTGATCGTATCAAGATTTCCAGTCCTCTA--AG-TTTTAATTTTCGGTAT
GAAGCAAATCGCTATTCCCCGGAAGGGCTC-ATCTGGTTCATTCAGGTAAACTTGAGCTA
TCCTCGACATTCTACT-TATATAT-ATCATCATTACTTATCATTCAT-GAGATTAGATTG
TCAAACTCACCATA-ACTCAAGGGGATA-GAGAATATTACGCCATGTAGGGCCAGTTTGG
-G-TTTTTTGATTAACGATCAATCTTGTAATAAAAACATCATCATTAATCCTCTT-GGAA
AGCAACTCCAATAAATAGTGAATGTAAAAAGCATTTCATTATTCTAACACATGCTTCGCT
TTATCTGGCATAA-AATTCATATTATTAGGATCGCCCCGGGTTCTGCAAATCAACGGATC
---------TAAAAAAAAAGAAAAAAAT-TTTTTCGGT--AAAAACCCCCCTCCCCCTTA
ATATACACGGTTGTCTCGAAAAACCCCTAAAACGAGGGCC-AATGTATA-TTTTCTCATA
GAGTTGTTGTGATAATTTCTC--TATATATATTGTAACAAAGCAAT----
>Sphyrna_gilberti
GTGTAGCTTAATTTTAAAGCATGGCACTGAAGATGCTAAGATGTAAATTGAAC-TTTTTC
CGCAGGCACGTAAGGTTTGGTCCTAGCCTTAGTGTTAATTGTAACTAGAATTATACATGC
AAGTTTCAGCCCTCCTGTGAGAATGCCCTAATTACTCTATTAAATAACTAGGAGCAGGTA
TCAGGCACACA--AATGTAGCCCAAGACACCTTGCTAAGCCACACCCCCAAGGGACTTCA
GCAGTAACAAACATTAATTTAATAAGCGCAAGCTTGAATCAGTTAAAGTTAAC-AGAGTC
GGTTAATCTCGTGCCAGCCACCGCGGTTATACGAGTGACTCACATTAACACA-CCACGGC
GTAAAGAGTGATTAGAGAATGACCTCAAACTTACTAAAGTTCAGACCTCATAAAGCTGTT
ATACGCATCCATGAGTAGAATAAACAACAACGAAAGTGACTTTATAAA-TCTAAGAAACC
TTGATGTCACGACAGTTGGGGCCCAAA-CTAGGATTAGATACCCTACTATGCCCAACCAC
AAACTTAAACAA-CATCTCACTATATTGTTCGCCAGAGTACTACAAGCGCTAGCTTAAAA
CCCAAAGGACTTGGCGGTATCTCACACCCACCTAGAGGAGCCTGTTCTATAACCGATAAT
CCCCGTTAAACCTCACCACCTCTTGCCATTACCGTCTATATACCGCCGTCGTCAGCTCAC
CCTATGAAGGATA-AAAAGTAAGCAAAATGAA-TAAAACTCCAAAACGTCAGGTCGAGGT
GTAGCAAATGAAGTGGAAAGAAATGGGCTACATTTTTTTACAAAAAC--ATACGAACGGT
AAACTGAAAAAC-ACCTAAAGGTGGATTTAGCAGTAAGAAGAGATCAGAGTACTCTTCTG
AAATCGGCCCTGAGATAAGCACACACCG-CCCGTCACTCTCCTTAATAAACAACCTA--T
TTTTCTATAAAC-ACACTCTCTTAACAAGAGGAGGCAAGTCGTAACATGGTAAGTGTACT
GGAAAGTGCACTTGGAATCAAAATGTAGTTAAATC-AGCAAAACACCTCCCTTACACCGA
GGAAATACCCATGCAACTCGGGTCATTTTGA-ACCTCAAAGCTAGCCTACATACCA---A
C-TCAACTAGACCTCATAAATCTAATTTACA--CTATAA-CTTTCAATCAAAACATTCTA
AATCTTTTAGTATGGGCGACAGAACAATAACC-TTAGCGCAATAGCTTA-TGTACCGCAA
GGGAAAGCTGAAAAAGAAATGAAATAAA---TCATTAAAGTACCAAAAAGCAG-AGTTTA
TATCTCGTACCTTTTGCATCATGATTTAGCTAGAAAAATT-AGGCAAAAAGA-TTTTAAG
TCTACCTTCCCGAAACTAAACGAGCTACTCCGAAGCAGCATTA----TAGAGCTAACCCG
TCTCTGTGGCAAAAGAGTGGGGAGACTTCCGAGTAGCGGTGAAAAGCCTACCGAGTTTAG
TGATAGCTGGTTACCCAAAAAAAGAACTTCAGTTCTGCATTAA-TTTTTTACTACCCAAA
CAAGACT-TTCTCATTAAAGG--AACCAATAAGAATTAATAGTTATTTAGAAGAGGTACA
GCCCTTCTAAACTAAGATACAACTTTTTAAGATGGGGAATGATCACAATCATTAAGGTTA
CCCCC--CCTCAGTGGGCCTAAAAGCAGCCACCTGTAAAGCAAGCGTCGCAGCTCTAGCT
CAACAACTAAACCTTCAATTTTGATACCTATTCACTACCCTCTTT-ACCCTATTGGGTTA
TTT--TATAAAAATATAAAAGAACTTATGCTAAAATGAGTAATAAAGAGAACAAATCTCT
-CCCGACACAAGTGTATGTCAG-AAGAATTAAATCACTGATAATT-AAACGGCCCCAAAC
TGAGGCCATTATA-TCACTTAAACATTAACCAGAAAACCCTA------------------
------------------------------------------------------------
--------------------------------------TTCT-TCCACCCGTTAATCCTA
CACAGGAGTGTCACCAGGAAAGATTAAAAGAAAATAAAGGAACTCGGCAAACATAAACTC
CGCCTGTTTACCAAAAACATCGCCTCTTG---TCAAACCATAAGAGGTCCCGCCTGCCCT
GTGAC-AAT-GTTCAACGGCCGCGGTATTTTGACCGTGCAAAGGTAGCGTAATCACTTGT
CTTTTAAATGAAGACCTGTATGAAAGGCACCACGAGAGTTTAACTGTCTCTATTTTCTAA
TCAATGAAATTGATCTATTCGTGCAGAAGCGAATATAATAACATTAGACGAGAAGACCCT
ATGGAGCTTCAAACACTTAAATTAATTATGTAAC--CTTATACCTCCAAGGATATAAACA
AAATATACAATACTTCTAATTTAAC-TGTTTTTGGTTGGGGTGACCAAGGGGAAAAACAA
ATCCCCCTTATCGACTGAGTACTA---AGTACTTAAAAATTAGAACAACAATTCTAATTA
ATAAAATATTTATCGAATAAACGACCCAGGATTT-------CCTGATCGATGAACCAAGT
TACCCTAGGGATAACAGCGCAATCCTTTCTCAGAGTCCCTATCGAAGAAAGGGTTTACGA
CCTCGATGTTGGATCAGGACATCCTAATGGTGCAACCGCTATTAAGGGTTCGTTTGTTCA
ACGATTAACAGTCCTACGTGATCTGAGTTCAGACCGGAGAAATCCAGGTCAGTTTCTATC
TATGAATATACTTTTCCTAGTACGAAAGGACCGGAAAAGTGGGGTTAATA-CCATTGGTA
CACCCCATTTTCATCTATTGAATAAAACTTAAATAGATAAGAAAAGATCACC--TAGTGC
CCAAAAGAAGG---GTTGTTGAGGTGGCAGAGCCTGGTAATTGCAAAAGACCTAAGTTCT
TTAATCCAGAGGTTCAAATCCTCTCCTCAATTATGCTCCAACCCATTTTGCTCTATTTAA
TTAATCCCCTTGCTTACATTATCCCAATCCTCCTAGCCACAGCCTTCCTTACACTAATCG
AACGAAAAATTCTTGGCTACATACAATTTCGCAAAGGCCCTAATATCGTCGGACCTTACG
GTCTCCTTCAACCCATTGCAGACGGTCTAAAACTATTCATCAAGGAACCTATTCGCCCAT
CAGCATCTTCTCCATTCCTATTTCTAGCTACCCCAACCACAGCCCTGACCCTAGCCCTAC
TTATATGAATACCCCTCCCCCTCCCCCATTCAATTATTAACCTCAACCTAGGCTTATTAT
TTATCCTAGCAATCTCAAGTCTTACCGTTTATACTATCCTAGGATCCGGATGAGCATCCA
ACTCAAAATACGCCCTAATAGGGGCACTACGTGCTGTAGCACAAACCATTTCATATGAAG
TAAGCTTAGGTCTTATCCTACTATCAATAATCATATTCGCTGGAGGATTTACCCTCCACA
CATTTAATCTAGCCCAAGAAACTATCTGACTTCTAATTCCAGGTTGACCATTAGCTCTAA
TATGATACATCTCTACCCTAGCAGAAACTAACCGAGCCCCATTCGACCTAACAGAAGGAG
AATCAGAACTAGTATCAGGATTTAACATCGAATATGCAGGAGGTCCATTCGCTCTATTTT
TCTTAGCCGAATATACTAACATCCTACTTATAAATACATTATCAGTTATCCTATTTATAG
GAACTTCTTATAACCCCCTCTTCCCACAAATCTCAACACTAAGCCTTATAATAAAAGCTA
CACTACTAACATTTATCTTTCTATGAATTCGAGCATCATACCCCCGCTTCCGCTATGACC
AACTCATACACTTAGTTTGAAAAAACTTCTTGCCCCTTACCCTAGCAATTATTTTATGAC
ACATAGCCCTTCCAATCGCCATATCAAGCCTGCCCCCAACCACTTAA------GGAAATG
TGCCTGAAC-AAAGGACCACTTTGATAGAGTGGAAAATGAGAGTTAAAATCTCTCCACTT
CCTATTAGAAAAATAGGACTCGAACCTATATTTGAGAGATCAAAACTCTCCGTGTTTCCT
ATTACACCACTCCCT----AAGTAAAGTCAGCTAACAAAGCTTTTGGGCCCATACCCCAA
CCATGTTGGTTAAAATCCTTCCTTTACTAATGAACCCCACTGTATTAACCATCCTAATTT
CAAGCTTAGGCTTAGGCACTACCCTCACATTTATTGGATCACATTGACTCCTAGTATGAA
TAGGTCTTGAAATTAACACTTTAGCTATTATTCCCCTAATAATCCACCAACACCACCCAC
GAGCAGTAGAAGCTACCACAAAATATTTCATCACTCAAGCAACTGCCTCCGCCCTCTTAC
TATTTGCTAGTATTACAAATGCATGAACTTCAGGCGAATGAAGTTTAATCGAAATAATTA
ACCCAACCCCTGCCACACTAGCAACAATCGCACTCGCCCTAAAAATTGGCCTTGCACCAT
TACATTTCTGACTTCCAGAAGTACTACAAGGTTTAGACCTCACTACCGGACTTATCCTAT
CAACCTGACAAAAACTAGCCCCCTTTGCTATTCTACTCCAACTATACCCCCTACTTAATC
CAAACCTGCTATTATCTATTGGTATCCTTTCAACAATTATTGGAGGATGAGGAGGACTTA
ATCAAACACAATTACGAAAGATCCTAGCCTATTCATCAATCGCAAACCTTGGATGAATAA
TTACAATCTTACACTATGCTCCTAACCTAACCCTCCTTAACCTTATCCTTTACATTATTA
TAACACTCACAACCTTCCTCTTATTTAAAAACTTCAACTCAACCAAAATTAACTCCATTG
CCTCATCCTCAACCAAATCCCCACTCTTGTCAATCATCACCCTATTAACCCTCCTCTCCC
TAGGAGGTCTACCACCACTCTCAGGCTTCATACCCAAATGACTTATCCTCCAAGAATTAA
CAAAACAAAACCTATTCATTCCAGCTACAATCATGGCCCTTATAGCCCTCCTTAGTCTAT
TCTTCTACTTACGTCTATGCTACGCCACAACACTAACCATAAACCCCAACCCCACCAATA
TACTATCTTCCTGACGAACAAAATCCAACCATCCCACCCTTATTCTATTAATTCCAGCAA
CCCTATCCATCCTACTCCTTCCCTTAACACCCGCAATCTTTACACTCATCACAT-AGAAA
TTTAGGTTAACAACAGACCAAAAGCCTTCAAAGCTTTAAATAGAAGTGAAAATCCTCTAA
TTTCTGTTAAGATTTGCAAGACTCTATCTCACATCTTCTGAATGCAACTCAGATACTTTC
ATTAAGCTAAAACC---TTCTAGATAGACAGGCCTCGATCCTGTAAAATCTTAGTTAACA
GCTAAGCGTTTAATCCAGCGAACTTCTATCTAAGTCTT--TCTCCCGCCGCCTTCGAGAA
AGGCGG-----GAGAAAGCCCCGGGAGA--TCTTAACCTCCTTCTTTGGATTTGCAATCC
AACGTAAT-CAGCTACTTCAGGACTTTGATAAGAAGAGGAATTTGACCTCTGTAAACGGA
GCTACAATCCGCCACTT-ATTTCTCAGCCATCTTACCTGTGGCAATCAATCGTTGACTAT
TTTCTACCAACCACAAAGATATTGGCACCCTTTACCTAATTTTTGGTGCATGAGCAGGAA
TAATTGGAACAGCCCTAAGTCTTTTAATTCGAGCTGAACTTGGACAACCAGGATCTCTTT
TAGGAGATGATCAGATTTATAATGTAATTGTAACTGCCCACGCTTTCGTAATAATCTTTT
TCATAGTTATGCCAATTATAATTGGTGGTTTCGGGAACTGACTAGTTCCTTTAATAATTG
GTGCGCCAGACATGGCCTTCCCACGAATAAATAACATAAGCTTCTGACTTCTTCCACCTT
CATTCCTTCTCCTCCTAGCTTCCGCTGGGGTAGAAGCTGGAGCAGGTACTGGCTGAACAG
TTTATCCTCCATTAGCTAGCAACTTAGCTCATGCTGGACCATCTGTTGACTTAGCTATCT
TCTCTCTACACCTAGCCGGTGTATCATCAATTTTAGCCTCAATTAATTTCATTACAACTA
TTATTAACATAAAACCTCCAGCCATTTCTCAATATCAAACACCATTATTCGTTTGATCTA
TCCTTGTAACTACTATCCTACTTCTCCTCTCACTTCCAGTTCTTGCAGCCGGAATTACAA
TATTACTCACAGATCGCAACCTTAATACCACATTCTTTGATCCTGCAGGAGGAGGAGATC
CAATCCTTTACCAACACTTATTCTGATTCTTTGGACATCCTGAAGTTTACATTTTAATTT
TACCTGGCTTTGGGATAATCTCACATGTAGTAGCCTATTATTCAGGTAAAAAAGAACCAT
TTGGTTATATGGGTATAGTTTGAGCAATAATAGCAATTGGCCTCCTTGGCTTTATTGTAT
GAGCCCATCATATGTTTACAGTAGGAATAGATGTTGACACTCGAGCCTACTTTACCTCTG
CAACAATAATCATTGCTATCCCTACAGGCGTAAAAGTCTTCAGCTGATTAGCAACCCTTC
ACGGAGGATCTATTAAATGAGACACTCCTCTACTCTGAGCCCTAGGATTTATTTTCCTCT
TTACAGTAGGTGGTCTTACAGGAATTGTACTAGCTAACTCTTCACTAGACATTGTCCTCC
ATGATACCTATTATGTAGTAGCCCACTTCCACTATGTCCTTTCAATAGGAGCAGTATTTG
CTATTATAGCAGGCTTTATCCACTGATTCCCTCTAATCTCTGGTTTTACCCTTCATCAAA
CTTGAACAAAAATTCAATTTGCAGTTATATTCATTGGAGTAAATTTAACTTTCTTCCCTC
AACACTTCCTAGGTCTTGCAGGTATACCACGACGATACTCGGATTACCCAGACGCGTATA
CCTTATGAAATGCAATCTCATCAATTGGCTCCTTAATCTCCCTTGTTGCTGTAATTATGC
TTCTATTTATTATTTGAGAAGCATTTGCCTCAAAACGAGAAGTCCTATCCGTTGAACTTC
CACATACAAATGTGGAATGACTACATGGTTGCCCTCCACCCTATCACACTTACGAAGAAC
CAGCATTTGTTCAAGTTCAACGACCCTCTTTTT-AACAAGAAAGGAAGGAATTGAACCCC
CATATACTGGTTTCAAGCCAGTCACATTACCACTCTGTCACTTTCTTT-AT-AAGATACT
AGT-AAAATACATTACACTGCTTTGTCAAGGCAGAATTGTGAGTTAAACCCCCACGTATC
TTATTTTACAATGGCACACCCCTCACAATTAGGATTCCAAGATGCAGCCTCCCCAGTTAT
GGAAGAACTTATTCACTTTCACGACCACACATTAATAATCGTATTCTTAATCAGCACCTT
AGTTCTTTATATCATCACAGCAATAGTCACAACTAAACTTACAAACAAATACATTCTTGA
CTCTCAAGAAATTGAAATTGTTTGAACTATTTTACCTGCTATCATCCTTATCATAATTGC
TCTCCCATCATTACGAATTTTATATCTTATAGATGAAATTAATGATCCTCATTTAACTAT
TAAAGCTATAGGACATCAATGATACTGAAGTTATGAATATACAGACTATGAAGACCTAGG
ATTTGACTCTTATATGATTCAAACTCAAGACTTGACTCCAGGTCAATTTCGTTTATTAGA
AACAGACCACCGTATAGTAGTTCCTATAGAATCCCCTATTCGAGTTCTGGTATCAGCAGA
AGATGTCTTACACTCCTGGGCCGTCCCAGCACTAGGTGTAAAAATAGACGCTGTCCCGGG
ACGACTTAACCAAACCGCCTTTATTGTATCACGTCCTGGCATTTACTATGGTCAATGTTC
AGAAATTTGTGGTGCTAACCACAGCTTTATACCTATCGTAGTAGAAGCAGTTCCTCTAGA
ACACTTCGAAGCCTGATCTTCATCAATACTAGAAGAAGCTTCATTAAGAAGCTAAACTGG
GCCTAGCATTAGCCTTTTAAGCTAAACATTGGTGATTCCCAACCACCCTTAATGATATGC
CTCAATTAAATCCTAACCCCTGATTTTTAATCTTATTATTTTCATGAATTGTTTTCCTTA
CCATTTTACCTAACAAAGTTATAAACCATTTATTCAATAATAACCCTACCTTAGAAAGTA
CCAAAAAACCTAAACCTAATCCCTGAAACTGACCATGGTTATAAACTTCTTCGATCAATT
TTTAAGCCCATCACTCATTGGAATCCCCCTAATTGCCCTAGCAATTTTAATCCCATGATT
AACCTTCCCAACTCCAACTAGTCGATGATTAAACAACCGATTAATTACTCTCCAAGCCTG
ATTTATCAACCGCTTCATTCATCAACTTATACAACCAATTAACTTCGGAGGACACAAATG
AGCTATACTACTTACGGCTTTAATATTATTCTTAATTACTATTAATCTTCTGG-------
------------------------------------------------------------
-----------------GCCTCCTCCCATACACATTCACTCCAACAACACAACTCTCCCT
AAATATAGCATTTGCTCTTCCATTATGACTCACTACAGTACTAATTGGTATACTAAATCA
ACCCACAATCGCATTAGGCCACTTCCTACCAGAAGGAACACCAACTCCTCTAATTCCAGT
TCTTATTATCATCGAAACTATTAGCTTATTCATCCGACCATTAGCCTTAGGTGTTCGATT
AACTGCTAACTTAACAGCAGGCCATCTATTAATACAATTAATTGCTACTGCAGCATTCGT
TCTCTTAACTATTATACCAACCGTAGCCCTATTAACTTCTACAATTCTATTTCTACTTAC
AATTCTAGAAGTTGCCGTAGCAATAATTCAAGCATACGTATTTGTTCTTCTACTAAGTCT
ATACTTACAAGAAAACGTATAATGGCTCACCAAGCACATGCATATCATATAGTTGACCCA
AGTCCATGACCACTTACAGGAGCTATCGCTGCCCTCCTTATAACATCAGGTTTAGCCATC
TGATTTCATTTCCACTCACTTCTCCTCCTTTATCTAGGACTAACTCTTCTCTTCCTAACA
ATAATTCAATGATGACGTGATGTTATCCGAGAAGGCACATTCCAAGGCCATCACACCCCT
CCAGTACAAAAAGGTCTCCGTTATGGAATAATCTTATTTATTACATCAGAAGTCTTCTTC
TTTCTAGGTTTCTTCTGAGCCTTTTATCACTCCAGCCTTGCACCCACCCCCGAACTAGGA
GGATGTTGACCACCAACAGGGATTTACCCACTAGATCCATTTGAAGTTCCACTTCTAAAT
ACCGCAGTACTCCTAGCTTCAGGAGTAACCGTAACCTGAGCTCACCATAGCTTAATAGAA
AGTAACCGAAAAGAAGCAATTCAAGCCCTTACCCTAACTATTATTCTAGGAGTTTACTTC
ACATCCCTCCAAGCTATAGAATATTACGAAGCACCATTCACTATCGCCGATGGAGTCTAC
GGAACAACATTTTACGTCGCCACAGGATTCCACGGTCTCCACGTTATTATTGGCTCAACA
TTTTTAGCAGTTTGTCTGTTACGACAAATCCAATATCACTTTACATCAGAACATCACTTC
GGCTTTGAAGCTGCAGCATGATATTGACATTTTGTAGATGTAGTGTGACTATTCCTTTAT
GTTTCCATCTATTGATGAGGCTCATAATTACTTTTCTAGTATAAATTAGTACAAGTGATT
TCCAATTACTTAATCTTGGTTTAAATCCAAGGAAAAGTAATGAACCTCATCATATCATCT
GTCGTGGCTACGGCCCTGGTTTCCCTAATCCTCGCTTTTATTGCATTCTGGTTACCATCA
CTAAGCCCAGATAACGAGAAATTATCCTCCTATGAATGTGGCTTTGACCCTCTAGGAAGC
GCCCGCCTTCCTTTCTCCCTACGCTTTTTTCTAGTAGCAATTTTATTTCTCTTATTTGAC
CTAGAAATTGCCCTTCTCCTACCCCTACCCTGAGGAAACCAATCATTAACACCACTCTCC
ACACTCCTCTGAGCAACAATCATCCTAATCTTACTCACTATAGGCCTCATCTATGAATGA
TTACAAGGAGGACTTGAATGAGCAGAAT-AGATGTTTAGTCCAAACT-AAGACCGCTAAT
TTCGGCTTAGCAAATTATGGTGAAAATCCATAAACATCTTATGTCTCCTATATATTTTAG
CTTCACTTCAGCATTTATTCTAGGCCTTATAGGTCTTGCATTCAACCGCTCTCATCTCCT
ATCCGCCCTCTTATGTCTTGAAGGTATAATACTTACCCTTTTTATTGCCACTGCCACCTG
ATCCATAACACTTAACTCCACCTCCAGTTCCATTATCCCTATAATCCTTCTAACATTCTC
CGCTTGTGAAGCTAGTACAGGACTGGCTATCCTAGTTGCTGCTTCCCGCTCACACGGTTC
CGACAAACTACAAAACCTTAACCTACTCCAATGCTAAAAATCCTTATTCCAACAATTATA
CTATTTCCAACCGCCTGACTTTCTCATAAAAAATGATTATGAACTACCACCTCCATCCAT
AGTCTCCTCATCGCTACAATAAGTTTATTTTGATTTAAATGAAACACAGATATTGGCTGA
GATTTCTCTAACCAATTCTTAGCTGTTGATCCATTATCTTCCCCTTTACTTATTCTCACA
TGCTGACTCCTACCACTAATAATCTTAGCCAGCCAAAACCATATTTCTCCAGAACCTCTA
ACTCGACAACGAACTTATATTTCTCTCCTAATCTCCCTACAATTCTTCCTTATCATAGCA
TTCTCTGCAACAGAAATAATTTTATTTTATATCATATTTGAAGCTACACTTATCCCAACA
CTTATTATTATCACACGATGAGGCAACCAAACAGAACGTCTAAACGCAGGAACTTATTTC
CTATTTTATACCCTCATTGGATCTCTTCCCTTACTCATCGCCCTACTATCTATACAAAAC
AATCTTGGCTCCCTTTCAATACTTATCATTCAACATTCCCAATACACCAACCTCTACTCA
TGAACAAATAAACTCTGATGAATCGCTTGCATTATTGCCTTCCTTGTTAAAATACCACTC
TATGGAGTCCACCTCTGACTACCAAAAGCTCACGTAGAAGCCCCAATCGCCGGTTCTATA
ATCCTAGCCGCTGTATTATTAAAACTAGGAGGTTATGGAATGATACGAATTATCATTATA
CTTAACCCCTTAACCAAAGAAATAGCCTACCCATTTCTAATCCTAGCTATCTGAGGCGTT
GTAATAACCAGCTCCATCTGCCTACGACAAACAGACCTAAAATCCCTCATCGCCTACTCT
TCAGTTAGCCACATAGGCTTAGTTGCAGCAGCTATTCTTATTCAAACTCCATGAAGTTTT
GCAGGAGCAACAACACTTATAATCGCCCATGGTCTAATCTCCTCAGCCTTATTCTGCTTA
GCCAACACCAACTATGAACGTATCCACAGTCGAACCCTACTCCTAGCTCGAGGAATCCAA
GTCATTCTCCCACTAATAGCAACTTGATGATTCCTCGCTAACCTCGCCAACCTTGCTTTA
CCCCCATCTCCTAACCTCATAGGAGAACTTTTCATTATCACATCTTTATTTAACTGATCC
AATTGAACCTTAATTCTTACAGGTGCTGGAGTATTAATCACAGCATCCTACTCCCTTTAC
ATATTCCTTATAACCCAACGAGGATCAACATCTAACCACCTACTCTCACTCAACCCTTCC
CACACACGCGAACATCTCCTCCTTACCCTCCATATCCTCCCAGTACTATTACTAATCCTT
AAACCAGAACTTATCTGAAGCTGGACACTCTGTATTTATAGTTTAATTAAAACATTAGAT
TGTGGTTCTAAAAATAAAAGTTAAAATCTCTTTATTTACCGAGAGAGGTCTGG-GACATG
AAGACCTGCTAACTCTT-CTTATCATGGTTCAAATCCATGGCTCACTCGGCCCTTGAAAG
ATAATAGTAATCTATTGGTCTTAGGAACCAAAAACTCTTGGTGCAACTCCAAGCAAGAGC
TATGAACACCATCTTTAACTCATCCTTTCTTTTAATCTTTATTATCCTCTCATTTCCATT
AATCTCCTCCTTATCACCAAAAAAACTCGAACCAAACTGATCATCCCTCTACGTAAAAAC
CGCTGTAAAAATTTCCTTTTTTATTAGCCTAATCCCTTTATTTATTTTTCTCGACCAAGG
TCTAGAATCTATCATCACTAATTGAAACTGAATAAATATAGGCCCATTTGATATCAACAT
GAGCTTTAAATTTGACCCATACTCAATCATCTTCACACCCGTAGCCTTATATGTTACCTG
ATCAATCCTTGAATTTGCCCTATGATACATACACTCCGACCCTAATATAAACCGTTTCTT
TAAATACCTTCTATTATTTTTAATCTCAATAATTATTCTAGTTACCGCCAATAACATATT
TCAATTATTTATTGGTTGAGAGGGAGTCGGAATCATATCCTTTCTGCTTATTGGCTGATG
ATATAGCCGAGCAGACGCTAACACAGCAGCATTACAAGCTGTTATTTATAACCGAATCGG
CGACATTGGACTAATTCTAAGTATAGCCTGACTAGCTACAAATCTCAACTCATGAGAAAT
CCACCAACTCTTTATCCTATCAAAAAACAAAGACCTTACACTTCCCCTCCTTGGTCTAGT
ACTAGCTGCAGCTGGAAAATCAGCACAATTCGGTCTCCACCCATGATTACCTTCAGCTAT
AGAAGGTCCCACACCAGTATCAGCATTACTCCACTCAAGCACAATAGTTGTAGCAGGTAT
CTTCCTCCTAATCCGCCTCCATCCCCTTATCCAAGATAACAAACTAATTCTAACAACCTG
CCTATGCTTAGGAGCACTTACCACCCTCTTTACAGCTGCATGTGCCCTAACCCAAAATGA
TATTAAAAAAATTGTTGCTTTCTCCACATCAAGTCAACTTGGACTAATAATAGTCACTAT
TGGCCTCAATCAACCTCAACTAGCCTTCCTTCATATCTGCACCCATGCTTTCTTCAAAGC
TATACTTTTCCTTTGCTCAGGATCCATTATCCATAGTCTTAATGACGAACAAGATATCCG
AAAAATAGGAGGCCTCCACAAACTCCTACCATTTACCTCAACCTCCTTAACAATCGGCAG
CCTAGCCCTAACAGGTATACCATCCTTATCCGGCTTCTTCTCAAAAGACGCTATCATCGA
ATCCATAAACACCTCCCACTTAAACGCCTGAGCCCTAATCCTAACCCTAGTAGCAACATC
CTTTACAGCTATTTACAGCCTACGCCTCATCTTCTTTGCATTAATAAACTACCCCCGATT
CAACACACTCTCCCCAATTAATGAAAATAACCCATTAGTCATCAACCCAATCAAACGCTT
AGCCTATGGAAGTATTATTGCCGGCCTAATCATCACCCTCAACCTCACTCCAACAAAAAC
CCAAATCATAACTATACCTCCGTTACTCAAACTATCCGCCCTATTAGTTACAATCATAGG
TCTCCTTCTAGCCTTAGAACTCACTAACCTTACCAACTCCCACTTTAAAATTAATCCTAC
ACTCTACTCCCACCACTTCTCTAATATACTAGGTTATTTCCCCTCCACTATCCACCGACT
ATTCCCAAAAATTAGTCTATATTGAGCCCAACACATCTCAACACATCTAATCGACCTAAC
CTGAAATGAAAAAATTGGGCCCAAAAGTAACCTTATCCAACAAACACCCTTTATTAAATT
ATCCACTAAACCACAACAAGGATTTATTAAAACATATCTAACACTCCTCTTCCTAACATT
AACTCTAACCATCCTAATTATCTCCATCTAACTACTCGCAAAGCACCCCAAGAGAGACCT
CGAGTTAACTCTAATACCACAAACAAAGTTAACAACAACACTCAACCTCCCAAAACTAAC
ATCCAACCCCCACTAGAATACAATAAAGCAACACCCCAAAAATCTCCTCGCACCATATCT
ATATTACTTATTTCCTCTACTCCAGTTCAATGTGACCCTCACCCTTCAACTATAAAATAC
TTACCAGCTACAAAAAGCCCTAATAAATAAAACCCAACATATAATAACACTGACCAATCA
CCTCATGTCTCCGGATAAGGCTCCGCAGCTAAAGCTGCAGTATAAGCAAAAACCACTAAT
ATTCCTCCCAAATAAATTAAAAACAAAACTAACGACACAAAAGACCCACCATATCCAACT
AACAAACCACAACCAACCCCTGCAGCAGTAACTAAACCCAAAGCAGCATAATAAGGAGAA
GGATTAGACGCTACACCTATTAAACCTAAAATTAAACCAATCATTATTACAAACATAAAA
TATATCATTATTCCTACTTGGACTCTAACCAAGACCAACAACTTGAAAAACTATCGTTGT
ATATTCAACTATAAGAA-CTAATGGCCATCAACATTCGAAAAACCCACCCACTCTTAAAA
ATCATAAACCATGCCTTAGTGGACTTACCTGCCCCATCCAATATCTCATTATGATGAAAT
TTTGGCTCACTCCTAGGACTATGTCTAACCATCCAAATCCTTACAGGACTCTTCCTAGCC
ATACATTATACCGCAGATGTCTCCATAGCCTTCTCCTCAGTTGTCCATATCTGTCGAGAC
GTTAATTATGGCTGACTAATCCACAACATCCATGCTAATGGAGCTTCACTATTCTTTATT
TGCGTCTATCTCCATATTGCTCGAGGACTATATTATGGCTCCTACCTCTACAAAGAAACA
TGAAACATTGGTGTAATCCTACTCTTCCTACTAATAGCAACAGCCTTCGTCGGCTATGTC
TTACCATGAGGACAAATATCCTTCTGAGGAGCTACAGTCATCACCAACCTCCTATCCGCA
TTCCCTTATATCGGAAATATATTAGTACAATGAATCTGAGGGGGATTCTCAGTAGATAAT
GCCACCCTTACACGCTTCTTTGCCTTCCACTTCCTACTACCATTCCTAATCTTAGCCCTA
ACAGTTATCCACCTCCTTTTCCTCCATGAAACAGGCTCTAACAATCCCCTAGGCATTAAC
TCTGATGCAGACAAAATCTCATTCCACCCTTACTTCTCCTACAAAGACCTACTTGGTTTC
TTCGTCATAATCCTCCTCTTAACCACATTAGCCCTATTTATACCTAACCTACTAGGAGAC
GCTGAAAACTTTATCCCAGCAAACCCACTTGTTACTCCACCCCACATTAAACCCGAATGA
TACTTCCTATTCGCCTATGCAATCTTACGCTCTATTCCTAACAAATTAGGAGGAGTCCTA
GCCCTTCTGTTTTCCATCTTCATTCTTATACTAGTTCCACTACTTCATACCTCTAAACAA
CGAAGTAATATCTTCCGACCACTAACACAAACCTTCTTCTGACTTCTCGTAGCCAACTCA
ATTATCCTAACCTGAATTGGAGGCCAACCAGTAGAACAACCATTTATTATAGTAGGACAA
ATCGCCTCAATCTCCTACTTCTCTCTATTTCTTATCATTATACCATTCGCCAGCTGATGC
GAAAACAAAATTCTCAGCCTAAACTAGTTTTGGTGGCTTAACT-AA--AAAGCGTCGACC
TTGTAAGTCGAAGATTGAGGGTTCAAATCCCTCCCAAAAC--------------------
---------------ATATCAGGGGAAGAAGGGTCAAACTTCTGCCCTTGGCTCCCAAAG
CCAAGATTCTGCCTAAACTGCCCCCTG-ATCCCTATTTTAAAGTACAAAA----------
-------------------------------------------------AAAACCAAAAA
AATTGGTTTAT-----GTACGTCAGAGTGACATATATATGATATA-TCCCCATATAGTGA
TATA-CCACTACATCATTACATACTATGTATAATCCTCATTAATCGACATTCCACTATAT
CATTGC--AT-CTATGTATAATCCCCATATATCGATATACCACTATATCATTACATACTA
TGTATAATCCCCATTAATAGACATTCCACTACATCATTACATACTATGTAT-AATCCTCA
TTAATCGACATTCCACTAATCTCATTACATTAAACTACTTAACCCTCATTAACTTATTAC
CAACAATTCAATAACATAAAT-ACCTTGCTTAACCCTAATTTATGTA--TTACTATTGTT
TTATCCTCTGATTATGAATAAAATGGCAATATAGTTAATGCTCGATTGACATTCATTCCA
TGTCTCGGTCAAGATTTACT----TTCCCCTAGTTC------------------------
--CCTCGGTTGT------------------------------------------------
-----CATTCATTCCATGTCTCGGTCAAGATTTATCTTCCCCTAGCTCCCTCGATTGTCA
TT--CATTCCATGTCCCGATCAAGATTTCCAGTCCTCTA--AGTTTTTTTTTTTCGGTAT
GAAGCAAATAGCTATTCCCCGGAAGGGCTC-ATCTGGTTCATTAAGGTAGACTTGAGCTA
TCCTCGACACTTTCCT-GCAACGT-CACTATAT---CCATCATTCTA-GAAATGAGATTG
TCAAGCTCACCATA-ACACAAGGGGATG-GAGAATGTCACGCCATGTAGGGCCAGTTTGG
-G-TTTTTTGATTAGCGATCAATCTTGTAATAAAAACATGATCATTAATCCTCTTTGGAA
AGCAAATACCAATAATATTGAATGTATAAAGCATTTCATTATTCTAACACATTACTCACT
TTATCTGGCAT---AATTCATATTATTAGGATCGCCCC-GGGCTCTGCAAAAAACGGATT
---------TAAAAATAAA-GAAAATTT-TTTTTCGGT--AAAAACCCCCCTCCCCCTTA
ATATACACGGTTGTCTCGAAAAACCCCTAAAACGAGGGCC-GACGTATA-TTTTCTCATA
GAGTTGTTGTGATAATTTCTC--TATATATATTGTAACAATGTGAT----
>Sphyrna_tiburo
ACGTAGCTTAATTTTAAAGCATGGCACTGAAGATGCTAAGATGAAAATTAAACTTTTTTC
CGCAAGCATGTAAGGTTTGGTCCTAGCCTTAGTATTAATTGTAACTAGAATTATACATGC
AAGTTTCAGCCCCCCTGTGAGAATGCCCTGATTACTCTATTAAATAATTAGGAGCAGGTA
TCAGGCACACA--AATGTAGCCCAAGACACCTTGCTAAGCCACACCCCCAAGGGACTTCA
GCAGTAACAAACATTGA-TTCATAAGCGCAAGCTTGAATCAGTTAAAGTTAAC-AGAGTT
GGTTAATCTCGTGCCAGCCACCGCGGTTATACGAGTAACTCACATTAATATA-TTACGGC
GTAAAGAGTGATTAAAGAACGACCTCAAACTTACTAAAGTTAAGACCTCATAAAGCTGTT
ATACGCATCCATGAGTAGAATAAACAACAACGAAAGTGACTTTATAAA-TTCAAGAAACC
TTGATGTCACGACAGTTGGGGCCCAAA-CTAGGATTAGATACCCTACTATGCCCAACCAC
AAACTTAAACAG-TATCTCACTATATTGTTCGCCAGAGTACTACAAGCGCTAGCTTAAAA
CCCAAAGGACTTGGCGGTATCCCACACCCACCTAGAGGAGCCTGTTCTATAACCGATAAT
CCCCGTTAAACCTCACCACCTCTTGCCATTACCGTCTATATACCGCCGTCGTCAGCTCAC
CCTATGAAGGATA-AAAAGTAAGCAAAATGAA-TAAAACTCCAAAACGTCAGGTCGAGGT
GTAGCAAATGAAGTGGAAAGAAATGGGCTACATTTTTTTACAAAAACA-ATACGAACGGT
AAACTGAAAAAC-ACCTAAAGGTGGATTTAGCAGTAAGAGGAGATCAGAGTACTCTTCTG
AAATTGGCCCTGGGATAAGCACACACCG-CCCGTCACTCTCCTTAATAAATAATTTA--C
TTTTCCATAAAC-ATATTTTCTTAATAAGAGGAGGCAAGTCGTAACATGGTAAGTGTACT
GGAAAGTGCACTTGGAATCAAAATGTAGTTAAATC-AGTAAAACACCTCCCTTACACCGA
GGAAATACCCATGCAACTCGGGTCATTTTGA-ACCTCAAAGCTAGCCTACACACCA---A
C-TTAACTAGACCTAATAAATCTAATTTACA--CTACAA-TTTCCAATCAAAACATTCTA
AACCTTTTAGTATGGGCGACAGAACAATAACC-TTGGCGCAATAGCTTA-TGTACCGCAA
GGGAAAGCTGAAAAAGAAATGAAAAAAA---TCATTAAAGTACTAAAAAGCAG-AGTTTA
TATCTCGTACCTTTTGCATCATGATTTAGCTAGAAAAATT-AGGCAAAAAGA-TTTTAAG
TCTACCTTCCCGAAACTAAACGAGCTACTCCGAAGCAGCATTA----TAGAGCCAACCCG
TCTCTGTGGCAAAAGAGTGGGAAGACTTCCGAGTAGCGGTGAAAAGCCTACCGAGTTTAG
TGATAGCTGGTTACCCAAAAAAAGAACTTCAGTTCTGCATTAA-TTTTTT-TTACCTAGA
CAAGACT-TCCTTATTAAAGG--AATCCATAAGAATTAATAGTTATTTAGAAGAGGTACA
GCCCTTCTAAACCAAGATACAACTTTTTAAGATGGGAAATGATCACAATCATTAAGGTTA
-TCCT--CCTCAGTGGGCCTAAAAGCAGCCACCTGTAAAGCAAGCGTCGCAGCTCTAGCT
CAACAATTAAACCTTTAATTTTGATACTCATTCACTACCCTCTTT-ATCCTATTGGGTTA
TTT--TATAAAAATATAAAAGAACTTATGCTAAAATGAGTAATAAAGAGAACAAATCTCT
-CCCGACACAAGTGTATATCAG-AAGAATTAAATCACTGATAATT-AAACGGCCCCAAAC
TGAGGCCATTATA-TCCCTTAAATATTAACTAGAAAACCCTA------------------
------------------------------------------------------------
--------------------------------------TTTT-TTCACCCGTTAATCCCA
CACAGGAGTGTCACCAAGAAAGATTAAAAGAAAATAAAGGAACTCGGCAAACATAAACTC
CGCCTGTTTACCAAAAACATCGCCTCTTG---TTAAACTATAAGAGGTCCCGCCTGCCCT
GTGAC-AAT-ATTCAACGGCCGCGGTATTTTGACCGTGCAAAGGTAGCGTAATCACTTGT
CTTTTAAATGAAGACCCGTATGAAAGGCACCACGAGAGTTTAACTGTCTCTATTTTCTAA
TCAATGAAATTGATCTATTCGTGCAGAAGCGAGTATAATAACATTAGACGAGAAGACCCT
ATGGAGCTTCAAACACTTAAATTAATTATGTAGC--CCTATACCTCTAAGGATATAAACA
AAATATACAATATTTTTAATTTAAC-TGTTTTTGGTTGGGGTGACCAAGGGGAAAAACAA
ATCCCCCTTATCGACTGAGTACTA---AGTACTTAAAAATTAGAACAACAATTCTAATTA
ATAAAATATTTATCGAA-AAACGACCCAGGATTT-------CCTGATCAATGAACCAAGT
TACCCTAGGGATAACAGCGCAATCCTTTCTCAGAGTCCCTATCGAAGAAAGGGTTTACGA
CCTCGATGTTGGATCAGGACATCCTAATGGTGCAACCGCTATTAAGGGTTCGTTTGTTCA
ACGATTAATAGTCCTACGTGATCTGAGTTCAGACCGGAGAAATCCAGGTCAGTTTCTATC
TATGAACATACTTTTCCTAGTACGAAAGGACCGGAAAAGTGGGGTCAATA-CCATTGGTA
CACCCTATTTTCATCTATTGAATGAAACTTAAATAGATAAGAAAAGATCACC--TAGTGC
CCAAGAAAAGG---GTTGTTGAGGTGGCAGAGCCTGGTAAATGCAAAAGACCTAAGATCT
TTAATCCAGAGGTTCAAATCCTCTCCTCAACTATGCTCCAGCCCATCTTGCTCTATTTAA
TTAACCCTCTTGCTTACATCATCCCAATCCTCCTAGCCACAGCCTTCCTCACATTAATTG
AACGAAAAATCCTTGGTTATATACAATTTCGCAAAGGTCCTAACATCGTGGGGCCCTATG
GTCTTCTCCAACCCATTGCAGATGGCCTAAAACTATTTATTAAAGAACCTATTCGCCCAT
CAGCATCCTCCCCATTCCTATTTTTAGCCACCCCAACTACAGCCCTAACCTTAGCTCTAC
TTATATGAATACCTCTCCCCCTCCCACATTCAATCATCAACCTTAACCTAGGCCTACTAT
TTATCCTAGCAATCTCAAGCCTTACCGTCTACACTATTCTAGGATCTGGGTGAGCATCCA
ATTCAAAATATGCCCTAATAGGGGCATTACGTGCTGTAGCACAAACCATTTCTTATGAAG
TAAGTCTAGGCCTTATCTTATTATCAATAATCGTATTTGCTGGAGGATTTACCCTCCACA
CATTTAACTTAGCCCAAGAAACTATTTGACTCCTAGTTCCAGGTTGACCGCTAGCCCTAA
TATGATACATCTCAACTCTAGCAGAAACTAACCGAGCTCCATTTGACCTAACAGAAGGGG
AATCAGAACTAGTATCAGGATTTAATATCGAATATGCAGGAGGTTCATTCGCCTTATTCT
TCTTAGCCGAATATACTAATATCCTATTAATAAATACCCTATCAGTCATCCTATTTATAG
GGACTTCTTATAATCCTCTCTTCCCACAAATCTCAACACTAAGCCTTATAATAAAAGCCA
CACTACTAACACTCATCTTTCTATGAATTCGAGCATCATACCCCCGCTTCCGCTATGACC
AACTTATGCACTTAGTCTGAAAAAACTTCCTACCCCTCACCCTAGCAATTATTTTATGAC
ACATAGCCCTCCCAATCGCCATATCAAGCTTGCCCCCAACCACTTAA------GGAAATG
TGCCTGAAC-AAAGGACCACTTTGATAGAGTGGAAAATGAGAGTTAAAATCTCTCCACTT
CCTACTAGAAAGATAGGACTCGAACCTACATTCGAGAGATCAAAACTCTCCGTGTTTCCT
ATTACACCACTCCCT----AAGTAAAGTCAGCTAACAAAGCTTTTGGGCCCATACCCCAA
CCATGTTGGTTAAAATCCTTCCTTTACTAATGAACCCTACTGTATTAACCATCCTAATTT
CAAGCTTAGGCCTAGGTACTACCCTCACATTCATTGGATCACATTGACTCCTAGTATGAA
TAGGTCTTGAAATTAATACTTTAGCTATTATCCCCCTTATAATTCACCAACACCACCCAC
GAGCAGTAGAAGCTACCACAAAATACTTCATTACCCAAGCAACTGCTTCTGCCCTTCTAC
TATTTGCTAGCATTACAAATGCATGAACTTCAGGCGAATGAAGTTTAATCGAAATAATTA
ACCCAACCTCTGCCACACTAGCAACAATCGCACTCGCCCTAAAAATCGGCCTTGCACCAC
TACATTTCTGACTGCCAGAAGTATTACAAGGCCTAGACCTCACCACCGGACTTATCCTAT
CAACCTGACAAAAACTAGCTCCCTTCGCTATCCTACTACAACTATACCCTTCACTCAACC
CAAACCTATTATTATCCATTGGTATCCTCTCAACAGTTATTGGGGGTTGAGGAGGACTTA
ACCAAACACAATTACGAAAAATCCTAGCCTACTCATCAATCGCTAACCTTGGATGAATAA
TCACAATTTTACATTATGCTCCTAACTTAACCCTCCTTAACCTTATCCTTTACATCATCA
TAACACTCACAACCTTTCTCCTATTTAAAAACTTTAACTCAACCAAAATTAACTCCATCG
CCTCATCTTCAACCAAATCCCCACTCCTATCAATTATTGCCCTATTAACCCTCCTCTCCC
TAGGAGGCCTACCACCACTCTCTGGCTTCATACCCAAATGACTTATCCTCCAAGAACTAA
CAAAACAAAACCTATCCATTCCAGCTACGATTATAGCCCTCATAGCCCTCCTCAGTCTAT
TCTTTTACTTACGTCTATGTTATGCTACAACACTAACCATAAACCCTAACCCCACTAATA
TATTATCTTCCTGACGAACTAAATCCAATTACCCTACCCTCACCCTCCTAACCTCAGCTT
CCCTATCCATGCTCCTCCTCCCTCTAACACCCACAATCTTCATACTTATCACAT-AGAAA
TTTAGGTTAATAACAGACCAAAAGCCTTCAAAGCTTTAAGTAGAAGTGAAAATCCTCTAA
TTTCTGCTAAGATTTGCAAGACTCTATCTCACATCTTCTGAATGCAACTCAGATGCTTTC
ATTAAGCTAAAACC---TTCTAGATAGACAGGCCTTGATCCTATAAAATCTTAGTTAACA
GCTAAGCGTTCAATCCAGCGAACTTCTACCTAAG-CTT--TCTCCCGCCGCC-CCGAGAA
AGGCGG-----GAGAAAGCCCCGGGAGG--CTTTAACCTCCGTCTTTGGATTTGCAATCC
AATGTAAT-AGGCTACTTCAGGGC-TTGATAAGAAGAGGAATTTGACCTCTGTAAACGGA
GCTACAATCCGCCACCT-ATTTCTCAGTCATCTTACCTGTGGCAATTAATCGTTGACTAT
TTTCTACCAACCACAAAGATATTGGCACCCTTTATCTAATTTTTGGTGCATGAGCAGGAA
TAATTGGAACAGCCCTAAGTCTTTTAATTCGAGCTGAACTTGGGCAACCAGGTTCTCTTT
TAGGAGATGATCAGATTTATAATGTAATTGTAACTGCCCACGCTTTTGTAATAATCTTTT
TTATAGTTATACCAATCATAATTGGTGGCTTTGGAAACTGACTGGTTCCTTTAATAATTG
GTGCACCAGACATGGCCTTCCCACGAATAAATAACATAAGCTTCTGGCTCCTTCCACCAT
CATTCCTTCTACTACTAGCTTCTGCTGGGGTAGAAGCTGGAGCAGGCACCGGCTGAACAG
TCTACCCTCCATTAGCTAGCAACTTAGCTCATGCTGGGCCATCTGTTGATTTAGCTATCT
TTTCTCTCCATCTGGCTGGAGTATCGTCAATTCTAGCTTCAATCAATTTTATTACAACTA
TTATTAACATAAAACCCCCAGCCATTTCCCAGTACCAAACGCCATTATTTGTTTGATCTA
TCCTTGTGACTACTATTCTGCTACTCCTTTCCCTCCCAGTTCTTGCAGCAGGAATTACAA
TATTACTCACAGACCGCAACCTTAATACTACATTCTTTGATCCTGCAGGAGGAGGAGATC
CAATCCTTTATCAACACCTATTCTGATTCTTTGGACATCCTGAAGTTTATATTTTAATTT
TACCTGGCTTCGGAATAATCTCACATGTAGTAGCTTACTATTCAGGCAAAAAAGAACCAT
TCGGTTATATGGGTATAGTTTGAGCAATAATAGCAATTGGCCTTCTAGGCTTTATTGTAT
GAGCCCATCACATATTCACAGTAGGAATAGATGTTGACACCCGAGCCTACTTTACCTCTG
CAACAATAATCATTGCCATCCCTACAGGTGTAAAAGTCTTCAGCTGACTAGCAACCCTCC
ACGGAGGGTCTATTAAATGAGACACTCCCCTACTCTGGGCCCTAGGATTTATTTTCCTCT
TCACAGTAGGTGGTTTGACAGGAATTGTATTGGCCAACTCCTCATTAGACATTGTCCTCC
ATGACACCTATTATGTGGTAGCCCACTTCCACTACGTCCTCTCAATAGGAGCAGTATTCG
CTATTATAGCAGGCTTTATCCACTGATTCCCTTTAATTTCTGGTTTTACTCTCCATCAAA
CTTGAACAAAAATTCAATTTACAGTTATATTTATTGGAGTAAATTTAACCTTCTTCCCTC
AACACTTCCTAGGTCTTGCAGGTATACCACGACGATACTCAGACTACCCAGACGCATATA
CCCTATGAAATGCAATCTCATCAATTGGCTCCTTAATCTCCCTTGTTGCCGTAATTATAC
TTCTATTTATTATTTGAGAAGCATTTGCCTCAAAACGAGAAGTCCTATCCGTTGAACTTC
CACATACGAATGTGGAATGACTACACGGCTGCCCTCCACCTTACCACACTTACGAAGAAC
CAGCATTTGTTCAAGTTCAACGACCCTCTTTTT-AACAAGAAAGGAAGGAATTGAACCCC
CATATGCTGGTTTCAAGCCAGCCACATCACCACTCTGTCACTTTCTCT-AT-AAGATATT
AGT-AAAATGTATTACACTGCTTTGTCAGGGCAGAATTGTGAGTTAAACCCTCACGTGTC
TTATTTCATAATGGCACACCCCTCACAATTAGGATTTCAAGATGCAGCCTCCCCAGTTAT
GGAAGAACTTATCCACTTTCATGATCACACATTAATAATCGTATTCTTAATCAGCACCTT
AGTTCTCTATATCATCACAGCAATAGTCACAACCAAACTTACAAACAAATATATTCTTGA
CTCTCAAGAAATTGAAATCGTTTGAACTATCCTACCTGCTATTATCCTTATCATAATTGC
TCTTCCATCATTACGAATTCTATATCTTATGGATGAAATTAATGACCCTCATTTAACCAT
TAAAGCCATAGGACATCAATGATACTGAAGTTATGAATATACAGACTATGAAGACCTGGG
ATTTGACTCTTACATAATTCAAACTCAAGACCTAACTCCAGGCCAATTCCGTTTATTAGA
AACAGACCACCGTATAGTAGTCCCTATAGAATCCCCTATTCGAGTCCTAGTATCAGCAGA
AGATGTTTTACATTCTTGAGCTGTCCCAGCCCTAGGTGTAAAAATAGATGCCGTTCCAGG
ACGACTAAATCAAACCGCCTTTATTGTATCACGTCCTGGTATTTACTATGGTCAATGTTC
AGAAATTTGTGGTGCTAACCACAGCTTCATGCCTATCGTAGTAGAAGCAGTTCCTTTAGA
ACACTTCGAAACCTGATCTTCATCAATACTAGAAGAAACTTCATTAAGAAGCTAAACCGG
GCCTAGCATTAGCCTTTTAAGCTAAATATTGGTGATTCCCAACCACCCTTAATGATATGC
CTCAATTAAATCCTAACCCATGATTCTTAATCTTACTGTTTTCATGAATTGTTTTCCTCA
CCGTCCTGCCTAATAAAATCATAAACCATCTATTTAATAATAACCCTACCTTAGAAAGTA
CCGAAAAACCTAAACCCAATCCCTGAAATTGACCATGGTTATAAATTTCTTCGATCAATT
TTTAAGCCCCTCACTCATTGGAATCCCCCTTATTGCTCTAGCAATCCTAATCCCATGACT
AACCTTTCCAACTCCAACCAATCGATGACTAAACAACCGACTAATTACCCTCCAAGCCTG
ATTTATTAACCGTTTCGTTTATCAACTTATACAACCAATTAATCTTGGAGGACACAAATG
AGCCATACTACTTACAGCTTTAATACTATTCTTAATTACCATTAACCTCTTAG-------
------------------------------------------------------------
-----------------GCCTCCTCCCATATACATTCACCCCAACAACACAACTCTCCCT
AAACATAGCATTTGCTCTTCCATTATGACTCACTACAGTACTAATTGGTATACTAAACCA
GCCCACAATCGCACTAGGCCACTTCCTGCCAGAAGGAACACCAACTCCTCTAGTTCCAAT
TCTTATTATTATCGAAACTATTAGTTTATTTATCCGACCATTAGCCCTAGGTGTTCGACT
AACTGCTAATTTAACAGCAGGTCATCTATTAATACAATTAATTGCTACTGCAGCATTTGT
TCTCTTAACTATTATACCAACCGTAGCCCTACTAACTTCTACAATCCTATTCCTACTTAC
AATTTTAGAAGTAGCCGTAGCAATAATTCAAGCATACGTATTTGTTCTTCTACTAAGTTT
ATACTTACAAGAAAACGTATAATGGCTCACCAAGCACATGCATATCATATAGTTGACCCA
AGTCCATGACCACTTACAGGAGCTATTGCTGCCCTCCTTATAACATCAGGCTTAGCCATC
TGATTCCACTTCCACTCACTTCTTCTCCTTTATCTAGGGTTAACCCTTCTCTTTTTAACA
ATAATTCAATGATGACGCGATGTTATCCGAGAAGGCACATTCCAAGGCCATCATACTCCC
CCAGTACAAAAAGGTCTCCGTTATGGAATAATCTTATTTATTACATCAGAAGTCTTCTTC
TTCCTAGGCTTTTTCTGAGCCTTTTATCACTCTAGCCTTGCACCTACCCCTGAACTAGGA
GGATGCTGACCACCAACTGGTATTCACCCATTAGACCCATTTGAAGTTCCACTTCTAAAT
ACCGCAGTACTTCTAGCTTCAGGAGTAACCGTAACCTGAGCCCACCACAGCTTAATAGAA
GGAAACCGAAAAGAAGCAATCCAAGCCCTTGCCCTAACCATTATTCTAGGAGTTTATTTT
ACATCTCTTCAAGCTATAGAATATTACGAAGCACCTTTTACCATCGCCGATGGAGTCTAT
GGGACAACATTCTACGTCGCCACAGGATTCCACGGTCTCCACGTTATTATTGGCTCAACA
TTTCTAGCAGTTTGTCTTATACGACAAATCCAATATCACTTTACATCAGAACATCACTTC
GGCTTTGAAGCCGCAGCATGATATTGACACTTTGTAGATGTAGTGTGACTATTTCTTTAT
GTTTCCATCTATTGATGAGGCTCATAATTACTTTTCTAGTATAAATTAGTACAAGTGATT
TCCAATTACTTAATCTTGGTTTAAATCCAAGGAAAAGTAATGAACCTCATCATATCATCT
GTCGCGGCCACGGCCCTGGTTTCCCTAATCCTCGCTTTTATTGCATTTTGGTTGCCATCA
CTAAACCCAGATAACGAAAAATTATCTCCTTATGAATGTGGCTTTGACCCCCTAGGAAGC
GCCCGCCTTCCTTTTTCCCTGCGTTTCTTTTTAGTAGCAATTTTATTCCTTTTATTTGAC
CTAGAAATTGCCCTCCTTCTACCTCTACCTTGAGGAAACCAATCATTAACACCACTCTCT
ACACTCCTCTGAGCAACAACCATCTTAATCTTACTCACCATAGGCCTCATCTATGAATGA
CTTCAAGGAGGACTCGAATGAGCAGAAT-AGATGTTTAGTCCAAACT-AAGACCGCTAAT
TTCGGCTTAGCAAATTATGGTGAAAATCCATAAACATCTTATGTCCCCTATATATTTCAG
CTTCACCTCAGCATTTATCCTAGGTCTTATAGGCCTCGCATTCAATCGCTCTCACCTCTT
ATCCGCCCTCTTATGTCTTGAAGGCATAATACTTACTCTTTTTATTGCTACCGCCATCTG
ATCCATAACACTAAACTCTACCTCTAGCTCTACCATCCCTATAATCCTCCTAACATTTTC
CGCTTGTGAAGCTAGTGCAGGGCTAGCTATCTTAGTTGCTGCTTCTCGCTCACACGGTTC
CGACAAACTACAAAATCTTAATCTGCTCCAATGCTAAAAATCCTAATCCCAACAATTATA
CTATTTCCAACCACCTGATTTTCCCACAAAAAATGACTATGAACTACCACCTCTATCCAC
AGCCTTCTTATCGCTACAATAAGCTTATTTTGACTCAAATGAAATACGGATATTGGCTGA
GACTTCTCTAACCAACTTTTAGCTATCGACCCATTATCTTCCCCTCTACTTATTCTCACA
TGCTGACTCCTACCACTAATAATTTTAGCCAGCCAAAACCACATTTCCCCAGAACCCTTA
ACCCGGCAACGAACTTACATCTCCCTCCTAATTTCCCTACAATTCTTTCTTATTATGGCA
TTCTCTGCAACAGAAATAATTCTGTTCTACATCATATTTGAAGCTACACTCATCCCAACA
CTTATCATTATTACACGGTGGGGAAATCAAACGGAACGTCTAAATGCAGGAACTTATTTC
CTATTCTACACCCTCATTGGATCCCTTCCCTTACTCATTGCCCTACTATCTATACAAAAT
AACCTGGGTTCCCTTTCAATATTTATTATTCAACACTCCCAATACACCAATCTCTACTCA
TGAACAAATAAACTCTGATGAATTGCTTGCATCATTGCTTTCCTTGTTAAAATACCACTT
TATGGAGTCCACCTTTGACTACCAAAAGCCCATGTAGAAGCCCCTATCGCCGGCTCTATA
ATCCTAGCCGCTGTACTATTAAAACTAGGGGGTTATGGAATAATACGAATTATCATCATA
CTTAACCCTCTAACTAAAGAAATAGCTTATCCATTTCTAATCCTAGCCATTTGAGGCGTC
GTAATAACTAGTTCTATTTGCCTACGACAAACTGACCTAAAATCTCTTATCGCTTATTCC
TCGGTTAGCCATATAGGCCTAGTTGCAGCAGCCATTCTTATTCAAACCCCATGAAGCTTC
GCAGGAGCAACAACACTCATAATCGCCCATGGCTTAATCTCATCGGCCCTATTTTGCTTA
GCCAACACTAACTATGAACGCATCCACAGTCGAACCTTACTTCTAGCTCGAGGAATCCAA
ATCATTCTCCCACTAATAGCAACCTGATGATTCCTCGCCAACCTCGCCAATCTTGCTTTA
CCTCCATCTCCCAACCTTATAGGAGAACTTTTTATCATTACATCTTTATTTAACTGATCC
AACTGAACTCTAATTCTCACAGGCACTGGAGTATTAATCACAGCATCCTACTCCCTTTAC
ATATTCCTTATAACCCAACGAGGATCAATATCCAACCATTTACTTTCACTTAACCCCTCC
CATACACGCGAACATCTCCTCCTAACTCTTCATATTCTCCCTGTACTATTACTAATCCTT
AAGCCAGAACTTATCTGAAGCTGGACATTCTGTACTTATAGTTTAATTAAAACATTAGAT
TGTGGTTCTAAAAATAAAAGTTAAAATCTTTTTATTTACCGAGAGAGGTCTGG-GACATG
AAGACCTGCTAACTCTT-CTTATCATGGTTCAAATCCATGGCTCACTCGGCCCTTGAAAG
ATAATAGTAATCTATTGGTCTTAGGAACCAAAAACTCTTGGTGCAACTCCAAGCAAGAGC
TATGAATACCATCTTTAACTCATCCTTTCTCCTAATCTTTATCATCCTTTCATTCCCACT
AATCTCCTCCTTATCACCAAAAAAACTTGAACCAAACTGATCATCCCTGTACGTAAAAAC
CGCTGTAAAAATCTCCTTTTTTATCAGCCTAATTCCTTTATTTATCTTTCTCGACCAAGG
TTTAGAATCTATTGTTACCAACTGAAACTGAATAAATATAGGCCCATTTGACATCAACAT
GAGCTTCAAATTTGACCTATACTCAATTATCTTCACACCTGTAGCTTTATATGTTACCTG
ATCAATCCTTGAATTTGCCCTATGATATATACACTCCGACCCCAATATAAACCGCTTCTT
CAAGTATCTCCTATTATTTTTAATCTCAATAATTATTCTAGTAACTGCCAACAACATATT
CCAATTATTTATTGGCTGGGAAGGAGTCGGAATCATATCCTTTCTACTTATTGGTTGATG
ATACAGCCGAGCAGACGCCAACACAGCAGCATTACAAGCTGTTATTTACAACCGAATTGG
CGACATCGGACTAATCTTAAGTATAGCCTGGCTAGCAACAAACCTCAACTCATGAGAAAT
CCATCAACTCTTCATCCTATCAAAAAATAAAGACCTTACATTTCCCCTATTTGGTCTAGT
ACTAGCTGCAGCCGGAAAATCAGCACAATTTGGCCTCCATCCATGATTACCTTCAGCTAT
AGAAGGCCCTACACCAGTATCAGCATTACTCCACTCAAGCACAATAGTTGTAGCAGGCAT
CTTCCTCCTAATCCGCCTCCACCCCCTCATTCAAGACAATAAACTAATTCTAACAACCTG
CTTATGCTTAGGAGCACTCACTACCCTCTTTACAGCCGCATGTGCCCTAACCCAAAATGA
TATTAAAAAAATCATTGCTTTCTCCACATCAAGCCAACTCGGACTAATAATAGTCACCAT
TGGGCTCAACCAACCTCAACTAGCTTTCCTCCATATCTGCACCCACGCCTTCTTTAAAGC
CATACTTTTCCTTTGCTCAGGGTCCATTATTCACAGTCTCAATGATGAACAAGACATCCG
AAAAATGGGAGGCCTTCATAAACTCCTACCATTTACTTCAACCTCTCTAACAATTGGTAG
TTTAGCCCTAACAGGTATACCATTCTTATCCGGTTTCTTCTCAAAAGATGCTATCATTGA
GTCCATAAACACCTCCCATTTAAACGCCTGAGCCCTAATCCTGACCCTTGTAGCAACATC
CTTCACAGCTATTTATAGCCTACGTCTTATCTTCTTTGCATTAATAAATTACCCCCGATT
TAATACCCTCTCCCCAATCAATGAAAATAACCCACTAGTTATTAACCCAATTAAACGCTT
AGCTTACGGAAGCATTATTGCCGGCCTAATTATTACTCTCAACCTCACTCCAACAAAAAC
CCAAATCATAACTATATCCCCACTACTTAAGCTATCCGCCTTATTAGTTACAATCACTGG
ACTCCTCCTAGCCCTAGAACTTACTAACCTTACTAATTCCCACCTCAAAACTCACCCTAC
ACTTTACCCCCACCACTTCTCTAATATACTAGGCTATTTCCCCTCTATCATTCATCGACT
CTCCCCAAAAATCAGCCTATACTGAGCCCAACACATCTCAACACACCTAATTGACCTCAC
CTGAAATGAAAAAATTGGCCCCAAAAGCAACCTCATCCAGCAAACATCTCTTATTAAATT
ATCTACCAAACCACAACAAGGATTTATCAAAACATACTTAACACTCCTCTTCCTAACAAT
AACTTTAATAGTCCTTATTATCTCCACCTAACTACCCGCAAAGTACCTCAAGACAAACCC
CGAGTTAATTCCAACACCACAAACAAAGCCAACAACAATACTCAACCCCCCAAAACTAAC
ATTCAACCCCCACTAGAATACAATAAAGCAACACCCCAAAAATCCCCTCGCACCATATCT
ATATTACTTATTTCCTCTATCCCAGTTCAATGTGACCCTCACCCTTCAACTACGAAATAC
TTACCAACTACAAAGAGACCTAACAAATAAAACCCAACATATAACAATACTGATCAATCA
CCTCATGCCTCTGGATAAGGCTCTGCAGCTAAAGCTGCAGTATAAGCAAAAACCACCAAT
ATCCCCCCCAAATAAATCAAAAACAAAACTAATGATACAAAAGACCCACCATGCCCAACT
AACAAACCACAACCAACCCCTGCAGCAATAACTAAGCCCAAAGCAGCATAGTAAGGAGAA
GGATTAGACGCTACAGCTATCAAACCTAAAATTAAACCAATTATTATTACAAACATAAAA
TATATCATTATTCCTACCTGGACTTTAACCAAGACCAATAACTTGAAAAACTACCGTTGT
ATATTCAACTATAAGAA-CTAATGGCCATCAACATTCGAAAAACCCACCCACTTTTAAAA
ATCATAAACCATGTCTTAGTAGATTTACCTGCCCCCTCCAATATCTCATTATGATGAAAT
TTTGGCTCCCTCCTAGGACTATGTTTAATTATCCAAATCCTTACAGGACTCTTCCTAGCC
ATACATTACACCGCAGATGTCTCCATAGCCTTCTCCTCGGTCGTCCATATTTGCCGTGAT
GTCAACTATGGCTGACTCATCCGTAACATCCATGCCAATGGGGCTTCATTATTCTTTATT
TGCGTCTACCTCCATATTGCCCGAGGATTATATTATGGTTCCTACCTCTATAAAGAAACA
TGAAACATTGGCGTAATCCTACTTTTCCTATTAATAGCAACAGCCTTCGTTGGCTATGTC
TTACCATGAGGACAGATATCCTTTTGAGGGGCTACAGTTATCACCAACCTCCTATCCGCA
TTCCCTTATGTCGGAAATACATTAGTACAATGAATTTGAGGGGGGTTCTCAGTAGACAAC
GCCACCCTTACACGCTTCTTTGCCTTCCACTTCCTACTACCATTCTTAATTCTAGCCCTA
ACAATCATTCACCTCCTTTTTCTCCATGAAACAGGCTCCAACAACCCCCTAGGTATTAAT
TCTGACGCAGACAAAATCTCATTCCACCCCTATTTCTCCTACAAAGACCTACTTGGTTTC
TTTGTCATAATCTTCTCCCTAACTATATTAGCTCTATTTATACCTAACCTATTAGGAGAC
GCTGAAAACTTCATCCCAGCAAACCCCCTCGTCACTCCACCTCATATCAAACCCGAATGA
TACTTCCTATTCGCTTATGCAATTCTACGTTCTATTCCCAACAAACTAGGAGGAGTCTTA
GCCCTCCTATTCTCTATCTTTATCCTCATACTCGTTCCATTACTCCACACCTCCAAACAA
CGAAGTAACATCTTTCGACCACTAACACAAATCTTTTTCTGACTTCTCGTGGCTAACTCA
ATTATCCTAACCTGAATTGGAGGCCAACCAGTAGAACAACCATTTATTACAGTAGGACAA
ATCGCCTCAATCTCCTACTTCTCACTATTCCTTATTATTATACCATTCGCTAGCTGATGT
GAAAACAAAATTCTCAGCCTAAACTAGTTCTGGTGGCTTAACT--A--AAAGCGTCGACC
TTGTAAGTCGAAGATTGAGGGTTCAAACCCCTCCCAAAAC--------------------
---------------ATATCAGGGGAAGAAGGGTCAAACTTCTGCCCTTGGCTCCCAAAG
CCAAGATTCTGCCTAAACTGCCCCCTG-ATCCCTATTATAAAGTACGAAA----------
-------------------------------------------------AAAACCAAAAA
AATTGGTTTAT-----GTACGTCAGAGTGACATATATATGTATAA-TCCCCATATAATGA
TATG-CCACTATACCATTACATACTATGTTTAATCCCCATTAATAGACATTCCACTAGAT
CATTAC--ATACTATGTATAATCCTCATTAATAGACGTCCCACTATACCATTACATACTA
TGTATAATCCTCATTAATAGACATTCCACTAGATCATTACATACTATGTTT-AATCCTCA
TTAATAGACATTCCACTAATCTCATTACATTAAATCATTTAACCCTCATTAACCTATGAA
GCACAATTCCATAACATTAAT-ACCTTGATTAACCCTAACTTATGTG--TTACTATTGCT
TAATCCATTAATAAAGAATAAAATAGCATTATAGTTAATGCTCGAATGACATACATCTCA
TGTTCTGGTCAAGATTTCCA----GTCCCCTAGTTC------------------------
--CCTTGAATGA------------------------------------------------
-----CATATCGTCCTTGATCGTATCAAGATTTCCAGTCCTCTAGCTCCCTTGAATGACA
TA--TCATCCTTGATCGTATCAAGATTTCCAGTCCTCTA--AGTTTTTAATTTTCGGTAT
GAAGCAAATAGCTATTCCCCGGAAGGGCTC-ATCTGGTTCATACAGGTAGACTTGAGCTA
TCCTCGACACTAT--T-GCAACGT-CACATTAT---CTATCATTCAC-AAAACAACATTG
TCAAGCTCACCATATAGACAGAGGGATG-GAGACAGTCACGCCATGTATGGCAAGTTTGG
-G-TTTTTTGATTAGCGATCAATCTTGTAATAAAAACATGACCATTAATCCTCTT-GGAA
AGCAAATATCAATAATTGTGAATGTATAAAGCATTTCATTATTCTAACACATTACTCACT
TTATCTGGCAT-A-AATTCATATTATTAATATCGCCCC-GGGTTCTGCAAAAAACGGATC
---------TATAGTAAAGTAAAAATTT-TTTTTCGGT--AAAAACCCCCCTCCCCCTTA
ATATACACGGTTGTCTCGAAAAACCCCTAAAACGAGGGCC-GACGTATA-TTTTTTCATA
GAATTGTTGTGATAATTTCTC--TATATATATTGTAACAATGTGAT----
>Sphyrna_lewini
GTGTAGCTTAATTTTAAAGCATGGCACTGAAGATGCTAATATGAAAATTAAAC-TTTTTC
CGCAGGCATGTAAGGTTTGGTCCTAGCCTTAGTGTTAATTGTAACTAGAATTATACATGC
AAGTTTCAGCCCTCCTGTGAGAATGCCCTAATTACTCTATTAAATAATTAGGAGCAGGTA
TCAGGCACACA--AATGTAGCCCAAGACACCTTGCTAAGCCACACCCCCAAGGGATTTCA
GCAGTAACAAACATTGATTTAATAAGTGCAAGCTTGAATCAGTTAAAGTTAAC-AGAGTC
GGTTAATCTCGTGCCAGCCACCGCGGTTATACGAGTGACTCACATTAACACA-CCACGGC
GTAAAGAGTGATTAAAGAATGACCTCAAACTTACTAAAGTTCAGACCTCATAAAGCCGTT
ATACGCATCCATGAGTAGAATAAACAACAACGAAAGTGACTTTATAAA-TATAAGAAACC
TTGATGTCACGACAGTTGGGACCCAAA-CTAGGATTAGATACCCTACTATGCCCAACCAC
AAACTTAAACAA-TATCTCACTATATTGTTCGCCAGAGAACTACAAGCGCTAGCTTAAAA
CCCAAAGGACTTGGCGGTATCTCACACCCACCTAGAGGAGCCTGTTCTATAACCGATAAT
CCCCGTTAAACCTCACCACCTCTTGCCATTACCGTCTATATACCGCCGTCGTCAGCTCAC
CCTATGAAGGATA-AAAAGTAAGCAAAATGAA-TAAAACTCCAAAACGTCAGGTCGAGGT
GTAGCAAATGAAGTGGAAAGAAATGGGCTACATTTTTTTACAAAAACATATACGAATGGT
AGACTGAAAAAC-ACCTAAAGGTGGATTTAGCAGTAAGAAGAGATCAGAACACTCTTCTG
AAATCGGCCCTGAGATAAGCACACACCG-CCCGTCACTCTCCTTAATAAACAACCTA--C
TTTTCTATAAAC-ACACTCTCTTAATAAGAGGAGGCAAGTCGTAACATGGTAAGTGTACT
GGAAAGTGCACTTGGAATCAAAATGTAGCTAAATC-AGCAAAGCACCTCCCTTACACTGA
GGGAATACCCGTGCAACTCGGGTCATTTTGA-ACCTCAAAGCTAGCCTACACACCA---A
C-TCAACTAGACCCAATAAATCTAATTTACA--CTACAA-TTTTCAATTAAAACATTCTA
AACCTTTTAGTATGGGCGACAGAACAATAACC-TTAGCGCAATAGCTTA-TGTACCGCAA
GGGAAAGCTGAAAAAGAAATGAAACAAA---TTATTAAAGTACTAAAAAGCAG-AGTTTA
CATCTCGTACCTTTTGCATCATGATTTAGCTAGAAAAATT-AGGCAAAAAGA-TTTTAAG
TCTACCTTCCCGAAACTAAACGAGCTACTCCGAAGTAGCATTA----TAGAGCTAACCCG
TCTCTGTGGCAAAAGAGTGGGAAGACTTCCGAGTAGCGGTGAAAAGCCTACCGAGTTTAG
TGATAGCTGGTTACCCAAAAAAAGAACTTCAGTTCTGCATTAA-TTTTTTATTACCCAAA
CAAGACT-TCCTTATTAAAGG--AACCCATAAGAATTAACAGTTATTTAGAAGAGGTACA
GCCCTTCTAAACTAAGATACAACTTTTTAAGATGGGAAATGATCACAATCATCAAGGTTA
--CCC--CCTCAGTGGGCCTAAAAGCAGCCACCTGTAAAGCAAGCGTCGCAGCTCCAGCT
CAACAACCAAACCTTCAATTCCGATACATATTCACTACCCTCTTT-ATCCTATTGGGTTA
TTT--TATAAAAATATAAAAGAATTTATGCTAAAATGAGTAATAAAGAGAACAAATCTCT
-CCCGACACAAGTGTATGTCAG-AAGAATTAAATCACTGATAATT-AAACGGCCCCAAAC
TGAGGCCATTATA-TCATTTAAACATTAACCAGAAAACCCTA------------------
------------------------------------------------------------
--------------------------------------TTCT-TCCACCCGTTAATCCTA
CACAGGAGTGTCACCAGGAAAGATTAAAAGAAAATAAAGGAACTCGGCAAACATAAACTC
CGCCTGTTTACCAAAAACATCGCCTCTTG---CTAAACCATAAGAGGTCCCGCCTGCCCT
GTGAC-AAT-GTTCAACGGCCGCGGTATTTTGACCGTGCAAAGGTAGCGTAATCACTTGT
CTTTTAAATGAAGACCCGTATGAAAGGCACCACGAGAGTTTAACTGTCTCTATTTTCTAA
TCAATGAAATTGATCTATTCGTGCAGAAGCGAATATAATAACATTAGACGAGAAGACCCT
ATGGAGCTTCAAACACTTAAATTAACTATGTAAC--CCTATACCTCTAAGGACATAAACA
ACACATACAATATTTCTAATTTAAC-TGTTTTTGGTTGGGGTGACCAAGGGGGAAAACAA
ATCCCCCTTATCGACTGAGTACTA---AGTACTTAAAAATTAGAATAACAGTTCTAATTA
ATAAAATATTTATCGAA-AAATGACCCAGGATTT-------CCTGATCAATGAACCAAGT
TACCCTAGGGATAACAGCGCAATCCTTTCTCAGAGTCCCTATCGAAGAAAGGGTTTACGA
CCTCGATGTTGGATCAGGACATCCTAATGGTGCAACCGCTATTAAGGGTTCGTTTGTTCA
ACGATTAACAGTCCTACGTGATCTGAGTTCAGACCGGAGAAATCCAGGTCAGTTTCTATC
TATGAATATACTTTTCCTAGTACGAAAGGACCGGAAAAGTGGGGTCAATA-CCACTGGTA
CACCCCATTTTCATCTATTGAATAAAACTTAAATAGATAAGAAAAGATCACC--TAGTGC
CCAAAAAAAGG---GTTGTTGAGGTGGCAGAGCCTGGTAATTGCAAAAGACCTAAGTTCT
TTAATCCAGAGGTTCAAATCCTCTCCTCAATTATGCTCCAGCCCATCTTGCTCTATCTAA
TTAATCCCCTTGCTTACATTATCCCAATCCTCCTAGCCACAGCCTTCCTCACACTAATCG
AACGAAAAATCCTTGGCTATATGCAATTTCGCAAAGGCCCTAATATCGTTGGACCTTATG
GCCTCCTCCAACCTATTGCAGACGGCCTAAAACTATTTATCAAAGAACCTATTCGTCCAT
CAGCATCTTCTCCATTCCTATTCCTAGCTGCCCCAACTACAGCTCTTACCCTAGCCCTAC
TCATATGAATACCCCTCCCCCTCCCCCATTCAATTATTAACCTCAACTTAGGACTACTAT
TTATTCTAGCAATCTCAAGCCTTACAGTTTATACCATTCTAGGATCCGGATGAGCATCTA
ACTCAAAATATGCTCTAATAGGGGCATTACGTGCTGTAGCACAAACCATTTCATACGAAG
TAAGCTTAGGCCTCATTCTATTATCAATAATCGTATTTGCCGGAGGGTTTACCCTCCACA
CATTTAACCTAGCCCAAGAAACTATCTGACTCCTTATCCCAGGCTGACCACTAGCCCTAA
TATGATACATTTCTACCCTAGCAGAAACCAACCGAACCCCATTCGACCTAACAGAAGGAG
AATCAGAACTAGTATCAGGATTTAACATCGAATATGCAGGAGGTCCATTTGCTCTATTCT
TCTTGGCCGAATATACTAACATCCTACTTATAAACACCCTATCAGTCATCTTATTCATAG
GAACTTCTTATAACCCCCTCTTCCCACAAATCTCAACACTAAGCCTTATAATAAAAGCTA
CATTACTAACATTCATCTTCCTATGAATTCGAGCATCATACCCCCGCTTCCGCTATGACC
AACTTATACACTTAGTTTGAAAAAACTTCTTACCCCTTACCCTAGCAATTATTTTATGAC
ACATGGCCCTCCCAATCGCCATATCAAGCCTACCCCCAACCACCTAA------GGAAATG
TGCCTGAAC-AAAGGACCACTTTGATAGAGTGGAAAATGAGAGTTAAAATCTCTCCACTT
CCTACTAGAAAAATAGGACTCGAACCTATATTTGAGAGATCAAAACCCTCCGTGTTTCCT
ATTACACCACTCCCT----AAGTAAAGTCAGCTAACAAAGCTTTTGGGCCCATACCCCAA
CCATGTTGGTTAAAATCCTTCCTTTACTAATGAACCCTACTGTATTAACCATCCTAATTT
CAAGCTTAGGCTTAGGTACTACCCTCACATTTATTGGATCACATTGACTCCTAGTATGAA
TAGGTCTTGAAATTAACACCTTAGCTATCATTCCCTTAATAATTCACCAACACCACCCAC
GAGCAGTAGAAGCTACCACAAAATATTTTATTACCCAAGCAACTGCTTCTGCCCTTCTAC
TATTCGCCAGTATTACAAACGCATGAACTTCAGGCGAATGAAGTTTAATCGAAATAATTA
ACCCAACCTCTGCCACACTAGCAACAATCGCACTCGCCCTAAAAATTGGCCTTGCACCAC
TACACTTCTGACTTCCAGAAGTACTACAAGGTTTAGACCTAACTACCGGACTTATCCTAT
CAACCTGACAAAAACTAGCCCCCTTTGCTATTTTACTCCAACTATATCCCCTACTTAACC
CAAACCTGCTATTATCCATTGGTATCCTTTCAACAATCATTGGAGGATGAGGAGGACTTA
ATCAAACACAATTACGAAAAATCCTAGCCTATTCATCAATTGCGAACCTTGGATGAATAA
TTACAATCTTACACTACGCCCCCAACCTCACCCTCCTTAACCTTACCCTTTACATTATTA
TAACACTCACAACCTTCCTCTTATTTAAAAACTTCAACTCAACCAAAATTAACTCCATTG
CCTCATCCTCAACCAAATCCCCACTCCTGTCAATTATCACCCTATTAACCCTCCTCTCCC
TAGGAGGCCTACCACCACTCTCCGGCTTCATACCTAAATGACTTATCCTCCAAGAACTAA
CAAAACAAAACCTATTCATTCCAGCTACAATTATAGCCCTTATAGCCCTCCTCAGCCTAT
TCTTCTACTTACGTTTATGCTACGCTACAACACTAACCATAAACCCCAACCCCACCAACA
TACTATCTTCCTGACGAACAAAATCCAACCACCCTACCCTTACCCTATTAATTCCAGCAA
CCCTATCCATCCTACTCCTCCCCCTAACACCCACAATCTTTACACTCATCATAT-AGAAA
TTTAGGTTAACAACAGACCAAAAGCCTTCAAAGCTTTAAGTAGAAGTGAAAATCCTCTAA
TTTCTGTTAAGACTTGCAAGACTCTATCTCACATCTTCTGAATGCAACTCAGATACTTTC
ATTAAGCTAAAACC---TTCTAGATAGACAGGCCTCGATCCTGTAAAATCTTAATTAACA
GCTAAGCGTTCAATCCAGCGAACTTCTACCTAGG-CTT--TCTCCCGCCGCCTCGAGAAA
GGCGGG-----AAGAAAGCCCCGGGAGG--CTTTAACCTCCGTCTTTGGATTTGCAATCC
AACGTAAT-CAGCTACTTCAGGACTTTGATAAGAAGAGGAATTTGACCTCTGTAAACGGA
GCTACAATCCGCCACCT-ATTTCTCAGTCATCTTACCTGTGGCAATCAATCGTTGACTAT
TTTCTACCAACCACAAAGATATTGGCACCCTTTACCTAATTTTTGGTGCATGAGCAGGAA
TAATTGGAACAGCCCTAAGTCTTCTAATTCGAGCTGAACTTGGACAACCAGGATCTCTTT
TAGGAGATGATCAGATTTATAATGTAATTGTAACTGCCCACGCTTTCGTAATAATCTTTT
TCATAGTTATGCCAATTATAATTGGTGGTTTTGGGAATTGGCTAGTTCCTTTAATAATTG
GTGCGCCAGACATGGCCTTTCCACGAATAAATAACATAAGCTTCTGGCTTCTTCCACCAT
CATTCCTTCTCCTCCTAGCTTCCGCTGGGGTAGAAGCTGGAGCAGGTACTGGCTGAACAG
TTTATCCTCCATTAGCTAGCAACTTAGCCCACGCTGGACCATCTGTTGACTTAGCTATCT
TTTCTCTCCACCTAGCCGGTGTATCATCAATTTTAGCCTCAATTAATTTCATTACAACTA
TCATTAACATGAAACCTCCAGCCATTTCTCAATATCAAACACCATTATTTGTTTGATCCA
TCCTTGTAACTACTATCCTACTTCTCCTATCACTTCCAGTTCTTGCAGCAGGAATTACAA
TATTACTCACAGATCGCAACCTTAATACCACATTCTTTGATCCTGCAGGGGGAGGAGATC
CAATCCTTTATCAACACTTATTCTGATTCTTTGGACATCCTGAAGTTTACATTTTAATTT
TACCCGGCTTTGGAATAATCTCACATGTAGTAGCCTATTATTCAGGCAAAAAAGAACCAT
TTGGTTATATGGGTATAGTTTGAGCAATAATAGCAATTGGTCTCCTTGGCTTTATTGTAT
GGGCCCATCATATATTTACAGTAGGAATAGATGTTGATACTCGAGCCTACTTTACTTCTG
CAACAATAATCATTGCTATTCCTACAGGCGTAAAAGTCTTTAGCTGATTAGCAACCCTTC
ACGGAGGATCTATTAAATGAGACACTCCTCTACTCTGAGCTCTAGGGTTTATTTTCCTCT
TTACAGTAGGTGGTCTAACAGGAATTGTACTAGCTAACTCTTCACTAGACATTGTCCTCC
ACGATACTTATTATGTAGTAGCCCACTTCCACTATGTCCTTTCAATAGGAGCAGTATTTG
CTATTATAGCAGGCTTTATCCACTGATTCCCTCTAATCTCTGGTTTCACTCTCCATCAAA
CTTGAACAAAAATTCAATTTGCAGTTATATTCATTGGAGTAAATTTAACTTTCTTCCCTC
AACACTTCCTAGGTCTTGCAGGCATACCACGACGATACTCAGACTACCCAGACGCATACA
CCCTATGAAATGCAATCTCATCAATTGGCTCCTTAATCTCCCTTGTTGCTGTAATTATGC
TTCTATTCATTATCTGAGAAGCATTTGCCTCAAAACGAGAAGTCCTATCCGTTGAACTTC
CACATACAAACGTGGAATGATTACATGGTTGTCCTCCACCTTACCACACTTACGAAGAAC
CAGCATTTGTTCAAGTTCAACGATCCTCTTTTT-AACAAGAAAGGAAGGAATTGAACCCC
CATATACTGGTTTCAAGCCAGCCACATTACCACTCTGTCACTTTCTTT-AT-AAGATACT
AGT-AAAATATATTACACTGCTTTGTCAGGGCAGAATTGTGAGTTAAACCCTCACGTATC
TTACTTTACAATGGCACACCCCTCACAATTAGGATTTCAAGATGCAGCCTCCCCAGTTAT
GGAAGAACTTATTCACTTTCACGACCACACACTAATAATCGTATTCTTAATCAGCACCTT
AGTTCTTTATATCATCACAGCAATAGTCACAACTAAACTCACAAACAAATACATTCTTGA
CTCTCAAGAAATTGAAATCGTTTGAACTATTCTACCTGCTATCATCCTTATCATAATTGC
TCTCCCATCATTACGAATTTTATATCTTATGGATGAAATTAATGATCCCCATTTAACTAT
CAAAGCCATAGGACATCAATGATACTGAAGTTATGAATATACAGACTATGAAGACCTAGG
ATTTGACTCTTACATAATTCAAACTCAAGACTTGACTCCAGGCCAATTTCGCTTATTGGA
AACAGACCACCGTATAGTGGTTCCCATGGAATCCCCTATTCGAGTTCTGGTGTCAGCAGA
AGATGTTTTACACTCCTGGGCCGTCCCAGCCTTAGGTGTAAAAATAGATGCTGTTCCAGG
ACGACTAAACCAAACCGCCTTTATTGTATCACGTCCTGGCGTTTACTATGGCCAATGTTC
AGAAATTTGCGGCGCTAACCACAGCTTTATACCTATCGTAGTAGAAGCAGTTCCTCTAGA
ACACTTCGAAGCCTGATCTTCATCAATACTAGAAGAAACTTCATTAAGAAGCTAAACTGG
GCCTAGCATTAGCCTTTTAAGCTAAACATTGGTGATTCCCAACCACCCTTAATGATATGC
CTCAATTAAATCCCAACCCCTGATTTTTAATCTTATTATTTTCATGAATTGTTTTCCTTA
CTATTTTACCTAACAAAGTTATAAACCACTTATTCAATAACAACCCTACCTTAGAAAGTA
CCGAAAAACCTAAACCCAACCCCTGAAATTGACCATGGTTATAAACTTCTTCGATCAATT
TTTAAGCCCATCACTCATTGGAATCCCCCTTATTGCCCTGGCAATTCTAATCCCATGATT
AACCTTCCCAACCCCAACTAGTCGATGACTAAACAACCGACTAATTACTCTCCAAGCCTG
ATTTATTAACCGCTTCGTTCATCAACTTATACAACCAATTAACTTCGGAGGACACAAATG
AGCTATACTACTTACAGCTTTAATATTATTCCTAATTACTATTAACCTTTTAG-------
------------------------------------------------------------
-----------------GCCTCCTCCCATACACATTTACCCCAACAACACAACTCTCCCT
AAATATAGCATTTGCTCTTCCATTATGACTCACTACAGTACTAATTGGTATACTAAATCA
ACCCACAATTGCATTAGGCCACTTCCTACCAGAAGGAACACCAACTCCTCTAATTCCAGT
TCTTATTATCATCGAAACTATTAGCTTATTCATCCGACCATTAGCCTTAGGTGTTCGATT
AACTGCCAACTTAACAGCAGGCCATCTATTAATACAATTAATTGCCACTGCAGCATTCGT
TCTCTTAACTATTATACCAACCGTAGCTCTATTAACTTCCATAATCCTATTCCTACTTAC
AATCCTAGAAGTAGCCGTAGCAATAATTCAAGCATACGTGTTTGTTCTTCTACTAAGTCT
ATACTTACAAGAAAACGTATAATGGCTCACCAAGCACATGCATATCATATAGTTGACCCA
AGTCCATGACCACTTACAGGAGCTATTGCTGCCCTCCTTATAACATCAGGCTTAGCCATC
TGATTTCATTTCCACTCACTTCTCCTCCTTTATCTAGGATTAATCCTTCTCTTTCTAACA
ATAATCCAATGATGACGTGATGTTATCCGAGAAGGCACATTCCAAGGCCATCACACCCCT
CCAGTACAAAAAGGCCTTCGTTATGGAATAATCCTATTCATTACATCAGAAGTCTTCTTT
TTCCTAGGCTTTTTCTGAGCCTTCTACCACTCCAGCCTTGCACCTACCCCCGAACTAGGA
GGATGCTGACCACCAACAGGAATTTACCCACTAGACCCCTTTGAAGTCCCACTTCTAAAC
ACCGCAGTACTCCTAGCTTCAGGAGTAACCGTAACCTGAGCTCACCATAGCTTAATGGAA
GGAAACCGAAAAGAAGCAATCCAAGCACTCACCCTAACTATTATTCTAGGAGTTTATTTC
ACATCCCTCCAAGCTATAGAATATTACGAAGCACCATTTACCATCGCCGATGGAGTCTAT
GGGACAACATTCTACGTCGCCACAGGATTCCACGGTCTCCACGTTATTATTGGCTCAACA
TTTCTAGCAGTTTGTCTATTACGACAAATCCAATATCACTTTACATCAGAACATCACTTC
GGCTTTGAAGCCGCAGCATGATATTGACACTTTGTAGATGTAGTGTGACTATTCCTTTAT
GTTTCCATCTATTGATGAGGCTCATAATTACTTTTCTAGTATAAATTAGTACAAGTGATT
TCCAATTACTTAATCTTGGTTTAAATCCAAGGAAAAGTAATGAACCTCGTCATATCATCT
GTCGCGGCTACGGCCCTGGTTTCCCTAATCCTCGCTTTTATTGCATTCTGATTACCATCA
CTAAACCCAGATAACGAAAAATTATCTCCCTATGAATGTGGCTTTGACCCTCTAGGAAGT
GCCCGCCTCCCTTTCTCCCTACGCTTTTTTCTAGTAGCAATTTTATTTCTTCTATTTGAC
CTAGAAATCGCTCTCCTCCTACCCTTACCCTGAGGAAATCAATCATTAACACCACTCTCC
ACACTCCTCTGAGCAACAACCATCCTAATCTTACTCACTATAGGCCTCATCTATGAATGA
TTACAAGGAGGACTTGAATGAGCAGAAT-AGATGTTTAGTCCAAATT-AAGACCGCTAAT
TTCGGCTTAGCAAATTATGGTGAAAATCCATAAACATCTTATGTCTCCTATATATTTTAG
CTTCACTTCAGCATTTATTCTAGGCCTTATAGGTCTCGCATTCAACCGCTCTCACCTCCT
ATCCGCCCTCTTATGTCTTGAAGGTATAATACTTACTCTTTTCATTGCCACCGCCATCTG
ATCCATAACACTTAACTCCACCTCCAGCTCCATCATCCCTATAATCCTTCTAACATTCTC
CGCCTGTGAGGCTAGTGCAGGACTGGCTATTCTAGTTGCTGCTTCCCGCTCACACGGCTC
CGACAAACTACAAAACCTTAACCTACTCCAATGTTAAAAATCCTAATTCCAACAATCATA
CTACTTCCAACCACCTGACTTTCCCATAAAAAATGATTATGAACTACTACCTCTATCCAC
AGTCTCCTCATCGCTACAATAAGTCTATTTTGATTCAAATGAAACACAGATATTGGCTGA
GATTTCTCTAACCAATTCTTAGCTATTGACCCACTATCTTCCCCTCTACTTATCCTCACA
TGCTGACTCCTACCACTAATAATCTTAGCTAGTCAAAACCACATCTCCCCAGAACCCCTA
ACCCGACAACGAACTTACATTTCTCTCCTAATCTCCCTACAATTCTTCCTTATCATAGCA
TTCTCTGCAACAGAAATAATTTTATTCTATATCATATTTGAAGCTACACTTATCCCAACA
CTTATTATTATTACACGATGAGGTAATCAAACAGAACGTTTAAACGCAGGAACTTATTTC
CTATTTTATACCCTCATTGGATCTCTTCCCTTACTCATTGCCCTATTATCTATACAGAAC
AATCTTGGTTCCCTTTCAATACTTATTATTCAACATTCCCAATACACTAACCTCTACTCA
TGAACAAACAAACTCTGATGAATCGCTTGCACTATCGCTTTCCTTGTTAAAATACCACTC
TATGGAGTCCACCTCTGACTACCAAAAGCTCACGTAGAAGCCCCAATCGCCGGCTCTATA
ATCCTAGCCGCTGTATTATTAAAACTAGGAGGTTATGGAATAATACGAATTATTATTATA
CTTAACCCCCTAACCAAAGAAATAGCCTACCCATTTCTAATCCTAGCTATCTGAGGTGTT
GTAATAACTAGCTCCATCTGCCTACGACAAACAGACCTAAAATCCCTCATCGCCTACTCC
TCAGTTAGCCACATGGGTCTAGTTGCAGCAGCCATTCTTATTCAAACTCCATGAAGTTTT
GCAGGAGCAACAACACTTATAATTGCCCATGGTCTAATTTCCTCAGCCCTATTCTGCTTA
GCTAATACCAACTATGAACGTATCCACAGTCGAACCCTACTCCTAGCTCGAGGAATCCAA
ATCATTCTTCCACTAATAGCAACCTGATGATTCCTAGCTAACCTAGCCAACCTTGCTCTA
CCCCCATCTCCCAACCTCATAGGAGAACTTTTCATTATCACATCTTTATTTAACTGATCC
AATTGAACCTTAATTCTTACAGGCACTGGAGTATTAATTACAGCGTCCTACTCCCTTTAC
ATATTCCTTATAACCCAACGAGGACCAACATCCAACCACCTACTCTTACTCAACCCTTCC
CACACACGCGAACATCTCCTCCTTACCCTCCACATCCTCCCTGTACTATTACTAATCCTT
AAACCAGAACTTATCTGAAGCTGGACATTCTGTATTTATAGTTTAATCAAAACATTAGAT
TGTGGTTCTAAAAATAAAAGTTAAAATCTTTTTATTTACCGAGAGAGGTCTGG-GACATG
AAGACCTGCTAACTCTT-CTTATCATGGTTCAAATCCATGGCTCACTCGGCCCTTGAAAG
ATAACAGTAATCTATTGGTCTTAGGAACCAAAAACCCTTGGTGCAACTCCAAGCAAGAGC
TATGAATACCATCTTTAACTCATCCTTCCTTCTAATCTTCATTATCCTCTCATTTCCATT
AATCTCCTCCTTATCACCAAAAAAACTTGAACCAAATTGATCATCCCTTTACGTAAAAAC
CGCTGTAAAAATTTCCTTTTTTATCAGCCTAATTCCTTTATTTATTTTTCTCGACCAAGG
TTTAGAATCTATCGTCACTAACTGAAACTGAATAAATATAGGCCCATTTGACATCAACAT
GAGCTTCAAATTTGACCTATACTCAATCATCTTCACACCCGTAGCCTTATATGTTACCTG
ATCAATCCTTGAATTCGCCCTATGATACATACACTCCGATCCTAACATTAACCGTTTCTT
TAAATACCTTCTACTATTTCTAATCTCAATAATCATTCTAGTTACCGCCAATAACATATT
TCAATTATTTATTGGTTGGGAAGGGGTCGGAATCATATCCTTCCTGCTCATTGGCTGATG
ATATAGCCGAGCAGACGCTAACACAGCAGCACTACAAGCCGTTATTTACAACCGAATTGG
CGACATTGGACTAATTTTAAGTATAGCCTGACTAGCTACAAATCTCAACTCATGAGAAAT
CCACCAACTCTTCATCCTATCAAAAAACAAAGACCTTACACTCCCCCTCCTTGGTTTAGT
ATTAGCTGCAGCTGGAAAATCAGCACAATTTGGTCTCCATCCATGATTACCTTCAGCTAT
AGAAGGCCCTACACCAGTATCAGCATTACTCCACTCAAGCACAATAGTTGTAGCAGGTAT
CTTCCTTCTAATTCGCCTCCATCCCCTTATCCAAGACAACAAACTAATCCTAACAACCTG
CCTATGCTTAGGAGCACTTACCACCCTCTTTACAGCTGCATGTGCCCTAACTCAAAATGA
TATCAAAAAAATTGTTGCTTTCTCCACATCAAGTCAACTCGGACTAATAATAGTCACTAT
CGGTCTTAACCAACCCCAACTAGCCTTCCTCCATATCTGTACCCATGCTTTCTTCAAAGC
TATACTTTTCCTTTGCTCAGGATCTATCATCCATAGCCTTAATGACGAACAAGACATCCG
AAAAATAGGAGGTCTCCACAAATTCCTACCATTTACCTCAACTTCCTTAACAATTGGCAG
CCTAGCCTTAACAGGCATACCATTCTTATCCGGCTTCTTCTCAAAAGACGCTATTATCGA
ATCCATAAACACCTCCCACTTAAACGCCTGAGCCCTAATCCTAACCCTCGTAGCAACATC
CTTTACAGCCATCTACAGCCTCCGCCTCATCTTCTTTGCATTAATAAACTACCCCCGATT
CAACACACTTTCCCCAATCAATGAAAATAATCCACTAGTTATCAACCCAATCAAACGCTT
AGCTTATGGAAGCATTATTGCCGGCCTAATCATCACCCTCAACCTTACTCCAACAAAAAC
CCAAATCATAACTATATCTCCACTACTTAAACTATCCGCCCTATTAGTTACAATCACAGG
CCTCCTCCTAGCCTTAGAACTCACCAACCTTACCAACTCCCACTTTAAAATTTATCCTAC
ACTCTATTCCCACCACTTCTCTAACATATTAGGCTATTTCCCCTCTATTATTCACCGACT
ATTTCCAAAAATCAGCCTATACTGAGCCCAACACATCTCAACACATCTAATCGACCTAAC
CTGAAATGAAAAAATTGGCCCCAAAAGTAATCTTATCCAACAAACACCCCTTATTAAATT
ATCCACCAAACCACAACAAGGATTTATTAAAACATATCTAACACTCCTCTTCCTAACATT
AACTCTAACTATTCTAATTATTTCTATCTAACTACTCGCAAAGCACCCCAAGATAAACCT
CGAGTTAACTCTAATACTACAAACAAAGCCAACAACAATACTCAACCTCCCAAAACCAAC
ATCCAACCTCCACTAGAATATAATAAAGCAACACCCCAAAAATCTCCTCGCACCATATCC
ATATTACTTATCTCCTCTACCCCAGTTCAATGTGACCCTCACCCTTCAACTACAAAATAC
TTACCAGCTACAAAAAGCCCTAATAAATAAAACCCAACATACAATAACACTGACCAATCA
CCTCACGCCTCTGGATAAGGCTCCGCGGCTAAAGCTGCAGTATAAGCAAAAACCACTAAT
ATTCCCCCCAAATAAATTAAAAACAAAACTAACGACACAAAAGACCCACCATACCCAACT
AACAAACCACAACCAACCCCTGCAGCAGTAACTAAACCCAAAGCAGCATAATAAGGAGAA
GGATTAGACGCTACACCCATTAAACCTAAAATTAAACCAATCATTATTACAAACATAAAA
TATATCATTATTCCTACTTGGACTTTAACCAAGACCAACAACTTGAAAAACTATCGTTGT
ATATTCAACTATAAGAA-CTAATGGCCATCAACATTCGAAAAACTCACCCACTCTTAAAA
ATCATAAACCATGCCCTAGTGGACTTACCTGCTCCATCCAATATCTCACTATGATGAAAT
TTTGGCTCACTCCTAGGACTATGTTTAATTATCCAAATCCTTACAGGACTCTTCCTAGCT
ATACATTACACCGCAGATGTCTCCATAGCCTTCTCCTCAGTAGTCCATATCTGTCGCGAC
GTCAACTATGGCTGACTTATCCGTAACATCCATGCCAACGGAGCTTCACTATTCTTTATT
TGTGTCTACCTCCACATTGCTCGAGGACTATATTACGGCTCCTACCTCTATAAAGAAACA
TGGAACATCGGCGTAATCCTACTTTTCCTACTAATAGCAACAGCCTTTGTCGGTTATGTC
CTACCATGAGGACAAATATCTTTTTGAGGAGCTACAGTCATTACCAATCTCCTATCCGCA
TTTCCCTATATCGGAAATATACTAGTACAATGAATTTGAGGGGGATTCTCAGTAGACAAT
GCCACTCTCACACGCTTCTTCGCCTTCCATTTTCTACTACCATTCTTAATCTTAGCCCTA
ACAGTTATTCACCTCCTTTTCCTCCATGAAACAGGCTCTAACAATCCCCTAGGTATTAAT
TCTGACGCAGATAAAATCTCATTCCACCCCTACTTCTCCTATAAAGACCTACTTGGCTTC
TTCGTTATAATCTTCTTCCTAACCACACTAGCCCTATTTATACCCAATCTACTAGGAGAC
GCTGAAAACTTTATCCCTGCAAACCCACTCGTTACTCCACCTCACATTAAACCCGAATGA
TACTTCCTATTCGCCTATGCAATCTTACGCTCTATTCCTAACAAACTAGGAGGAGTCTTA
GCCCTTTTATTCTCAATCTTTATCCTCATACTAGTTCCACTACTTCACACCTCCAAACAA
CGAAGTAACATCTTCCGACCACTAACACAAATCTTCTTCTGACTTCTCGTAGCCAACTCA
ATTATCCTAACTTGAATTGGAGGCCAACCAGTAGAACAACCATTTATTACAGTAGGACAA
ATCGCCTCAATCTCCTACTTCTCTCTATTTCTTATCATTATACCATTCGCCAGCTGATGC
GAAAACAAAATTCTCAGCCTAAACTAGTTTTGGTGGCTTAACT-AA--AAAGCGTCGACC
TTGTAAGTCGAAGATTGAGGGTTCAAATCCCTCCCAAAAC--------------------
---------------ATATCAGGGGAAGAAGGGTCAAACTTCTGCCCTTGGCTCCCAAAG
CCAAGATTCTGCCTAAACTGCCCCCTG-TTACCTATTATAAGGTATAAAA----------
-------------------------------------------------AAAACCAAAAT
TTTTGGTTTAT-----GTACGTCAGAGTGACATATATATGATATA-TCCCCATTAATAGA
TATA-CCACTACATCATTACATACTATGTATAATCCTCATTAATCGACATTCCACTATAT
CATTGC--AT-ATATGTATAATCCCCATTAATTGATATACCACTATATCATTACATACTA
TGTATAATCCTCATTAATAGACATTCCACTACATCATTACATACTATGTAT-AATCCCCA
TTAATCGACATTCCACTAATCTCATTACATTGAATCACTTAACCCTCATTAATCTATAAC
CAACAATTCAATAACATAAAT-ACCTTGCTTAACCCTAATTTATGTA--TTACTATTGTT
TAATCCTCTAATCATGAGTAAAATGGCAATATAGTTAATGCTCGATTGACATTCATTCCA
TGTCTCGGTCAAGATTTATT----ATCCCCTAGTTC------------------------
--CCTTAATTGT------------------------------------------------
-----CATTCATTCCATGTCTCGGTCAAGATTTCCTATCCCCTAGCTCCCTTAATTGTCA
TT--CATTCCATGTCCCGATCAAGATTTCCAGTCCTCTA--AGTTTTTTTTTTTCGGTAT
GAAGCAAATAGCTATTCCCCGGAAGGGCTC-ATCTGGTTCATACAGGTAGACTTGAGCTA
TCCTCGACACTTTACT-GCAACAT-CACTACAT---CTATCATTCTT-GGGATGAGATTG
TCAAGCTCACCATA-ACACAAGGGGATG-GAGAATGTCACGCCATGTAGGGCAAGTTTGG
-G-TTTTTTGATTAGCGATCAATCTTGTAATAAAAACATGATCATTAATCCTCTTGGAAA
GC--AATACCAATAATAGTGAATGTATAAAGCATTTCATTATTCTAACACATTACTCACT
TTATCTGGCAT---AATTCATATTATTAGGATTACCCCGGGGCTCTGCAAAAAACGGATC
---------TAAAAATAAAGGAAAAATT-TTTTTCGGT--AAAAACCCCCCTCCCCCTTA
ATATACACGGTTGTCTCGAAAAACCCCTAAAACGAGGGCC-GACGTATA-TTTTCTCATA
GAGTTGTTGTGATAATTTCTC--TATATATATTGTAACAATGTGAT----
>Prionace_glauca
GTGTAGCTTAATTT-AAAGCATGGCACTGAAGATGCTAAGATGAAAATTAA-T-TTTTTC
CGCAGGCATGTAAGGTTTGGTCCTAGCCTTAGTGTTAATTGTAACTAGAATTATACATGC
AAGTTTCAGCCCTCCCGTGAGAATGCCCTAATTATTCTGTTAAATAACTAGGAGCAGATA
TCAGGCACACCTGTACGTAGCCCAAGACATCTTGCTAAGCCACTCCCCCAAGGGATTTCA
GCAGTAATAAACATTGA-TTCATAAGCGCAAGCTTGACTCAGTTAAAGTTAAA-AGAGTT
GGTTAATCTCGTGCCAGCCACCGCGGTTATACGAGTAACTCACATTAATACA-CCCCGGC
GTAAAGAGTGATTAAAGAATGACC-TTTAACTACTAAAGTTTAGACCTTATTAAACTGTT
ATACGTATTCATAAATGGAATAAACAACAACGAAAGTGACTTTACGAA--TTAAGGAACC
TTGATGTCACGACAGTTGGGACCCAAA-CTAGGATTAGATACCCTACTATGCCCAACCAC
AAACTTAGACAA-TATTCCACTATATTGTTCGCCAGAGTACTACAAGCGCTAGCTTAAAA
CCCAAAGGACTTGGCGGTATCCCATACCCACCTAGAGGAGCCTGTTCTATAACCGATAAT
CCCCGTTCAACCTCACCACTTCTTGCCATTACCGTCTATATACCGCCGTCGTCAGCTCAC
CCTGTGAAGGATT-AAAAGTAAGCAAAAAGAA-TAAAACTCCAAAACGTCAGGTCGAGGT
GTAGCAAATGAAGTGGGAAGAAATGGGCTACATTTTTTTCCAAAAAT--ATACGAATGAT
AAACTGAAAACACATCTAAAGGTGGATTTAGCAGTAAGAGGAGATCAGAATACTCCCCTG
AAATTGGCTCTGGGGTAAGCACACACCG-CCCGTCACTCTCCTC-AAAA-TAATTTACCC
TTTTTCATAAAT-ACATTTCTCCAACAAGAGGAGGCAAGTCGTAACATGGTAAGTGTACT
GGAAAGTGCACTTGGAATCAAAATGTGGCTAAATT-AGCAAAGCACCTCCCTTACATCGA
GAAGATATCCGCGCAATTCGGATCATTTTGA-ACCTCAAAGCTAGCCTAT-ATACT---A
ATTTAACTAGACCTTATAAATCTAATTTATA--TTATAA-TTTTTAACCAAAACATTCTC
AACCTTTCAGTATGGGTGACAGAACAATAAAC-CCAGCGCAATAGCTTA-TGTACCGCAA
GGGAACGCTGAAAAAGAAATGAAATAAA---TCATTAAAGTACTAAAAAGCAG-AGATTA
TTCCTCGTACCTTTTGCATCATGATTTAGCTAGAAAAATT-AGGCAAAAAGA-CCTTAAG
TCTACCTTCCCGAAACTAAACGAGCTACTCCGAAGCAGCATTA----TAGAGCTAACCCG
TCTCTGTGGCAAAAGAGTGGGAAGACTTCCGAGTAGCGGTGAAAAGCCTACCGAGTTTAG
TGATAGCTGGTTACCCAAGAAAAGAACTTTAGTTCTGCATTAA-TTTTTTATCATCTAGA
CAAGACT-TACTCGTCAAAGA--AATTTATAAGAATTAATAGTTATTTAGAAGAGGTACA
GCCCTTCTAAACCAAGACACAACTTTTTAAGGTGGGAAATGATCATAATTATTAAGGTTA
--CCA--TCTCAGTAGGCCTAAAAGCAGCCACCTGTTAAGTAAGCGTCACAGCTCTAATT
TAATAATTAAACCTCTAATTTAGATATTCATTCACAACCCCCTTT-ATTTTATTGGGTTA
TTT--TATATTTATATAAAAGAACTTATGCTAAAATGAGTAATAAAGAGAATAAATCTCT
-CCCGACACAAGTGTACGTCAGAAAGAATTAAATCACTGATAATT-AAACGGCCCCAAAC
TGAGGTCATTATA-TTATTTAATCATCAACTAGAAAATCCTA------------------
------------------------------------------------------------
--------------------------------------TTCC-TCTACCCGTTATCCCTA
CACAGGAATGTCATCAGGAAAGATTAAAAGAAAATAAAGGAACTCGGCAAACACAAACTC
CGCCTGTTTACCAAAAACATCGCCTCTTG---ACAAACCATAAGAGGTCCCGCCTGCCCT
GTGACAAAC-GTTCAACGGCCGCGGTATTTTGACCGTGCAAAGGTAGCGTAATCACTTGT
CTTTTAAATGAAGACCTGTATGAAAGGCATCACGAGAGTTTAACTGTCTCTATTTTCTAA
TCAATGAAATTGATCTATTCGTGCAGAAGCGAATATAATAACATTAGACGAGAAGACCCT
ATGGAGCTTCAAACACTTAAATTAATTATGTAAC--CATCCATTTCCCAGGAAATAAACA
AAATATACAACACTTCTAATTTAAC-TGTTTTTGGTTGGGGTGACCAAGGGGAAAAACAA
ATCCCCCTCATCGATTGAGTACTA---AGTACTTAAAAATTAGAATGACAATTCTAATTA
ATAAAACATTTACCGAA-AAATGATCCAGGATTT-------CCTGATCAATGAACCAAGT
TACCCTAGGGATAACAGCGCAATCCTTTCTCAGAGTCCCTATCGAAGAGAGGGTTTACGA
CCTCGATGTTGGATCAGGACATCCTAATGGTGCAACCGCTATTAAGGGTTCGTTTGTTCA
ACGATTAATAGTCCTACGTGATCTGAGTTCAGACCGGAGAAATCCAGGTCAGTTTCTATC
TATGAATACACTTTTCCTAGTACGAAAGGACCGGAAAAGTAGGGCCAATG-CCACCAGCA
CGCCCTATCTTCATCTATTGAATAAAACTAAAATAGATAAGAAAAAAGCACC--TAGTGC
CCAAAATAAGG---GTTGTTGAGGTGGCAGAGCCTGGTAATTGCAAAAGACCTAAGACCT
TTAATCCAGAGGTTCAAATCCTCTCCTCAACTATGCTCCAACCCATTCTACTCTATTTAA
TTAATCCCCTTGCCTACATTATCCCAATCCTTTTAGCCACAGCCTTCCTCACATTAATTG
AACGAAAAATCCTCGGCTATATACAATTCCGTAAAGGTCCAAACATTGTTGGACCTTATG
GTCTTCTCCAACCTATTGCAGATGGCCTAAAATTGTTCATTAAAGAACCTATCCGTCCAT
CAATATCCTCTCCATTTCTATTTTTAATAACTCCCACAATGGCTCTAACACTAGCCCTAC
TCATATGAATACCCCTCCCTCTCCCTCACTCAATTATTAACCTCAACCTAGGTCTACTAT
TTATCCTAGCAATCTCAAGCCTTACTGTTTATACTATTTTAGGGTCCGGATGGGCATCCA
ACTCAAAATATGCTCTAATAGGAGCATTACGTGCTGTAGCACAAACCATCTCATATGAAG
TAAGCTTAGGTCTTATCCTCCTATCAATAATTGTATTCGCTGGAGGGTTTACCCTTCATA
CATTTAACCTAGCCCAAGAGACTATCTGACTTCTAATTCCAGGCTGACCATTAGCCCTAA
TATGATATATTTCAACCTTAGCAGAAACCAACCGAGCTCCATTTGACTTAACAGAGGGGG
AATCAGAACTAGTATCAGGATTTAATATTGAATATGCAGGAGGCCCATTCGCCCTATTCT
TCTTAGCCGAATATACTAATATTCTACTAATAAATACCCTATCAGTTATCTTATTTATAG
GAACTTCCTATAATCCTCTTCTCCCACAAATCTCAACACTTAGCCTTATAATAAAAGCTA
CATTACTAACATTCATCTTCCTATGAATTCGAGCATCCTATCCCCGCTTTCGCTATGATC
AACTCATACACTTAGTCTGAAAAAACTTCCTACCCCTCACCTTAGCAATTATTCTATGAC
ATATAGCTCTACCTCTCGCTACATCAAGCCTACCCCCAATCACTTAA------GGAAATG
TGCCTGAACTAAAGGACCACTTTGATAGAGTGGATAATGAGAGTTAAAACCTCTCCACTT
CCTTCTAGAAAAATAGGATTCGAACCTACATACAAGAGATCAAAACCCTTCGTGTTTCC-
ATTACACTACTCCCT-----AGTAAAGTCAGCTAATAAAGCTTTTGGGCCCATACCCCAA
CCATGTTGGTTAAAATCCTTCCTTTACTAATGAACCCTATTGTATTAACCATCCTAATTT
CAAGTTTAAGTCTAGGAACCACCCTCACATTTATTGGATCACACTGACTTCTAGTGTGAA
TAGGCCTTGAAATTAATACTTTAGCTATTATTCCACTAATAATACGCCAACACCACCCAC
GAGCAGTAGAAGCCACTACAAAATATTTTATTACTCAAGCAACTGCTTCCGCTCTATTAT
TATTTGCCAGCGTCACAAATGCTTGAACTTCAGGTGAATGAAGTTTAACTGAAATAATTA
ACCCAACCTCTGCCACACTAGCATTAACTGCACTTGCCCTAAAAATTGGTCTTGCACCAC
TCCACTTCTGATTGCCCGAAGTCCTCCAAGGCTTAGATCTTACTACAGGACTTATCCTGT
CAACCTGACAAAAACTAGCCCCTTTCGCTATTTTACTTCAATTATACCCCTCACTTAACC
CTAATTTATTATTATCCTTCGGAATCCTCTCAACAATCATTGGAGGATGAGGGGGACTTA
ATCAAACACAATTACGAAAAATCCTAGCCTACTCATCAATCGCAAATCTTGGATGAATAA
TTACAATTTTACATTATGCTCCTAACCTAACTCTACTCAACCTCATATTATATATTATCA
TAACACTCACAACCTTTCTCTTATTTAAAATCTTTAACTCAACTAAAATTAACTCAATTG
CCTCATCATCAACTAAATTCCCCCTCTTATCTATCATCACTTTATTAACCCTCCTTTCTC
TAGGAGGATTACCCCCACTTTCCGGATTTATGCCTAAATGATTAATTCTACAAGAAATAA
CAAAACAAAGTTTATTTATTCCAGCTACGATTGTAGCCCTTATAGCTCTACTTAGTCTAT
TCTTCTACTTACGTTTATGCTATGCTACAACACTAACTATAAATCCTAACCCAACCAATA
TATTATCATCTCGACGAACAAAATATAACTACCCAACCCTAATCCTACTAATCCCAGCAA
CCCTATCCATCCTCCTCCTGCCCCTAACACCTACAATCTTTACACTCATCCCAT-AGAAA
TTTAGGTTAACAATAGACCAAAAGCCTTCAAAGCTTTAAGTAGAAGTGAAAATCCTCTAA
TTTCTGCTAAGACTTGCAAGACTCTATCTTACATCTTCTGAATGCAACTCAGATGCTTTA
ATTAAGCTAAAACC---TTCTAGATAGGCAGGCCTCGATCCTACAAAATCTTAGTTAACA
GCTAAGCGTTTAATCCAACGAACTTCTATCTAAG-CTT--TCTCCCGCCGCTGTAGACAA
AGGCGG-----GAGAAAGCCCCGGGAGGGAA-TCAGCCTCCGTCTTTGGATTTGCAATCC
AACGTA-AACAGCTACTTCAAGGCTATGATAAGAAAAGGATTTTGACCTCTGTAAACGGA
GCTACAATCCGCCGCTT-A-TTCTCAGCCATCTTACCTGTGGCAATTAATCGTTGACTAT
TTTCTACTAACCACAAAGATATTGGCACCCTTTACCTAATTTTTGGTGCATGAGCAGGTA
TAGTTGGGACAGCCCTAAGCCTCCTAATTCGAGCTGAACTTGGGCAACCTGGATCTCTTT
TAGGAGATGATCAGATTTATAATGTAATTGTAACCGCCCACGCTTTTGTAATAATCTTTT
TTATGGTTATACCAATCATAATTGGTGGTTTCGGAAATTGACTAGTTCCTTTAATAATTG
GAGCACCAGATATAGCCTTCCCACGAATAAATAACATAAGCTTCTGACTTCTTCCACCAT
CATTTCTTCTCCTCCTCGCCTCTGCTGGAGTTGAAGCCGGAGCAGGTACTGGTTGAACAG
TTTATCCTCCATTAGCTAGTAACCTAGCACATGCTGGACCATCTGTTGATTTAGCTATTT
TCTCTCTTCACTTAGCCGGTATTTCATCAATTTTAGCTTCAATTAACTTTATTACAACCA
TTATTAATATAAAACCACCAGCCATTTCCCAATATCAAACACCATTATTTGTTTGATCTA
TTCTTGTAACCACTATTCTTCTTCTCCTAGCACTTCCAGTTCTTGCAGCAGGTATTACAA
TATTACTTACAGATCGTAACCTTAATACTACATTCTTTGACCCTGCAGGTGGAGGAGATC
CAATCCTTTATCAGCACTTATTTTGATTTTTTGGTCATCCTGAAGTTTATATCTTAATTT
TACCTGGTTTCGGAATAATCTCACATGTAGTAGCCTATTATTCAGGTAAGAAAGAACCCT
TCGGATATATGGGTATAGTTTGAGCAATAATAGCAATTGGTCTACTTGGCTTTATTGTAT
GAGCCCATCATATATTTACAGTAGGTATAGACGTAGATACTCGAGCCTATTTCACCTCCG
CAACAATAATTATCGCTATTCCTACAGGTGTTAAAGTCTTTAGCTGATTAGCAACCCTTC
ATGGAGGGACTATTAAATGAGATACTCCTCTTCTCTGAGCTTTAGGTTTTATCTTCCTTT
TTACAGTAGGTGGTTTAACAGGGATTGTCCTAGCTAACTCCTCATTAGACATTGTTCTTC
ACGATACTTATTATGTAGTAGCCCACTTCCACTATGTTCTTTCAATAGGAGCAGTATTTG
CCATTATGGCAGGCTTCATTCACTGATTCCCCCTAATATCTGGTTTTACTCTTCATCAAA
CCTGAACAAAAATCCAATTTACAGTTATATTTATTGGAGTAAACTTAACCTTCTTTCCTC
AACATTTCCTAGGTTTAGCAGGTATACCACGACGATATTCAGATTACCCAGATGCATATA
CTTTATGAAATGCAATTTCATCTATTGGTTCCTTAATTTCTCTTGTTGCTGTAATTATAC
TACTATTCATCATTTGAGAAGCATTCGCTTCAAAACGAGAAGTACTATCCATTGAACTTC
CACATACAAATGTAGAATGACTACATGGTTGTCCTCCTCCCTATCACACTTACGAAGAAC
CAGCATTCGTTCAAATCCAACGACCCTCTTTTT-AACAAGAAAGGAAGGAATTGAACCCC
CATATACTGGTTTCAAGCCAGCCACATCACCACTCTGTCACTTTCTTT-AT-AAGGTACT
AGT-AAAATATATTACACTGCCTTGTCGGGACAGAATTGTGAGTTAAACTCTTACGTATC
TTATTTTACAATGGCACACCCCTCACAATTAGGATTCCAAGATGCAGCCTCCCCAGTTAT
GGAAGAACTTATTCACTTTCACGACCACACATTAATAATTGTATTCTTAATTAGCACCCT
AATCCTCTATATTATTACAGCAATAGTTACAACCAAACTTACAAATAAATATATTCTTGA
TTCCCAAGAAATCGAAATTGTTTGAACCATCTTACCTGCTATTATCCTCATTATAATCGC
CCTCCCATCACTACGAATCTTATATCTCATAGACGAAATCAATAATCCACATCTAACCAT
TAAAGCTATAGGTCATCAATGATACTGAAGTTATGAATATACAGATTACGAAGATCTAGG
ATTTGATTCTTACATAATTCAAACACAAGACTTAACTTCAGGTCAATTCCGTTTATTAGA
AACAGACCACCGTATAGTAGTACCTATAGAATCACCTATTCGAGTCCTAGTATCAGCAGA
AGATGTCCTACATTCATGAGCTATTCCAGCTCTAGGTGTAAAAATAGATGCTGTTCCAGG
ACGACTTAATCAAACCGCCTTCATTATCTCACGTCCTGGTATTTATTATGGTCAATGTTC
AGAAATTTGTGGTGCTAATCACAGCTTTATACCTATCGTAGTAGAAGCAGTACCCTTAGA
ACACTTCGAAGCCTGATCTTCATCAATATTAGAAGAAGCTTCATTAAGAAGCTAAACTGG
GCCTAGCATTAGCCTTTTAAGCTAAACATTGGTGGTTCCCAACCACCCTTAATGATATGC
CTCAATTAAATCCCAGCCCATGATTTTTAATCTTATTATTTTCATGAATTATTTTTCTTA
CTATTCTACCAAACAAAATTACAAACCACCTATTCAACAGTAACCCTACTCTAAAAAGTA
CTGAAAAACCTAAACCCAATCCCTGAAATTGACCATGATTATAAGCTTCTTTGATCAATT
CTTAAGTCCATCACTTATCGGAATTCCCCTTATTGCCCTAGCAATCTTAATACCATGATT
AACCTTCCCAACTCCAACTAATCGATGGTTAAATAACCGATTAATTACCCTCCAAGCCTG
ATTCATTAATCGCTTTGTTTATCAACTTATACAACCAATTAACCTTGGAGGACATAAATG
AGCTATATTACTAACAGCCCTTATATTATTCCTAATTACCATTAATCTATTAG-------
------------------------------------------------------------
-----------------GCCTTCTCCCATACACATTTACCCCCACAACACAACTTTCTCT
AAATATAGCATTTGCCCTTCCACTATGACTTACAACTGTATTAATTGGTATATTAAATCA
ACCTACAATTGCATTAGGTCACCTTCTTCCAGAAGGAACACCAACCCCTCTAATTCCAAT
CCTTATTATTATCGAAACTATTAGCCTATTCATTCGACCATTAGCTTTAGGAGTCCGATT
GACCGCTAACTTAACAGCAGGTCATCTTCTAATACAATTAATTGCTACCGCAGCATTCGT
TCTCTTAACTATTATACCAACTGTAGCCTTATTAACTTCTACAATCCTATTCTTATTAAC
AATTCTAGAAGTAGCTGTAGCAATAATCCAAGCATATGTATTTGTTCTCCTACTAAGCTT
ATATTTACAAGAAAACGTATAATGGCTCACCAAGCACATGCATATCACATAGTTGACCCA
AGCCCATGACCCCTAACAGGAGCTACCGCTGCCCTTCTTATAACATCGGGTTTAGCCATC
TGATTCCATTTTCACTCACTTATTCTCATTTATTTAGGATTAATCCTTCTTTTCCTAACA
ATAATTCAATGATGACGTGACATTATTCGAGAAGGAACATTCCAAGGCCATCACACCCCT
CCTGTACAAAAAGGTCTTCGTTATGGAATAATCTTATTCATTGCATCAGAAGTTTTCTTC
TTCTTAGGCTTTTTCTGAGCCTTCTATCACTCCAGCCTTGCACCAACCCCTGAATTAGGC
GGATGCTGACCACCAACAGGAATTAACCCTTTAGATCCATTTGAAGTTCCACTCTTAAAT
ACCGCAGTACTTTTAGCCTCGGGAGTAACCGTAACCTGAGCTCACCATAGCTTAATAGAA
GGTAACCGAAAAGAAGCAATTCAAGCCCTTACTTTAACTATTATCCTAGGAGTTTACTTC
ACCTCTCTTCAAGCCATAGAATATTACGAAGCACCATTCACTATCGCCGACGGTGTATAC
GGAACAACATTTTATGTTGCCACAGGATTTCATGGCCTTCACGTTATTATTGGTTCAACA
TTTTTAGCAGTTTGTCTTATACGACAAGTCCAATATCACTTTACATCAGAACATCACTTC
GGTTTCGAAGCCGCAGCATGATACTGACACTTTGTAGATGTAGTGTGATTATTCCTTTAT
GTATCCATCTATTGATGAGGCTCATAATTGCTTTTCTAGTATAAATTAGTACAAGTGATT
TCCAATTACTTAATCTTGGTTATAACCCAAGGAAAAGTAATGAACCTCATCATGTCGTCT
GTCGCGACCACGGCCCTGATTTCCCTAATCCTCGCTTTAATTGCATTTTGATTACCATCA
TTAAACCCAGATAATGAAAAATTGTCCCCATATGAATGCGGTTTTGACCCATTAGGTACT
GCCCGCCTCCCCTTTTCTCTACGTTTCTTCTTAGTAGCAATCCTATTCCTCCTATTTGAT
TTAGAAATTGCCCTTTTACTTCCTCTACCCTGAGGAAACCAACTACTAACACCCCTCTCC
ACACTTCTTTGAGCAACAACTATTCTAATTTTACTCACCCTAGGCCTTATTTACGAATGA
TTTCAAGGAGGACTTGAATGAGCAGAAT-AGATGTTTAGTCCAAATT-AAGACCACTAAT
TTCGGCTTAGTAAATTATGGTGAAAACCCATAAACATCTTATGTCTCCTATATATTTTAG
TTTTACCTCAGCATTTATCTTAGGCTTAATAGGCCTCGCATTTAACCGCTCACATCTTTT
ATCCGCCCTCCTATGTCTTGAGGGTATGATACTTACCCTATTTATCGCCACCGCCATCTG
ATCCATAACATTAAATTCTACCTCCAGCTCCATTATTCCTATAATCCTCCTAACATTTTC
TGCCTGTGAAGCTAGCGCAGGGCTAGCTATCCTAGTTGCTGCCTCTCGTTCACACGGTTC
CGACAAATTACAAAACCTCAACCTACTCCAATGTTAAAAATTTTAATTCCAACAATTATA
CTATTCCCTACTACCTGATTTTCCCATAAAAAATGACTATGAACCACTACCTCCCTTCAT
AGCCTTATCATTGCAACAATAAGCCTATTTTGATTTAATTGAAATTCAGATATTGCCTGA
GACTTCTCTAACCAATATTTAGCCATTGATCCTTTATCCTCCCCACTACTCGTCCTCTCA
TGCTGACTCTTACCACTAATAATTTTAGCTAGCCAAAAACATATCTCCCCAGAGCCCCTA
ACCCGACAACAAACCTACATTTTCCTCCTAATCTCCTTACAATTTTTCCTCATCATAGCT
TTCTCTGCAACAGAAATAATTTTATTTTATATTATATTTGAAGCTACACTTATCCCAACA
CTTATTATTATTACACGATGAGGTAACCAAACAGAACGCCTAAATGCAGGAACTTACTTC
CTATTCTACACCTTAATTGGTTCCCTCCCATTACTTATTGCCCTACTATCTATACAAAAT
ACCCTTGGTACCCTTTCAATATTTATTATCCAACACTCCCAATACATTAACCTCTATTCA
TGAACAAACAAATTCTGATGAATTGCCTGCATTACTGCCTTTCTTGTTAAATTACCACTT
TATGGAGTACACCTCTGACTACCAAAAGCTCACGTCGAGGCTCCAATCGCTGGCTCAATA
ATTCTAGCTGCTGTACTACTAAAACTAGGAGGCTACGGAATAATACGAATTATTATTATA
CTTAATCCCCTTACTAAAGAAATAGCCTATCCATTTTTAATCCTAGCTGTTTGAGGTATC
GTAATAACTAGCTCCATCTGCTTACGACAAACAGATTTAAAATCTCTCATTGCTTACTCC
TCAGTAAGCCACATAGGCCTTGTCGTAGCAGCCATTTTTATCCAAACCCCATGAAGTTTT
GCAGGAGCAACAACACTAATAATTGCTCATGGCCTAATCTCATCAGCCCTATTCTGTCTA
GCTAATACTAACTATGAACGTATTCACAGTCGAACCCTTCTCCTAGCTCGAGGAATCCAA
ATTATTCTCCCACTTATAGCAACCTGATGATTCCTCACTAACCTTGCCAATCTTGCTTTA
CCCCCCTTCCCAAACCTTATAGGAGAACTCTTCATCATTACATCATTATTTAACTGATCT
AACTGAACTTTAATTCTCACAGGCTCCGGAGTATTAATTACAGCATCATACTCTCTCTAT
ATATTCCTTATAACCCAACGAGGAATAACACCTAACCACCTCCTCTCACTCAACCCCTCC
TTCACACGAGAACATCTTCTCCTTAGTCTCCATATTATACCCGTACTATTACTAATCCTT
AAACCAGAACTTACTTGAGGCTGAACATTCTGTATTTATAGTTTAACTAAAACATTAGAT
TGTGGTTCTAAAGACAAAAGTTAAAACCTTTTTATATACCGAGAGAGGTCCGG-GACACG
AAGACCTGCTAATTCTT-CTTATCATGGTTCAAGCCCATGACTCACTCGGCTCTTGAAAG
ATAATAGTAATCTATTGGTCTTAGGAACCAAAAACTCTTGGTGCAACTCCAAGCAAGAAC
TATGAATATTATCTTTAACTCATCCTTCCTTTTAATCTTTATTACACTTATTTTCCCATT
AATTTCCTCTCTATCGCCTAAAGAACTTAAACCAAACTGATCATCCTCATATGTAAAAAC
TGCCGTAAAAATCTCCTTTTTCATTAGTTTAATTCCTTTATTTATTTTTCTCGACCAAGG
TTTAGAATCAATTACTACCAACTGAAATTGAATAAATATAGGCCCATTTGACATCAACAT
AAGCTTCAAATTCGACTTATACTCAATCATCTTCACACCCGTAGCTTTATATGTTACCTG
ATCTATTCTTGAATTTGCTCTCTGATATATGCACTCTGATCCAAACATAAATCGCTTTTT
CAAATATCTCCTACTATTTCTAATCTCAATAATCATCCTTGTTACCGCTAACAATATATT
CCAATTATTTATCGGCTGAGAAGGTGTTGGAATCATATCCTTCCTGCTCATTGGTTGATG
ATATAGCCGAACAGATGCTAATACAGCAGCACTACAAGCCGTCATCTACAACCGAATTGG
TGACATTGGATTAATCCTAAGCATAGCCTGACTAGCCACCAACCTTAACTCATGAGAAAT
TCACCAACTATTTATTTTATCAAAAGATAAAGACCTAACTCTACCACTCCTCGGCCTTGT
ATTAGCTGCAGCTGGAAAATCAGCACAATTTGGTTTACATCCATGATTACCCTCAGCTAT
AGAAGGTCCTACACCAGTATCAGCATTACTCCACTCAAGTACAATAGTTGTAGCAGGTAT
CTTTCTCCTAATTCGCCTCCACCCTCTCATCCAAGATAACAAATTAATCCTAACAACCTG
TCTATGTTTAGGAGCACTTACTACTCTCTTCACAGCCGCATGTGCTCTAACCCAAAATGA
TATCAAAAAAATCATTGCCTTCTCAACATCAAGCCAACTAGGACTGATAATAGTTACTAT
TGGTCTTAACCAACCTCAACTAGCTTTCCTCCATATCTGTACTCACGCCTTCTTTAAAGC
AATACTTTTCCTCTGCTCCGGATCAATCATTCACAGTCTTAATGACGAACAAGATATCCG
AAAAATAGGAGGCCTTCACAAACTTTTACCATTTACCTCAACCTCCTTAACAATTGGTAG
TCTAGCCCTTACAGGCATACCATTCCTATCAGGTTTTTTCTCAAAAGATTCTATCATTGA
ATCTATAAACACCTCCCACTTAAACGCCTGAGCCCTAATCCTAACCCTCGTAGCAACATC
CTTTACAGCCATTTATAGTCTCCGTCTCATCTTCTTTGCATTAATAAATTTTCCCCGATT
TAATACACTCTCTCCAATCAACGAAAATAACCCATCAGTAATCAACCCTATTAAACGCCT
TGCTTACGGAAGCATTATTGCTGGTCTAATTATTACCCTTAACCTTACCCCAACAAAAAC
TCAAATTATAACCATAACCCCCTTACTCAAATTATCCGCCCTCTTAGTCACAACCATAGG
TCTCCTCCTAGCCCTCGAACTTACTAACCTTACCAACTCTTACTTCAAAATTAATCCTAC
ACTCCCCCCTCACCACTTCTCTAACTTATTAGGTTATTTCCCCTCCATTATTCACCGACT
TATCCCAAAAACTAGTTTAAACTGAGCCCAATATATCTCAACACACCTAATTGACTTAAC
CTGAAACGAAAAAATTGGGCCTAAAAGTAACCTCATCCAACAAACACCTTTCATTAAATT
ATCTACTAAACCCCAACAAGGTTTCATTAAAACTTACTTAACACTCCTATTCCTAACATT
AACCTTAATTACCCTAATCATCTCTACCTAACTACTCGTAAAGTACCCCAAGACAAGCCT
CGAGTCAATTCTAATACCACAAATAAAGTTAGTAACAATACCCAACCCCCTAAAACTAAC
ATTCAACCCCCATCAGAATATAACAAAGCAACCCCTCAAAAATCCCCCCGTACCATACCT
AAACTACTTATTTCCTCCACCCCAGTCCAATTTAAACCTCACCCTTCAACCATATAATAT
TTACCTACCACAAAAAGCCCTGTCAAATAAAATCCAACATACAATAACACCGACCAATCC
CCTCATGCTTCCGGATAAGGTTCCGCGGCAAGAGCCGCAGTATAAGCAAAAACCACCAAC
ATCCCTCCCAAATAAATTAAAAATAAAACCAATGACATAAAAGATCCACCATGCCCTACT
AATAAACCACACCCAACCCCTGCAGCAGTAACTAAACCTAAAGCAGCATAATAAGGAGAA
GGGTTAGATGCTACACCTATTAAACCTAAAATTAAACCAATTATTATTACAAACATAAAA
TATATCATTATTCTTACCTGGACTTTAACCAAAACTAATAACTTGAAAAACTATCGTTGT
TTATTCAACTATAAGAA-CTAATGGCCATCAACATCCGAAAAACCCATCCACTTTTAAAA
ATCATAAACCACGCCCTAGTTGACTTACCCGCCCCCTCCAATATTTCACTATGATGAAAT
TTTGGTTCACTCCTAGGACTATGCTTAATTATCCAAATCCTCACAGGACTCTTCCTAGCT
ATACACTACACCGCAGACATCTCTATAGCCTTCTCCTCAGTAATTCATATTTGTCGTGAC
GTCAACTATGGATGACTTATTCGTAATATCCACGCTAACGGAGCCTCATTATTCTTCATC
TGTGTCTTCCTCCATATTGCTCGAGGACTATACTACGGTTCCTACCTCTATAAAGAAACA
TGAAACATTGGCGTAATTCTCCTTTTCCTATTAATAGCAACAGCCTTTGTCGGCTATGTT
TTACCATGAGGACAAATATCCTTCTGAGGGGCTACAGTTATCACAAATCTTCTATCCGCA
TTCCCCTATATTGGAGATATTCTAGTACAATGAATCTGAGGGGGTTTCTCAGTAGATAAT
GCTACCCTTACACGTTTCTTTGCCTTCCACTTCCTACTCCCATTTCTAATTCTAGCCTTA
ACAGTTATCCACCTATTATTCCTTCATGAAACAGGCTCTAATAACCCTCTAGGTATTAAC
TCCAATGCAGATAAAATTTCATTTCACCCATACTTCTCCTATAAAGACTTACTCGGTTTC
TTCATTATAATTTTCTTCTTAGCCACATTAGCCCTATTCATGCCTAACCTATTAGGAGAT
GCTGAAAACTTTATCCCAGCAAACCCACTTGTTACCCCACCTCATATTAAACCCGAATGA
TACTTCTTATTCGCTTACGCAATCTTACGTTCAATTCCTAATAAACTAGGAGGAGTCCTA
GCTCTCCTATTCTCTATTTTTATCCTCATATTAGTGCCTCTTCTACATACCTCTAAACAA
CGAAGCACCATCTTTCGACCTATAACACAAATCTTCTTCTGACTTCTTGTAGCTAATTTA
ATCATTTTAACTTGAATTGGAGGCCAACCAGTAGAACAACCATTCATTATAGTAGGACAA
ATTGCCTCAATCTCCTACTTTGCTTTATTCCTTATTATTATACCATTTACCAGCTGATGC
GAAAACAAAATCCTCAGCTTAAACTAGTTTTGGTAGCTTAACT-AA--AAAGCGTCGACC
TTGTAAGTCGAAGATCGAGGGTGTAACCCCCTCCCAAAAC--------------------
---------------ACATCAGGGGAAGGAGGGTCAAACTCCTGCCCTTGGCTCCCAAAG
CCAAGATTCTGCCTAAACTGCCCCCTG-ATTGCTATTATAGCGT----------------
----------------------------------------GTAAATGCCAAACT--AAAA
ATTTGGTTTTT-----GCACGTT--AGTACCACGCTAATGATATGGT-------------
-------------------------------ACTATA-----ATAGATATAGTACTAGTA
T----TACATACTATGCTTAATACTCATTAATCGACATTCCGCTATATCATTACATACTA
TGCTTAATCCGCATTAATTTACTATCGACT------------------------------
------------------ATTTCATTACATTAAATTACTTAACCCTCATTAATATATAAT
CAGTAATTTCATAACATAATATTTTTCATTTAACACTATTTTATATA--GTATTATC---
--------TGATAACATTAATAAGAAACCCCCATTAATTTAATAAGTGAAAAGAATTGAA
TGGTTAACAACATATTACTGTTTTATCCCCTACTAACTGATTAAATTTGACATTAAGATT
ATGCTTAAACTTCATATAATCCTTGATTTCGTCAAGAATGTATATCCCCTAGCTTTCTTT
AAAGACATATAATCCTTGATCGCGTCAAAAATGCAAATCCTCTAGCTCCCTTTAATGACA
T-TTAATC-CTTGATCGTCTCAAGATTTATTTTCCGCCC-AAAATTTTTTTTTTTTGGAT
GAAGCAAATCGCTATTCCCCGGAAGGGCTC-ATCTGGTTCATTAAAATAGATCTGAACTA
TCCTCGACA-TTA--T-CTTTTCA-TATCTCATTACTTATCATTCAA-GAGATTAGATTG
TCAAATTCACCATC-ACTGAAAGGCATG-GAAAATAGCAGGTTATGTAGGGCCAGTTTGG
-TTTATTTGATTAATTCAACAAACAGATAAGAAAAACATTATTATTAATCCCCTT-GGAA
AG-AACCTCCTATAATAGTGTGTGTAAGATACATTTCATAATTTTAATACATTTTTCACT
TTATTTGGCATAAATATTTCTATTATTAGAATCGCCCCTGGCTTTGGAAAAAAAAATCG-
---------AACCTTTTAAAAAAAAAGT-TTTTTCGGT--AAAAACCCCCCTCCCCCTTA
ATATACACGGTTGTCTCGAAAAACCCCTAAAACGAGGGCC-GACGTATATTTTTTCCATA
GAGTTGTTGTGATAATTTCTC--TATATACAATGTAACAATGTCAT----
>Carcharhinus_perezi
GTGTAGCTTAATTT-AAAGCATGGCACTGAAGATGCTAAGATGAAAATTAATT-TTTTTC
CGCAAGCATGTAAGGTTTGGTCCTGGCCTTAGTGTTAATTGTAACTAGAATTATACATGC
AAGTTTCAGCTCTCCCGTGAGAATGCCCTAATTATTCTATTAAATAACTAGGAGCAGGTA
TCAGGCACACATACACGTAGCCCAAGACATCTTGCTAAGCCACACCCCCAAGGGATTTCA
GCAGTAATAAACATTGATTTCATAAGCGCAAGCTTGACTCAGTTAAAGTTAAC-AGAGTT
GGTTAATCTCGTGCCAGCCACCGCGGTTATACGAGTAACTCACATTAACACA-TCCCGGC
GTAAAGAGTGATTAAAGAACGACC-TCTAACTACTAAAGTTTAGACCTCATAAAACTGTT
ATACGTATCCATGAATGGAATAAACAACAACGAAAGTGACTTTATAAA--TTAAGGAACC
TTGATGTCACGACAGTTGGGACCCAAA-CTAGGATTAGATACCCTACTATGCCCAACCAC
AAACTTAGACAA-CATCCCACTATATTGTTCGCCAGAGTACTACAAGCGCTAGCTTAAAA
CCCAAAGGACTTGGCGGTATCCCACACCCACCTAGAGGAGCCTGTTCTATAACCGATAAT
CCCCGTTCAACCTCACCACTTCTTGCCATTACCGTCTATATACCGCCGTCGTCAGCCCAC
CCTGTGAAGGATT-AAAAGTAAGCAAAAAGAA-TAAAACTCCAAAACGTCAGGTCGAGGT
GTAGCAAATGAAGTGGGAAGAAATGGGCTACATTTTTTCCCAAAAAC--ATACGAATGGT
AAACTGAAAACACACCTAAAGGTGGATTTAGCAGTAAGAGAAGATCAGAATACTTCTCTG
AAATCGGCTCTGGGATAAGCACACACCG-CCCGTCACTCTCCTCAAAAA-CAATTCACTC
CCTTCTATAAAT-CCATTTCCCCAATAAGAGGAGGCAAGTCGTAACATGGTAAGTGTACT
GGAAAGTGCACTTGGAATCAAAATGTAGCTAAATC-AGTAAAGCACCTCCCTTACACCGA
GGAAATATCTGTGCAATTCGGATCATTTTGA-ACCTCAAAGCTAGCCTAT-ATACT---T
ATTCAACTAGACCTTATAAATCTAATCTATAT-TACAAT-TTTTTAATCAAAACATTCTC
AACCTTTCAGTATGGGTGACAGAACAATAACC-CTAGCGCAATAACTTA-TGTACCGCAA
GGGAAAGCTGAAAAAGAAATGAAACAAA---TCATTAAAGTACTAAAAAGCAG-AGATCA
TACCTCGTACCTTTCGCATCATGATTTAGCTAGAAAAACT-AGGCAAAAAGA-CCTTAAG
TCTATCTCCCCGAAACTAAACGAGCTACTCCGAAGTAGCATTA----TAGAGCTAACCCG
TCTCTGTGGCAAAAGAGTGGGAAGACTTCCGAGTAGCGGTGAAAAGCCTACCGAGTTTAG
TGATAGCTGGTTACCCAAGAAAAGAACTTTAGTTCTGCATTAA-TTTTTCACTATCTAGA
CAAGACT-TACTCGTCAAAGA--AACTTATAAGAATTAATAGTTATTTAGAAGAGGTACA
ACCCTTCTAAACCAAGACACAACTTTTCAAGGTGGGAAATGATCATAATTATTAAGGTTA
--CTA--TCTCAGTGGGCCTAAAAGCAGCCACCTGTTAAGTAAGCGTCGCAGCTCTAATC
TAACAATTAAACCTTTAATCCAGGTATCCACTCATAACCCCCTTT-ATCCTATTGGGTTA
TTT--TATATTTATATAAAAGAACTTATGCTAAAATGAGTAATAAAGAGAATAAATCTCT
-CCCGACACAAGTGTATGTCAGAAAGAATTAAATCACTGATAATT-AAACGACCCCAAAC
TGAGGTCATTATA-TCACTTAACCATCAACTAGAAAACCCTA------------------
------------------------------------------------------------
--------------------------------------TTCT-CCTACTCGTTATCCCTA
CACAGGAGTGTCATCAGGAAAGATTAAAAGAAAATAAAGGAACTCGGCAAACACAAACTC
CGCCTGTTTACCAAAAACATCGCCTCTTG---ATAAACCATAAGAGGTCCCGCCTGCCCT
GTGAT-AAT-GTTCAACGGCCGCGGTATTCTGACCGTGCAAAGGTAGCGTAATCATTTGT
CTTTTAAATGAAGACCTGTATGAAAGGCATCACGAGAGTTTAACTGTCTCTATTTTCTAA
TCAATGAAATTGATCTATTCGTGCAGAAGCGAATATAATAACATTAGACGAGAAGACCCT
ATGGAGCTTCAAACACTTAAATTAATTATGTAAC--CATCCACTTCCCAGGATATAAACA
AAATATACAATACTTCTAATTTAAC-TGTTTTTGGTTGGGGTGACCAAGGGGAAAAACAA
ATCCCCCTCATCGATTGAGTACTA---AGTACTTAAAAATTAGAATGACAATTCTAATTA
ATAAAATATTTATCGAA-AAATGACCCAGGATTT-------CCTGATCAATGAACCAAGT
TACCCTAGGGATAACAGCGCAATCCTTTCTCAGAGTCCCTATCGAAGAAAGGGTTTACGA
CCTCGATGTTGGATCAGGACATCCTAATGGTGCAACCGCTATTAAGGGTTCGTTTGTTCA
ACGATTAACAGTCCTACGTGATCTGAGTTCAGACCGGAGAAATCCAGGTCAGTTTCTATC
TATGAATACACTTTTCCTAGTACGAAAGGACCGGAAAAGTAGGGCCAATG-CCACTAGCA
CGCCCTATTTTCATCTATTGAATAAAACTAAAATAGATAAGAAAAGATCACC--TAGTGC
CCAAAAACAGG---GTTGTTGAGGTGGCAGAGCCTGGCAAATGCAAAAGACCTAAGTCCT
TTAATCCAGAGGTTCAAATCCTCTCCTCAACTATGCTCCAGCCCACTTTACTTTATTTAA
TTAATCCCCTTGCCTACATTATCCCAATCCTTTTAGCCACAGCCTTCCTCACATTAGTTG
AACGAAAAATTCTCGGCTATATACAATTCCGTAAAGGTCCAAACATCGTTGGACCCTATG
GCCTACTCCAACCTATTGCAGACGGCCTAAAACTATTCATTAAAGAACCCGTCCGTCCAT
CAATATCCTCTCCATTTTTATTCTTAATCACCCCCACAATAGCTCTAACACTAGCCTTAC
TCATATGAATACCCCTCCCCCTTCCTCACTCAATTATTAATCTCAACCTAGGCTTACTAT
TCATTTTAGCAATCTCAAGCCTTACTGTCTACACTATTTTAGGATCCGGATGAGCATCCA
ACTCAAAATATGCTCTAATAGGAGCATTACGTGCTGTAGCACAAACCATCTCATATGAAG
TAAGCTTAGGCCTTATCCTCCTATCCATAATCGTATTTGCCGGAGGGTTTACCTTACATA
CATTTAATCTAGCTCAAGAAACTATCTGACTCCTAATCCCAGGTTGACCATTAGCCCTAA
TATGATACATTTCAACCCTAGCAGAAACTAACCGAGCTCCATTTGACCTAACAGAAGGAG
AATCAGAACTAGTATCAGGATTTAACATTGAATATGCAGGAGGTCCATTTGCCTTATTCT
TCTTAGCCGAATATACTAACATCCTATTAATAAACACCCTATCAGTTATCTTATTTATAG
GAACTTCCTACAACCCTCTCCTTCCACAAATCTCAACACTCAGCCTCATAATAAAAGCTA
CATTATTAACATTCATTTTCCTATGAATTCGAGCATCCTACCCCCGCTTCCGCTATGATC
AACTCATACACTTAGTATGAAAAAACTTCTTACCCCTTACCTTAGCAATTATCCTATGAC
ATATAGCCCTACCTCTCGCTACATCAAGCCTACCCCCAATCACTTAA------GGAAGTG
TGCCTGAATCAAAGGACCACTTTGATAGAGTGGATAATGAGAGTTAAAACCTCTCCACTT
CCTTCTAGAAAAATAGGATTCGAACCTATATCTAAGAGATCAAAACCCTCCGTGTTTCCT
ATTACACTATTCCCT-----AGTAAAGTCAGCTAATAAAGCTTTTGGGCCCATACCCCAA
CCATGTTGGTTAAAATCCTTCCTTTACTAATGAACCCTACTGTATTAACCATCCTAATCT
CAAGCTTAGGTCTAGGAACCACCCTTACATTTATTGGATCACATTGACTCCTAGTATGAA
TAGGCCTTGAAATTAATACTTTAGCCATTATCCCTCTAATAATCCACCAACACCACCCAC
GAGCAGTAGAAGCTACTACAAAATATTTCATTACTCAAGCAACTGCCTCTGCCCTATTAT
TATTTGCCAGCATCACAAATGCTTGAACTTCGGGCGAATGAAGTTTAACTGAAATAACTA
ACCCAACCTCTGCCACACTAACATTAACCGCACTTGCTCTAAAAATTGGTCTCGCACCAC
TACACTTTTGATTACCTGAAGTCCTCCAAGGCTTAAACCTCACCACAGGACTCATCTTAT
CAACTTGACAAAAACTAGCTCCATTCGCTATTTTACTTCAACTATACCCCTTACTCAACC
CTAACCTATTATTATCTCTTGGAATTCTCTCAACAATTATTGGAGGATGAGGAGGACTCA
ACCAAACACAACTACGAAAAATCCTAGCCTACTCATCAATCGCAAACCTCGGATGAATAA
TTACAATTTTACATTACGCTCCTAACCTAACCTTACTTAATCTCATTCTATATATTATCA
TAACACTTACAACCTTCCTCTTATTTAAAACCTTTAACTCAACCAAAATCAATTCAATTG
CCTCATCATCAACCAAATCCCCCCTCTTATCTATTATTACTCTACTAACACTCCTCTCCC
TAGGAGGACTACCCCCACTCTCCGGATTTATACCCAAATGATTAATCCTCCAAGAACTAA
CAAAACAAAATTTATTTATTCCAGCTACTATTATAGCCCTCATAGCTCTTCTTAGCCTAT
TCTTTTACCTACGTCTATGTTACACTACAACACTAACCATAAGCCCCAACCCAACCAACA
TATCATCATCTTGACGAACAAAACCCAACCATCCAACCCTCATCCTATTAACCTCAGCAA
CCTTATCTATTCTCCTTCTCCCCTTAACACCCGCAATCTTTACACTCATCCCAT-AGAAA
TTTAGGTTAACAACAGACCAAAAGCCTTCAAAGCTTTAAGTAGAAGTGAAAATCCTCTAA
TTTCTGCTAAGACTTGCAAGACTTTATCTTACATCTTCTGAATGCAACTCAGATGCTTTA
ATTAAGCTAAAACC---TTCTAAATAGGCAGGCCTCGATCCTACAAAATCTTAGTTAACA
GCTAAGCGTTTAATCCAGCGAACTTCTATCTAAATCTT--TCTCCCGCCGCCATAAACAA
AGGCGG-----GAGAAAGCCCCGGGAGGGAA-CTAACCTCCGTCTTTGGATTTGCAATCC
AACGTA-AACAGCTACTTCAAGGCTTTGATAAGAAGAGGACTCTGACCTCTGTAAACGGA
GCTACAATCCGCCGCTT-A-TTCTCAGCCATCTTACCTGTGGCAATTAATCGTTGACTAT
TTTCTACCAACCACAAAGATATTGGCACCCTTTACCTGATTTTTGGTGCATGAGCAGGTA
TAGTTGGAACAGCCCTAAGCCTCCTAATTCGAGCTGAGCTTGGGCAACCTGGATCACTTT
TAGGAGATGATCAGATTTACAATGTAATCGTAACCGCCCACGCTTTCGTAATAATCTTTT
TCATGGTAATACCAATTATAATTGGTGGTTTCGGAAATTGATTAGTTCCTTTAATAATTG
GAGCACCAGATATAGCCTTCCCACGAATAAATAACATAAGCTTCTGACTTCTTCCACCAT
CATTTCTTCTTCTTCTCGCCTCTGCTGGAGTAGAAGCTGGAGCAGGCACCGGCTGAACAG
TTTATCCTCCATTAGCTAGCAACCTAGCACATGCTGGACCATCTGTTGATTTAGCTATCT
TTTCTCTTCACTTAGCCGGTGTTTCATCAATTTTAGCTTCAATTAATTTTATCACAACTA
TTATTAACATAAAACCACCAGCCATTTCCCAATATCAAACACCATTATTTGTTTGATCTA
TTCTTGTAACCACTATTCTTCTTCTCCTCTCACTTCCAGTTCTTGCAGCAGGGATTACAA
TATTACTTACAGATCGTAACCTCAATACTACATTCTTCGACCCTGCAGGTGGAGGAGACC
CAATCCTTTATCAACATTTATTTTGATTTTTTGGTCATCCTGAAGTTTATATCTTAATTT
TACCTGGCTTCGGAATAATCTCACATGTAGTAGCCTATTATTCAGGTAAAAAAGAACCAT
TTGGGTATATGGGTATAGTTTGAGCAATAATAGCAATTGGTCTACTTGGTTTTATTGTAT
GAGCCCATCATATATTCACAGTAGGAATAGATGTAGATACTCGAGCTTATTTCACCTCCG
CAACAATAATTATCGCTATTCCTACAGGCGTTAAAGTCTTTAGCTGATTAGCAACCCTTC
ACGGAGGATCTATTAAATGAGATACTCCTCTACTCTGAGCTTTAGGATTTATCTTCCTTT
TTACAGTAGGTGGCTTAACAGGAATTGTCTTAGCTAACTCCTCATTAGACATTGTTCTTC
ATGATACTTACTATGTAGTAGCTCACTTCCACTATGTTCTTTCAATAGGAGCAGTATTTG
CTATTATGGCAGGCCTTATTCACTGATTCCCTTTAATCTCTGGTTTTACTCTTCATCAAA
CCTGAACAAAAATCCAATTTACAGTTATATTTATCGGAGTAAATTTAACCTTCTTCCCTC
AACATTTCCTAGGTCTCGCAGGTATACCTCGACGATATTCAGATTACCCAGATGCATATA
CCCTATGAAACGCAGTTTCATCAATTGGCTCCCTAATTTCTCTTGTCGCTGTAATTATAT
TATTATTTATCATTTGAGAAGCATTTGCCTCAAAACGAGAAGTATTATCCGTTGAACTTC
CACATACAAATGTAGAATGACTACATGGTTGCCCTCCTCCTTATCACACCTATGAAGAAC
CGGCATTTGTTCAAGTCCAACGACCCTCTTTTT-AACAAGAAAGGAAGGAATTGAACCCC
CATATGCTGGTTTCAAGCCAGCCACATCACCACTCTGTCACTTTCTTT-AT-AAGATACT
AGT-AAAATATATTACACTGCCTTGTCGGGACAGAATTGTGAGTTAAACCCTTACGTATC
TTATTTTACAATGGCACACCCCTCACAATTAGGATTCCAAGATGCAGCCTCCCCAGTTAT
GGAAGAACTTATTCATTTTCACGACCACACACTAATAATTGTATTCTTAATTAGTACCCT
AGTTCTCTACATCATTACAGCAATAGTTACAACTAAACTTACAAATAAATATATTCTTGA
TTCCCAAGAAATCGAAATCGTTTGAACCATCTTACCCGCTATTATCCTTATTATAATTGC
TCTCCCATCACTACGAATTTTATATCTCATAGACGAAATCAATGATCCGCATCTAACTAT
TAAAGCCATAGGTCATCAATGATACTGAAGTTATGAATACACAGATTATGAAGACTTAGG
ATTTGATTCTTATATAATCCAAACTCAAGACTTAACCCCAGGCCAATTCCGTCTATTAGA
AACAGACCACCGTATAGTAGTACCTATAGAATCACCTATTCGAGTACTAGTATCAGCAGA
AGACGTCCTACATTCATGAGCTATTCCAGCTCTAGGTGTAAAAATAGATGCTGTTCCAGG
ACGACTTAATCAAACCGCCTTTATTGTCTCACGTCCTGGTATCTATTATGGTCAATGTTC
AGAAATTTGTGGCGCTAATCACAGTTTTATACCTATCGTAGTAGAAGCAGTTCCCTTAGA
ACACTTCGAAGCCTGATCTTCATCAATGCTAGAAGAAGCCTCATTAAGAAGCTAAACTGG
GCCTAGCATTAGCCTTTTAAGCTAAACATTGGTGATTCCCAACCACCCTTAATGACATGC
CCCAATTAAATCCTAACCCATGATTTTTAATCTTATTATTCTCATGAATTATCTTCCTTA
CTATTCTACCAAATAAAATTATAAACCACCTATTCAACAATGACCCAACTCTAAAAAGTA
CTGAAAAACCTAAACCTAACCCCTGAAACTGACCATGATTATAAGCTTCTTTGATCAATT
CTTAAGTCCATCACTTATTGGAATTCCCCTCATTGCCCTAGCAATCTTAATCCCATGATT
AACCTTCCCAACTCCAACCAATCGATGATTAAATAATCGACTAATCACCCTCCAAGCCTG
ATTTATCAATCGCTTTGTTTATCAACTCATACAACCAATTAACCTCGGAGGACATAAATG
AGCTATACTACTAACAGCTCTAATACTATTCCTAATTACCATTAACCTCCTAG-------
------------------------------------------------------------
-----------------GTCTTCTCCCATATACATTTACCCCCACAACACAACTTTCCCT
AAACATAGCATTCGCTCTTCCACTATGACTTACAACTGTACTAATTGGTATATTAAACCA
ACCTACAATTGCACTAGGCCACCTTCTTCCAGAAGGAACACCAACCCCTTTAATTCCAAT
CCTTATTATTATTGAAACTATCAGCCTATTTATTCGACCATTAGCTTTAGGAGTCCGACT
AACTGCTAACCTAACAGCAGGCCATCTTCTAATACAATTAATTGCTACCGCAGCATTTGT
TCTCTTAACTATCATACCAACTGTAGCCCTATTAACTTCTACAATCCTATTCTTATTAAC
AATTTTAGAAGTAGCTGTAGCAATAATCCAAGCATATGTATTCGTCCTCCTACTAAGCTT
ATACTTACAAGAAAATGTATAATGGCTCACCAAGCACATGCATATCACATAGTTGACCCA
AGCCCATGACCCCTAACAGGAGCTACCGCTGCCCTTCTTATAACATCGGGTTTAGCCATC
TGATTTCATTTCCACTCACTCCTCCTTCTCTATTTAGGATTAACCCTTCTTTTCCTAACA
ATAATTCAATGATGACGTGACATCATCCGAGAAGGAACATTCCAAGGCCATCATACCCCT
CCTGTACAAAAAGGCCTTCGTTATGGAATAATCTTATTCATCACATCAGAAGTTTTCTTC
TTCCTAGGCTTTTTCTGAGCCTTCTACCATTCCAGCCTTGCACCAACCCCTGAATTAGGC
GGATGCTGACCACCAACAGGAATTAATCCTTTAGACCCATTTGAGGTCCCACTCTTAAAT
ACTGCAGTACTTCTAGCTTCAGGGGTAACCGTAACTTGAGCCCACCATAGTTTAATAGAA
GGAAACCGAAAAGAAGCAATTCAAGCCCTTACTTTAACCATCATTCTAGGAGTTTACTTT
ACATCCCTTCAAGCCATAGAATATTACGAAGCACCATTTACTATTGCCGACGGAGTCTAC
GGAACAACATTTTATGTTGCCACAGGATTCCATGGCCTCCATGTTATTATTGGTTCAACA
TTTTTAGCAATTTGTCTTATACGACAAATCCAATATCACTTTACATCAGAACATCATTTC
GGCTTCGAAGCCGCAGCATGATACTGACATTTTGTAGATGTAGTGTGATTATTCCTTTAT
GTATCCATCTATTGATGAGGCTCATAATTGCTTTTCTAGTATAAATTAGTACAAGTGATT
TCCAATTACTTAATCTTGGTTAAAACCCAAGGAAAAGTAATGAACCTCATCATGTCGTCT
GTCGCGACCACGGCCCTGATTTCCCTAATCCTCGCTTTAATTGCATTTTGATTACCGTCA
CTAAACCCAGATAATGAAAAATTATCTCCCTATGAATGTGGTTTTGACCCACTAGGAAGC
GCTCGCCTCCCTTTTTCTCTACGCTTCTTCTTAGTAGCAATCTTATTCCTCCTTTTTGAC
TTAGAAATTGCCCTCTTATTACCACTACCTTGAGGAAATCAATTACTAACACCACTTTCC
ACACTCCTTTGAGCAACAATCATCCTAATCTTACTTACCTTAGGACTCATCTACGAATGA
TTTCAAGGAGGACTTGAATGAGCAGAAT-AGATGTTTAGTCCAAATT-AAGACCGCTAAT
TTCGGCTTAGCAAATTATGGTGAAAATCCATAAACATCTTATGTCCCTTATATATTTCAG
TTTCACCTCAGCATTCATCCTAGGCCTAATAGGTCTCGCATTTAACCGTTCACATCTTTT
ATCCGCCCTCCTATGCCTTGAAGGTATAATACTCACCCTATTCATCGCTACTGCTATCTG
ATCCATAACATTAAATTCCACTTCCAGCTCTATTATCCCTATAATCCTCCTAACATTTTC
TGCTTGCGAAGCTAGCGCAGGACTAGCTATCCTAGTCGCTGCTTCTCGTTCACATGGCTC
CGACAAACTACAAAACCTTAACCTCCTCCAATGTTAAAAATTTTAATTCCAACAATCATA
CTATTTCCCACTACTTGATTTTCCCATAAAAAATGACTATGAACTACCACCTCCATTCAT
AGCCTTCTTATTGCTACGATAAGTCTATTCTGATTTAAATGAAACTCAGACATTGGCTGA
GACTTCTCTAACCAATACCTAGCCATTGATCCTCTATCTACTCCACTACTCATTCTCACA
TGCTGACTCCTACCACTAATAATCTTAGCCAGCCAAAACCATATTTCCCCAGAACCTTTA
ACCCGACAACGAACCTATATTTCCCTCCTAATCTCCCTACAATTCTTCCTCATCATAGCT
TTTTCCGCAACAGAAATAATCTTATTTTATATTATATTTGAAGCTACACTTATCCCAACA
CTTATTATTATTACACGATGAGGTAACCAAACAGAACGCTTAAATGCAGGAACTTATTTC
CTATTTTACACCTTAATTGGATCCCTCCCATTACTCATCGCCCTACTATCTATACAAAAC
AATCTCGGTACCCTCTCAATATTTATTATCCAACATTCTCAATATACTAACCTTTATTCA
TGAACAGACAAATTCTGATGAACTGCCTGTATTATTGCCTTCCTTGTTAAAATACCACTC
TACGGAGTTCACCTCTGACTACCAAAAGCCCACGTCGAAGCTCCAATCGCTGGCTCAATA
ATTCTAGCTGCCGTACTACTAAAACTAGGAGGCTACGGAATAATTCGAATTATTATTATA
CTTAACCCCCTTACTAAAGAAATAGCTTATCCATTTTTAATTTTAGCTATCTGAGGTATC
GTAATAACTAGCTCCATCTGTCTACGACAAACAGATTTAAAATCTCTCATTGCTTACTCC
TCAGTAAGCCATATAGGCCTTGTCGCAGCAGCTATCCTTATCCAAACCCCATGAAGTTTC
GCAGGAGCAACAACACTAATAATTGCCCACGGCCTAATCTCATCAGCTTTATTCTGCTTA
GCCAACACTAACTATGAACGAACTCACAGCCGAACCCTCCTCTTAGCTCGAGGAATCCAG
ATTATCCTCCCGCTCATAGCAACCTGATGATTTCTTGCTAACCTTGCCAACCTCGCTTTA
CCTCCATCCCCAAACCTCATAGGAGAACTTTTCATCATTACATCATTATTTAACTGATCT
AACTGAACCTTAATCCTTACAGGCTCTGGAGTGTTAATCACAGCATCTTACTCCCTCTAC
ATATTCCTTATAACTCAACGAGGAACAACACCCAACCACCTCCTTTCACTTAACCCCTCT
CACACACGAGAACATCTCCTCCTTAGCCTCCATATCATACCCGTACTATTACTAATCCTC
AAACCAGAACTTATCTGAAGCTGAACATTCTGTATTTATAGTTTAATCAAAACATTAGAT
TGTGGTTCTAAAGACAAAAGTTAAAACCTTTTTATCTACCGAGAGAGGTCCGG-GACACG
AAGATCTGCTAATTCTT-CTTACCATGGTTCAAGCCCATGGCTCACTCAGCTCTTGAAAG
ATAATAGTAATCTATTGGTCTTAGGAACCAAAAACTCTTGGTGCAACTCCAAGCAAGAGC
TATGAACATTATCTTTAACTCATCCTTTCTTTTAATCTTCATTATCCTCATTTTCCCATT
AATTTCTTCCCTTTCACCCAAAGAACTAAAACCAAACTGATCCTCCTCATATGTAAAAAC
TGCCGTAAAAATCTCCTTTTTCATTAGTTTAATCCCTTTATTTATTTTTCTCGACCAAGG
TTTAGAATCAATCACTACCAACTGAAATTGAATAAACATAGGCCCATTTGACATTAACAT
AAGCTTCAAATTTGATTTATATTCAATCATCTTTACACCCGTAGCTTTATATGTTACCTG
ATCCATTCTCGAATTTACCCTCTGATACATACACTCTGACCCTAACATAAACCGCTTCTT
CAAATATCTCCTATTATTCCTAATCTCAATAATTATTCTAGTCACTGCCAACAACATATT
CCAATTATTTATTGGTTGGGAAGGAGTTGGAATCATATCTTTCTTGCTCATTGGTTGATG
ATATAGCCGAGCAGACGCTAACACAGCAGCACTACAAGCTGTTATCTATAACCGAATCGG
TGACATTGGACTAATCTTAAGTATAGCCTGACTAGCCACCAACCTTAACTCATGAGAAAT
CCACCAACTCTTTATTCTATCAAAAAACAAAGACCTAACCCTACCACTCCTTGGTCTTGT
ATTAGCTGCAGCTGGAAAATCAGCACAATTTGGCCTACATCCATGACTGCCCTCAGCTAT
AGAAGGTCCCACACCAGTATCAGCATTACTTCACTCAAGCACAATAGTTGTAGCAGGCAT
CTTTCTCCTAATTCGCCTTCACCCTCTCATCCAAGACAACAAACTAATCCTAACAACCTG
CTTATGTTTAGGAGCACTTACTACCCTTTTCACAGCTGCATGTGCTCTAACCCAAAATGA
TATTAAAAAAATTATTGCTTTCTCAACATCAAGTCAACTGGGACTGATAATAGTCACTAT
TGGCCTTAATCAACCCCAACTAGCCTTCCTTCACATCTGCACCCATGCTTTCTTCAAAGC
AATACTTTTCCTCTGCTCCGGATCAATTATCCACAGTCTTAACAATGAACAAGATATCCG
AAAAATAGGAGGTCTTCATAAACTTCTACCATTCACCTCAACCTCCCTAACAATTGGTAG
CCTAGCCCTTACAGGCATGCCATTCCTATCAGGCTTCTTTTCAAAAGACACCATCATTGA
ATCCATAAACACTTCCCACTTAAACGCCTGAGCCCTAATCCTTACCCTTGTAGCAACATC
CTTTACAGCCATCTACAGTCTTCGCCTCATCTTCTTTGCATTAATAAACTATCCCCGATT
CAATACACTCTCTCCAATCAATGAAAATAATCCATTAATAATCAACCCCATCAAACGCCT
TGCTTACGGAAGCATTATTGCCGGCCTAATCATCACTCTTAACCTTACCCCAACAAAAAC
CCAAATCATAACCATATCTCCCTTACTCAAACTATCCGCCCTCCTAGTTACAATTACAGG
CCTTCTCCTAGCCCTCGAACTTACTAATCTCACTAACTCTTATTTCAAAATTAACCCTAT
ACTCTACCCCCACCACTTCTCTAATATACTAGGCTACTTTCCCTCCATCATTCACCGATT
TCTCCCAAAAACCAGTCTAAACTGAGCCCAACATGTTTCAACACACTTAATCGACCTAAC
CTGAAGCGAAAAAATTGGGCCTAAAAGTAACCTCATCCAACAAACACCCCTCATTAAATT
ATCTACTAAACCCCAACAAGGCTTCATTAAAACTTATTTAACACTCCTATTCCTAACATT
AACCCTAATTACCTTAATTATCTCTATCTAACTACTCGCAAAGCACCTCAAGACAAACCT
CGAGTTAACTCTAACACCACAAACAAAGTTAACAATAATACCCAACCTCCTAAAACTAAC
ATTCAACCCCCATCAGAATACAACAAAGCAACTCCCCAAAAATCTCCTCGCACTATATCC
AAACTACTTATTTCCTCCATCCCAGTTCAATGTAAACCCCATCCTTCAACCATAAAATAC
TTACCAACCACAAACAACCCTACCAAATAAAACCCAACATACAATAACACCGACCAATCT
CCCCATGCCTCCGGATAAGGCTCCGCAGCAAGAGCCGCAGTATAAGCAAAAACTACCAAC
ATTCCTCCCAAATAAATTAAAAATAAAACTAATGACATAAAAGATCCACCATGCCCTACC
AATAAACCACATCCAACCCCTGCAGCAGTAACTAAACCTAAAGCAGCATAATAAGGAGAA
GGATTAGACGCTACACCCATTAAACCTAAAATTAAACCAATCATTATCACAAACATAAAA
TATACCATTATTCCTACCTGGACTTTAACCAAGACTAATAACTCGAAAAACTATCGTTGT
TCATTCAACTATAAGAA-CTAATGGCCACTAATATCCGAAAAACCCACCCACTTTTAAAA
ATCATAAACCACGCCCTAGTCGACCTACCTGCTCCATCTAACATTTCATTATGATGAAAC
TTTGGCTCACTTCTAGGACTATGCTTAATCATCCAAATCCTCACAGGACTCTTCCTAGCC
ATACACTATACCGCAGACATTTCTATAGCCTTCTCCTCAGTAATCCATATTTGTCGCGAC
GTCAACTATGGCTGACTTATTCGTAATATTCACGCTAACGGAGCCTCACTATTCTTTATC
TGTGTTTACCTCCATATCGCCCGAGGACTATACTACGGCTCCTACCTTTATAAAGAAACA
TGAAACATTGGCGTAATTCTTCTCTTCTTATTAATAGCAACAGCCTTCGTCGGCTATGTT
TTACCATGAGGACAAATATCCTTCTGAGGAGCTACAGTTATTACTAACCTTCTATCCGCA
TTTCCTTATATTGGAAATATACTAGTACAATGAATCTGAGGAGGCTTCTCAGTAGACAAT
GCCACCCTTACACGCTTCTTTGCCTTCCATTTCCTACTCCCATTCCTAATCTTAGCCCTA
ACAGTCATTCATCTCCTATTCCTTCATGAAACAGGCTCTAACAACCCTCTAGGCATTAAC
TCCGATGCAGACAAAATCTCATTCCACCCATACTTCTCTTATAAAGACCTACTTGGCTTT
TTCGTTATAATCTTCTTCTTAGCTGCATTAGCCCTATTCATACCTAACCTATTAGGAGAT
GCCGAAAACTTCATCCCAGCAAACCCACTCGTTACTCCACCTCATATCAAACCCGAATGA
TACTTCTTATTTGCTTATGCAATCTTACGCTCAATCCCTAATAAACTAGGAGGAGTCCTA
GCCCTCCTATTCTCCATCTTTATCCTTATACTAGTTCCCCTCCTCCACACCTCTAAACAA
CGAAGCACCGTCTTCCGACCTATAACACAAATCTTCTTTTGACTTCTTGTAGCTAATTCA
ATTATTTTAACTTGAATTGGAGGCCAACCAGTAGAACAACCATTCATTATAGTAGGACAA
ATCGCCTCAATCTCCTACTTTTCCTTATTCCTTATCATCATACCATTCACTAGCTGATGA
GAAAACAAAATCCTCAGCCTAAATTAGTTTTGGTAGCTTAACT-AA--AAAGCGTCGACC
TTGTAAGTCGAAGATCGAGGGTGTAAGCCCCTTCCAAAAC--------------------
---------------ATATCAGGGAAAGGAGGGTCAAACTCCTGCCCTTGGCTCCCAAAG
CCAAGATTCTGCCTAAACTGCCCCCTG-ATCGCTATTATAGCGT----------------
----------------------------------------ATAAATGTCAAATTAAAAAA
ATTTGATTTTT-----GTACGCTAGAGTGACATATTAATGATATGGTCCACATTCCTTAA
TATA-CCACATACTACCCTCATTCCATAATAGCTATA-----ACAGATATAGTTCTAGTA
TATTACATATACTATGCTTAATACTCATTAATCGATATTCCACTATATTATTACATACTA
TGCTTAATCCACATTAATCTACTGTCAGCT------------------------------
------------------ATTTCATTTCATTAAATTATTTAACCCTCATTAATCTATAAT
CAGTAATTTCATAGCATAATATTTTTCATTTAACCCTACTTTACATG--GTATTATT---
--------TAATGCCGTTGGTAAGAAACCCCCATTAACCTCTTGAATGAAAAAAATTGTA
CGGTTTGTGGTACATTACTGTTTTATCCCCTACT-ATTGATCAAATCTGACATT-TGATT
ATGCTCGAACTT------------------------------------------------
-----CATATAATCCTTGATCGCGTCAAGAATGCCAGTCCTCTAGTTCCCTTTAATGGCA
TATTTATC-CTTGATCGTCTCAAGATTTATCTTCCGCCC--TGTTTTTTTAGTTCGGTAT
GAAGCAAATCGCTATTCCCCGGAAGGGCTC-ATCTGGTTCATTAAGGTAAACTTGAGCTA
TCCTCGACATTCT--T-CTTATCA-TATCTCATTACTCATCATTCAG-GAGATTAGATTG
TCAAACTCACCATT-ACCCAAAGGCATCAGAAAATATCAGGTTATGAAGGACCAGTTTGG
-TTTTTTTGATTAATGCGACAAATGAGTAGAAAAAACATTGTGATTAACCCCCTC-GGAA
AGAAATCTCCTATAATAGTGTGTGTAAAATGCATTTCATTATTCTAATACATTCTTCACT
TTATCTGGCATAATTATTTCTATTATTAGACTCACCCCGGGTTTGGAAAAAAAAATCGA-
---------ATATTTTAAAAAAAAAAGT-TTTTTCGGT--AAAAACCCCCCTCCCCCTTA
ATATACACGGTTGTCTCGAAAAACCCCTAAAACGAGGGCC-GACGTATATTTTTTCTATA
GAATTGTTGTGATAATTTCTC--TATATATAATGTAACAATGTGAT----
>Carcharhinus_brachyurus
GTGTAGCTTAATTT-AAAGCATGGCACTGAAGATGCTAAGATGGAAATTAA-T-TTTTTC
CGCAAGCATGTAAGGTTTGGTCCTGGCCTTAGTGTTAATTGTAACTAGAATTATACATGC
AAGTTTCAGCTCTCCCGTGAGAATGCCCTAATTATTCTATTAAATAACTAGGAGCAGGTA
TCAGGCACACATACACGTAGCCCAAGACATCTTGCTAAGCCACACCCCCAAGGGATCTCA
GCAGTAATAAACATTGA-TTCATAAGCGTAAGCTTGACTCAGTTAAAGTTAAC-AGAGTT
GGTTAATCTCGTGCCAGCCACCGCGGTTATACGAGTAACTCACATTAACACA-TCCCGGC
GTAAAGAGTGATTAAAGAATGACC-TTTAACTACTAAAGTTTAGACCTCATAAAACTGTT
ATACGTACCCATGAGTGGAATAAACAACAACGAAAGTGACTTTATAAA--TTAAGGAACC
TTGATGTCACGACAGTTGGGACCCAAA-CTAGGATTAGATACCCTACTATGCCCAACCAC
AAACTTAGACAA-CATCCCACTATATTGTTCGCCAGAGTACTACAAGCGCTAGCTTAAAA
CCCAAAGGACTTGGCGGTATCCCATACCCACCTAGAGGAGCCTGTTCTATAACCGATAAT
CCCCGTTCAACCTCACCACTTCTTGCCATTACCGTCTATATACCGCCGTCGTCAGCCCAC
CCTGTGAAGGACC-AAAAGTAAGCAAAAAGAA-TAAAACTCCAAAACGTCAGGTCGAGGT
GTAGCAAATGAAGTGGGAAGAAATGGGCTACATTTTTTTCCAAAAAT--ATACGAATGGT
AAACTGAAAACACACCTAAAGGTGGATTTAGCAGTAAGAGGAGATTAGAATACTCCTCTG
AAATCGGCTCTGGGATAAGCACACACCG-CCCGTCACTCTCCTCAAAAA-CAACTCACCA
TTTTCCATAAAT-ATATTTCTTCAATAAGAGGAGGCAAGTCGTAACATGGTAAGTGTACT
GGAAAGTGCACTTGGAATCAAAATGTGGCTAAATT-AGTAAAGCACCTCCCTTACACCGA
GGAGATATCCGTGCAATTCGGATCATTTTGA-ACCTTAAAGCTAGCCTAT-ATACT---A
ATTCAACTAGACCTTATAAATCTAATATATAT-TACAA--TTTTTAATTAAAACATTCTC
AACCTTCTAGTATGGGTGACAGAACAATAACC-CCAGCGCAATAGCTTA-TGTACCGCAG
GGGAAAGCTGAAAAAGAAAAGCAAAACAATTCATTCCAAGTACTAAAAAGCAGAAGATTA
TACCTCGTACCTTTTGCATCATGATTTAGCTAGAAAAACTCAGGCAAAAAGA-CCTTAAG
TCTATCTCCCCGAAACTAAACGAGCTACTCCGAAGCAGCATTA----TAGAGCTAACCCG
TCTCTGTGGCAAAAGAGTGGGAAGACTTCCGAGTAGCGGTGAAAAGCCTACCGAGTTTAG
TGATAGCTGGTTACCCAAGAAAAGAACTTTAGTTCTGCATTAA-TTTTTCATTATCTAGA
CAAGACTCTACTCGTCAAAGA--AATCTATAAGAATTAATAGTTATTTAGAAGAGGTACA
ACCCTTCTAAACCAAGACACAACTTTTTAAGGTGGGAAATGATCATAATTATTAAGGTTG
--CCA--TCTCAGTGGGCCTAAAAGCAGCCACCTGTTAAGTAAGCGTCGCAGCTCTAATC
TAATAATTAAACCTCTAATTCAGATATTCATTCACAACCCCCTTC-ATCCTATTGGGTTA
TTT--TATATTTATATAAAAGAACTTATGCTAAAATGAGTAATAAAGAGAATAAATCTCT
-CCCGACACAAGTGTATGTCAGAAAGAATTAAATCACTGATAATT-AAACGACCCCAAAC
TGAGGTCATTATA-TCACTTAACCATCAACTAGAAAACCCTA------------------
------------------------------------------------------------
--------------------------------------TTCT-CCTACTCGTTATCCCTA
CACAGGAGTGTCATCAGGAAAGATTAAAAGAAAATAAAGGAACTCGGCAAACACAAACTC
CGCCTGTTTACCAAAAACATCGCCTCTTG---ATAAACCATAAGAGGTCCCGCCTGCCCT
GTGAT-AAT-ATTCAACGGCCGCGGTATTTTGACCGTGCAAAGGTAGCGTAATCACTTGT
CTTTTAAATGAAGACCTGTATGAAAGGCATCACGAGAGTTTAACTGTCTCTATTTTCTAA
TCAATGAAATTGATCTATTCGTGCAGAAGCGAATATAATAACATTAGACGAGAAGACCCT
ATGGAGCTTCAAACACTTAAATTAATTATGTAAT--CATCCACTTCCCAGGATATAAACA
AAATATACAATACTTCTAATTTAAC-TGTTTTTGGTTGGGGTGACCAAGGGGAAAAACAA
ATCCCCCTCATCGATTGAGTACTA---AGTACTTAAAAATTAGAATGACAATTCTAATTA
ATAAAATATTTATCGAA-AAATGACCCAGGATTT-------CCTGATCAATGAACCAAGT
TACCCTAGGGATAACAGCGCAATCCTTTCTCAGAGTCCCTATCGAAGAAAGGGTTTACGA
CCTCGATGTTGGATCAGGACATCCTAATGGTGCAACCGCTATTAAGGGTTCGTTTGTTCA
ACGATTAATAGTCCTACGTGATCTGAGTTCAGACCGGAGAAATCCAGGTCAGTTTCTATC
TATGAATACACTTTTCCTAGTACGAAAGGACCGGAAAAGTAGGGCCAATG-CCACTAGCA
CGCCCTATTTTCATCTATTGAATAAAACTAAAATAGATAAGAAAAGATCACC--TAGTGC
CCAAGAAAAGG---GTTGTTGAGGTGGCAGAGCCTGGCAAATGCAAAAGACCTAAGTCCT
TTAATCCAGAGGTTCAAATCCTCTCCTCAACTATGCTCCAACCCATTTTACTCTATTTAA
TTAATCCCCTTGCCTATATTATCCCAATCCTTTTAGCCACAGCCTTCCTCACATTAATTG
AACGAAAAATCCTCGGCTATATACAATTCCGTAAAGGTCCAAACATTGTTGGACCCTATG
GTCTACTCCAACCCATTGCAGATGGTCTAAAACTTTTTATTAAAGAACCTGTTCGCCCAT
CAATATCCTCTCCATTTTTATTTTTAATCACCCCCACAATAGCTCTAACACTAGCCTTAC
TCATATGAATACCCCTCCCTCTCCCCCACCCAATTATCAATCTTAACCTAGGTTTATTAT
TCATTTTAGCAATCTCAAGCCTTACCGTCTACACTATTCTAGGGTCCGGATGAGCATCCA
ACTCAAAATATGCCCTAATAGGAGCATTACGTGCTGTAGCACAAACCATCTCATACGAAG
TAAGTTTAGGTCTTATCCTCCTATCAATAATCGTATTCGCCGGAGGATTTACCCTTCACA
CATTTAACTTAGCTCAAGAAACTATCTGACTCCTAATCCCAGGTTGACCATTAGCCCTAA
TATGATACATTTCAACCTTAGCAGAAACTAACCGAGCTCCATTTGACTTAACAGAAGGAG
AATCAGAACTAGTATCAGGATTTAACATTGAATACGCAGGAGGTCCATTTGCCCTATTTT
TCTTAGCCGAATATACTAATATCCTATTAATAAATACCCTATCAGTTATCTTATTTATAG
GAACCTCCTATAATCCCCTTCTCCCACAAATCTCAACACTCAGCCTTATAATAAAAGCTA
CATTATTAACATTTATCTTCTTATGAATTCGAGCATCTTACCCTCGCTTCCGTTATGATC
AACTCATACACTTAGTCTGAAAAAACTTCCTACCTCTCACCCTAGCAATTATCCTATGAC
ATATAGCTCTACCTCTTGCTACATCAAGCTTACCTCCAATCACTTAA------GGAAGCG
TGCCTGAATCAAAGGACCACTTTGATAGAGTGGATAATGAGAGTTAAAACCTCTCCACTT
CCTTCTAGAAAAATAGGATTCGAACCTATATCTAAGAGATCAAAACCCTTCGTGTTTCCT
ATTACACTATTCCCT-----AGTAAAGTCAGCTAATAAAGCTTTTGGGCCCATACCCCAA
CCATGTTGGTTAAAATCCTTCCTTTACTAATGAACCCTACTGTATTAACCATCCTAATTT
CAAGTTTAGGTCTAGGGACCACCCTTACATTTATTGGATCACATTGACTCCTAGTATGAA
TAGGCCTTGAAATTAACACTTTAGCTATCATTCCTCTAATAATTCACCAACACCACCCAC
GAGCAGTAGAAGCTACCACAAAATACTTTATTACTCAAGCAACTGCCTCCGCCCTACTAT
TATTTGCTGGCATCACAAATGCTTGAACTTCGGGTGAATGAAGTTTAACTGAAATAATTA
ACCCAACTTCTGCCACACTAGCATTAACCGCACTTGCCCTAAAAATCGGTCTAGCACCAC
TACACTTCTGACTACCTGAAGTCCTCCAAGGCTTAAACCTCACCACAGGACTTATCTTAT
CAACTTGACAAAAACTAGCCCCATTTGCTATTTTACTTCAATTATATCCCTCATTTAATC
CCAACTTATTATTATCTCTTGGAATTCTCTCAACAATTATTGGAGGATGAGGAGGACTTA
ACCAAACACAATTACGAAAAATCCTAGCCTACTCATCTATCGCAAACCTCGGATGAATAA
TTACAATTCTACATTATGCTCCCAACCTAACCTTACTTAACCTTATCCTATATATTATCA
TAACACTTACAACCTTCCTCTTATTTAAAATCTTTAACTCAACCAAAATTAATTCAATTG
CCTCATCATCAACCAAATCTCCCCTCCTATCTATCATTACTTTACTAACTCTCCTTTCTC
TAGGAGGATTACCCCCACTTTCCGGATTTATACCCAAATGATTAATCCTTCAAGAATTAA
CAAAACAAAGTTTACTTATTCCAGCCACTATTATAGCCCTCATAGCTCTTCTTAGCCTAT
TCTTTTATCTACGTTTATGTTACGCTACAACACTAACTATAAGCCCTAACCCAACCAACA
TATTATCATCCTGACGAACAAAACCAAACCATCCAACCCTCATCCTATTAACCTCAGCAA
CCTTATCCATCCTCCTTCTCCCCCTAACACCCACAATCTTTACACTCATCCCAT-AGAAA
TTTAGGTTAACAATAGACCAAAAGCCTTCAAAGCTTTAAGTAGAAGTGAAAATCCTCTAA
TTTCTGCTAAGATTTGCAAGACTTTATCTCACATCTTCTGAATGCAACTCAGATGCTTTA
ATTAAGCTAAAACC---TTCTAGATAGGCAGGCCTCGATCCTACAAAATCTTAGTTAACA
GCTAAGCGTTTAATCCAGCGAACTTCTATCTAAG-CTT--TCTCCCGCCGCCACAGACAA
AGGCGG-----GAGAAAGCCCCGGGA-GGAA-CTAACCTCCGTCTTTGGATTTGCAATCC
AACGTA-AACAGCTACTTCAAGGCTTTGATAAGAAGAGGATTTTGACCTCTGTAAACGGA
GCTACAATCCGCCGCTT-A-TTCTCAGCCATCTTACCTGTGGCAATTAATCGTTGACTAT
TCTCTACCAACCACAAAGATATTGGCACCCTTTACCTGATTTTTGGTGCATGAGCAGGTA
TAGTTGGAACAGCCCTAAGTCTCCTAATTCGAGCTGAACTTGGGCAACCTGGATCACTTT
TAGGGGATGATCAGATCTACAATGTAATCGTAACCGCCCACGCTTTTGTAATAATCTTTT
TCATGGTTATACCAATTATAATTGGTGGTTTCGGAAATTGACTAGTTCCTTTAATAATTG
GTGCACCAGATATAGCCTTCCCACGAATAAATAACATAAGTTTCTGACTCCTTCCACCAT
CATTTCTTCTTCTCCTCGCCTCTGCTGGAGTAGAAGCTGGAGCAGGTACTGGTTGAACAG
TCTACCCTCCATTAGCTAGCAACCTAGCACATGCTGGACCATCTGTTGATTTAGCTATTT
TCTCTCTTCACTTAGCCGGTGTTTCATCAATTTTAGCTTCAATTAATTTTATCACAACTA
TTATTAACATAAAACCACCAGCCATTTCCCAATATCAAACACCATTATTTGTTTGATCTA
TTCTTGTAACCACTATTCTTCTTCTCCTCTCACTTCCAGTCCTTGCAGCAGGGATTACAA
TATTACTTACAGATCGTAACCTTAATACTACATTCTTTGACCCTGCAGGCGGAGGAGACC
CAATCCTTTATCAACATTTATTCTGATTTTTTGGTCATCCTGAAGTTTATATCTTAATTC
TACCTGGTTTCGGAATAATCTCACATGTAGTAGCCTATTATTCAGGTAAAAAAGAACCAT
TTGGATATATGGGTATAGTTTGAGCAATAATAGCAATTGGTCTACTTGGTTTTATTGTAT
GAGCCCATCATATATTTACAGTAGGAATAGATGTAGATACTCGAGCCTATTTCACCTCTG
CAACAATAATTATCGCTATTCCTACAGGTGTCAAAGTCTTTAGCTGATTAGCAACCCTTC
ATGGAGGATCTATTAAATGAGATACTCCTCTACTCTGAGCTTTAGGATTTATTTTCCTTT
TTACAGTAGGTGGTTTAACAGGAATTGTCTTAGCTAACTCCTCATTAGATATTGTTCTTC
ATGATACTTACTATGTAGTAGCTCATTTCCACTATGTTCTTTCAATAGGAGCAGTATTTG
CCATCATGGCAGGCCTTATTCACTGATTTCCTCTAATTTCTGGTTTTACTCTTCATCAAA
CCTGAACAAAAATCCAATTTACAGTTATATTTATTGGAGTAAATTTAACCTTCTTCCCTC
AACACTTCCTAGGTCTCGCAGGTATACCACGACGATATTCAGATTATCCAGATGCATATA
CTCTATGAAACACAATTTCATCAATTGGCTCTCTAATTTCTCTTGTTGCTGTAATTATAT
TACTATTTATCATTTGAGAAGCATTTGCCTCAAAACGAGAAGTATTATCTGTTGAACTTC
CACATACAAATGTAGAATGACTACATGGTTGTCCTCCTCCTTATCACACCTATGAAGAAC
CAGCATTTGTTCAAGTCCAACGACCCTCTTTTT-AACAAGAAAGGAAGGAATCGAACCCC
CATATGCTGGTTTCAAGCCAGCCACATCACCACTCTGTCACTTTCTTT-AT-AAGATACT
AGT-AAAATATATTACACTGCCTTGTCGGGACAGAATTGTGAGTTAAACTCTTACGTATC
TTATTTTACAATGGCACACCCCTCACAATTAGGATTCCAAGATGCAGCCTCCCCAGTTAT
GGAAGAACTTATTCATTTTCACGACCACACATTAATAATTGTATTCTTAATTAGCACCCT
AGTTCTCTACATTATTACAGCAATAGTTACAACTAAACTTACAAATAAATACATTCTCGA
TTCCCAAGAAATCGAAATCGTTTGAACCATCTTACCTGCTATTATCCTCATTATAATTGC
TCTTCCATCACTACGAATTTTATATCTCATAGACGAAATCAATGATCCACACCTAACTAT
TAAAGCTATAGGTCACCAATGATACTGAAGTTATGAATATACAGATTACGAAGACCTAGG
ATTTGATTCTTATATAATTCAAACTCAAGACTTGACTCCAGGCCAATTCCGTTTATTAGA
AACAGACCACCGTATAGTAGTACCTATAGAATCACCTATTCGAGTCCTAGTATCAGCAGA
AGACGTCCTACATTCATGAGCTGTCCCAGCTCTAGGCGTAAAAATAGATGCTGTTCCAGG
ACGACTTAATCAAACTGCCTTTATCGTCTCTCGTCCTGGTGTCTATTATGGTCAATGTTC
AGAAATTTGTGGCGCTAATCACAGTTTTATACCTATCGTAGTAGAAGCAGTTCCTTTAGA
ACACTTCGAAGCCTGATCTTCATCAATGCTAGAAGAAGCTTCATTAAGAAGCTAAACTGG
GCCTAGCATTAGCCTTTTAAGCTAAACATTGGTGATTCCCAACCACCCTTAATGATATGC
CTCAATTAAATCCTAACCCATGATTTTTAATCTTATTATTTTCATGAATTATCTTTCTTA
CTATCCTACCAAATAAAATTATAAACCACCTATTCAACAATGACCCAACTCTAAAAAGTA
CTGAAAAACCTAAACCTAACCCCTGAAATTGACCATGATTATAAGCTTCTTTGATCAATT
CTTAAGTCCATCACTTATTGGAATTCCCCTCATTGCCCTAGCAATCTTAATTCCATGATT
AACCTTCCCAACTCCAACTAATCGATGATTAAACAATCGACTAATTACCCTCCAAGCCTG
ATTCATTAATCGCTTTGTTTATCAACTTATACAACCAATTAACCTTGGAGGACATAAATG
AGCTATATTACTAACAGCCCTAATACTATTCCTAATTACCATCAACCTCTTAG-------
------------------------------------------------------------
-----------------GCCTTCTCCCATATACATTTACCCCTACAACACAACTTTCTCT
GAACATAGCATTCGCTCTTCCACTATGACTTACAACTGTATTAATTGGTATATTAAACCA
ACCTACAATTGCACTAGGCCACCTTCTTCCAGAAGGAACACCAACCCCTTTAATTCCAAT
CCTTATTATTATCGAAACTATCAGCCTATTTATTCGACCATTAGCTTTAGGAGTCCGACT
AACTGCTAACTTAACAGCAGGCCACCTTCTAATACAATTAATTGCTACCGCAGCATTCGT
TCTCTTAACTATTATACCAACTGTAGCCTTATTAACTTCTACAATCCTATTCTTATTAAC
AATTCTAGAAGTAGCTGTAGCAATAATCCAAGCATATGTATTCGTCCTCTTACTAAGCTT
ATATTTACAAGAAAACGTATAATGGCTCACCAAGCACATGCATATCACATAGTTGACCCA
AGCCCATGACCCCTAACAGGAGCTACCGCTGCCCTTCTTATAACATCGGGTTTAGCCATC
TGATTTCATTTCCACTCACTTCTCCTCCTCTATTTAGGATTAACCCTTCTTTTCCTAACA
ATAATTCAATGATGACGTGACGTTATTCGAGAAGGAACATTCCAAGGCCATCACACCCCT
CCTGTACAAAAAGGTCTCCGTTATGGAATAATCTTATTCATCACATCAGAAGTTTTCTTC
TTCTTAGGCTTTTTCTGAGCCTTCTACCATTCCAGCCTTGCACCAACCCCTGAATTAGGC
GGATGTTGACCACCAACAGGAATTAATCCTTTAGATCCATTCGAAGTCCCACTCTTAAAT
ACTGCAGTACTTCTAGCCTCAGGAGTAACCGTAACTTGAGCCCACCATAGCTTAATAGAA
GGTAACCGAAAAGAAGCAATTCAAGCCCTTACTTTAACCGTCATTCTAGGAGTTTATTTC
ACATCCCTTCAAGCTATAGAATATTACGAAGCACCATTCACTATTGCCGACGGAGTCTAC
GGAACAACATTTTATGTTGCCACAGGGTTCCATGGCCTCCACGTTATTATTGGTTCAATA
TTTTTAGCAGTTTGTCTTATACGACAAGTCCAATATCACTTTACATCAGAACATCATTTC
GGCTTTGAAGCCGCAGCATGATACTGACATTTCGTAGATGTAGTGTGATTATTCCTTTAT
GTATCCATCTATTGATGAGGCTCATAATTGCTTTTCTAGTATAAATTAGTACAAGTGATT
TCCAATTACTTAATCTTGGTTAAAACCCAAGGAAAAGTAATGAACCTCATTATGTCGTCT
GTCGCGACCACGGCCCTGATTTCCCTAATCCTCGCTTTAATCGCATTTTGATTACCGTCA
TTAAACCCAGATAATGAAAAATTATCCCCCTATGAGTGTGGTTTTGACCCACTAGGAAGC
GCCCGCCTTCCCTTTTCTCTACGCTTCTTCTTAGTAGCAATCTTATTCCTCCTATTTGAT
TTAGAAATCGCTCTCTTACTACCATTACCTTGAGGAAATCAATTATTAACACCACTCTCC
ACACTTCTTTGAGCAACAATCATTCTAATTTTACTTACCTTAGGACTCATTTACGAATGA
TTCCAAGGAGGACTTGAATGAGCAGAAT-AGATGTTTAGTCCAAATT-AAGACCGCTAAT
TTCGGCTTAGTAAATTATGGTGAAAATCCATAAACATCTTATGTCCCCTATATATTTCAG
TTTCACCTCAGCATTTATCTTAGGCTTAATAGGCCTCGCATTCAACCGTTCACATCTTTT
ATCCGCCCTCCTATGCCTTGAAGGTATAATACTCACCCTATTCATCGCTACCGCTATCTG
ATCTATAACATTAAATTCCACCTCCAGCTCTATTATCCCTATAATTCTCCTAACATTTTC
TGCTTGTGAAGCCAGCGCAGGACTAGCCATCCTAGTCGCTACTTCTCGTTCACACGGCTC
CGACAAACTACAARACCTCAACCTCCTCCAATGTTAAAAATTTTAATTCCAACAATCATA
CTATTTCCTACTACTTGATTTTCCCACAAAAAATGACTATGAACCACTACCTCTATCCAT
AGCCTTCTTATTGCTACAATAAGCCTATTCTGATTTAAATGAAACTCAGACATTGGCTGA
GACTTTTCTAACCAATATTTAGCCATTGATCCCTTATCTACTCCACTACTTATTCTCACA
TGCTGACTCTTACCACTAATAATTTTAGCTAGCCAAAATCACATTTCCCCAGAACCTTTG
ACCCGACAACGAACCTATATTTCCCTCCTAATCTCTCTACAATTTTTCCTCATCATAGCT
TTTTCCGCAACAGAAATAATTCTATTTTATATTATATTTGAAGCCACACTTATCCCAACA
CTTATTATTATTACACGATGAGGTAACCAAACAGAACGCTTAAATGCAGGAACTTATTTC
CTATTTTATACCCTAATTGGATCCCTCCCATTACTTATTGCCCTGCTATCTATACAAAAC
AATCTCGGCACCCTTTCAATATTTATTATCCAACATTCTCAATATATTAACCTTCATTCA
TGAGCAGACAAATTCTGATGAACTGCCTGCATCATTGCCTTCCTTGTTAAAATACCACTC
TATGGAGTACACCTTTGACTACCAAAAGCCCACGTCGAAGCTCCAATCGCTGGCTCAATA
ATCCTAGCTGCCGTACTACTAAAACTAGGGGGCTACGGAATAATACGAATTATTATTATA
CTTAACCCTCTTACCAAAGAAATAGCTTATCCATTTTTAATCTTAGCCATCTGAGGTATC
GTAATAACTAGTTCTATCTGTTTACGACAAACAGATTTAAAATCTCTCATTGCTTACTCC
TCAGTTAGCCATATAGGCCTTGTCGCAGCAGCCATCCTTATCCAAACCCCATGAAGTTTT
GCAGGAGCAACAACACTAATAATTGCCCATGGCCTAATTTCATCAGCTTTATTCTGCTTA
GCCAATACTAACTATGAACGCATTCACAGCCGAACTCTTCTCCTAGCTCGAGGAATCCAA
ATTATCCTCCCACTCATAGCAACCTGATGATTTCTCGCTAACCTTGCCAACCTTGCTTTA
CCTCCATCCCCAAACCTCATAGGAGAACTTTTCATCATTACATCATTATTTAACTGATCT
AACTGAACCTTAATCCTCACAGGCTCCGGAGTATTAATTACAGCATCTTACTCCCTCTAC
ATATTCCTTATAACCCAACGAGGGATAACACCTAACCACCTCCTCTCACTTAACCCCTCC
CACACACGAGAACATCTTCTCCTCAGTCTCCATATCCTACCCGTACTATTACTAATCCTT
AAACCAGAACTTATCTGAGGCTGAACATTCTGTATTTATAGTTTAATTAAAACATTAGAT
TGTGGTTCTAAAGACAAAAGTTAAAATCTTTTTATCTACCGAGAGAGGTCCGG-GACACG
AAGATCTGCTAATTCTT-CTTATCATGGTTCGAGCCCATGGCTCACTCGGCCCTTGAAAG
ATAATAGTAATCTATTGGTCTTAGGAACCAAAAACTCTTGGTGCAACTCCAAGCAAGAGC
TATGAACACTATCTTTAACTCATCCTTCCTTTTAATCTTTATTATCCTCGCCTTCCCATT
AATTTCCTCCCTTTCACCCAAAGAACTTAAACCAAACTGATCATCCTTATATGTAAAAAC
TGCTGTAAAAATCTCCTTTTTCATTAGTTTAATTCCTTTATTTATTTTTCTCGACCAAGG
TTTAGAATCAATCACTACCAACTGAAATTGAATAAACATAGGCCCATTCGATATTAACAT
AAGCTTCAAATTTGATTTATACTCAATCATCTTCACACCCGTAGCTTTGTATGTTACCTG
ATCCATTCTCGAATTCGCTCTCTGATACATACACTCTGACCCTAACATAAATCGCTTCTT
TAAATATCTCCTATTATTCCTAATCTCAATAATTATCCTAGTTACTGCCAACAATATATT
CCAACTATTCATTGGTTGGGAGGGAGTTGGAATTATATCCTTCTTGCTCATTGGTTGATG
ACATAGCCGAGCAGACGCTAACACAGCAGCACTACAAGCCGTTATCTACAACCGAATCGG
CGACATCGGACTAATCTTAAGCATAGCCTGACTAGCCACCAACCTCAACTCATGAGAAAT
CCATCAACTCTTTATTTTATCAAAAAATAAAGACCTAACCCTACCCCTCCTCGGTCTTGT
ATTAGCTGCAGCTGGAAAATCAGCACAATTTGGCTTACATCCATGATTACCCTCAGCTAT
AGAAGGTCCTACACCAGTATCAGCATTACTCCACTCAAGTACAATAGTTGTAGCAGGTAT
CTTTCTCTTAATCCGCCTCCACCCTCTCATCCAAGACAACAAACTAATCCTAACAACCTG
CTTATGTCTAGGAGCACTTACTACCCTCTTCACAGCCACATGTGCTCTAACCCAAAACGA
TATTAAAAAAATCGTTGCTTTCTCAACATCAAGTCAACTAGGATTGATAATAGTCACTAT
TGGCCTTAATCAACCCCAACTAGCCTTCCTTCATATCTGCACCCACGCTTTCTTTAAAGC
AATACTTTTCCTCTGCTCCGGGTCAATTATTCATAGCCTTAATGATGAACAAGATATTCG
AAAAATAGGAGGTCTCCATAAACTTTTACCATTTACCTCAACTTCCTTAACAATCGGTAG
TCTAGCCCTTACAGGAATACCATTCCTATCAGGCTTCTTCTCAAAAGACGCCATCATTGA
ATCTATAAACACTTCCCACTTAAACGCCTGAGCCCTAATCCTCACCCTCGTAGCAACATC
CTTTACAGCCATCTACAGTCTCCGTCTCGTCTTCTTTGCATTAATAAACTATCCCCGATT
CAATACACTCTCCCCAATCAATGAAAACAACCCATCAGTAATTAATCCTATCAAACGCCT
TGCTTACGGAAGCATTATCGCCGGCCTAATTATTACCCTTAATCTTACCCCAACAAAAAC
TCAAATTATAACTATATCCCCTTTACTTAAATTATCCGCCCTCTTAGTCACAATTACAGG
TCTCCTCCTAGCCCTCGAACTTACTAATCTCACTAACTCCCATTTCAAAATCAATCCCAT
ACTCCACCCCCACCACTTCTCTAACATATTAGGTTATTTCCCCTCCATCATTCATCGACT
TCTCCCAAAAACCAGTCTAAACTGAGCCCAATATATTTCAACACACCTAATCGACCTAAC
CTGAAGCGAAAAAATCGGACCTAAAAGTAACCTCATCCAACAAACACCCCTCATTAAATT
ATCTACCAAACCCCAACAAGGTTTCATTAAAACTTACCTAACACTTCTATTTCTAACATT
AACCTTAATTACCCTAATTATTTCTACCTAACTACCCGCAAAGCACCCCAAGACAAACCT
CGAGTTAATTCTAATACCACAAACAAAGTTAACAATAATACCCAACCCCCTAAAACTAAC
ATTCAACCCCCATCAGAATACAACAAAGCAACTCCCCAAAAATCTCCCCGTACTATATCC
AAACTACTCATTTCCTCCACCCCAGTTCAATGTAACCCCCATCCCTCAACCATAAAATAC
TTACCAACTATAAATAACCCTACCAAATAAAACCCAACATACAATAATACCGATCAATCC
CCTCACGCTTCTGGATAAGGCTCCGCAGCAAGGGCCGCAGTATAAGCAAAAACTACCAAT
ATTCCTCCCAAATAAATTAAAAATAAAACTAATGACATAAAAGATCCACCATGTCCTACT
AACAAACCACATCCAACCCCTGCAGCAGTAACTAAACCCAAAGCAGCATAATAAGGAGAA
GGATTAGATGCTACACCTATTAAACCTAAAATTAAACCAATTATTATTACAAACATAAAA
TATACCATTATTCCTACCTGGACTTTAACCAAGACTAATAACTTGAAAAACTATCGTTGT
TCATTCAACTATAAGAA-CTAATGGCCACTAACACCCGAAAAACCCACCCACTTTTAAAA
ATCATAAACCAAGCCCTAGTTGACCTACCCGCCCCATCTAATATTTCATTATGATGAAAT
TTTGGCTCGCTTCTAGGACTGTGTTTAGCCATTCAAATTCTCACAGGACTCTTCCTAGCT
ATACACTATACCGCAGACATTTCTATAGCCTTCTCCTCAGTAGTCCATATTTGCCGTGAC
GTTAACTATGGCTGACTTATTCGTAATATACATGCTAACGGAGCCTCACTATTCTTTATT
TGCGTTTACCTCCATATTGCTCGAGGATTATACTACGGCTCCTACCTTTATAAAGAAACA
TGAAACATTGGCGTAATTCTTCTCTTCCTATTAATAGCAACAGCCTTTGTCGGCTATGTC
CTGCCATGAGGACAAATATCCTTCTGAGGAGCTACAGTTATTACTAATCTCCTATCCGCA
TTTCCTTATATTGGAGATATACTAGTACAATGAATCTGAGGAGGTTTCTCAGTAGACAAC
GCCACCCTCACACGCTTCTTTGCCTTCCACTTCCTACTCCCATTTCTAATCTTAGCCCTA
ACAGTCATTCACCTCCTATTCCTCCATGAAACAGGCTCTAACAACCCTCTAGGTATTAAC
TCCGATGCAGACAAAATCTCATTCCATCCGTACTTTTCTTACAAAGACCTACTTGGTTTC
TTCGTTATAATCTTCTTCTTAGCCACATTAGCCCTATTTATACCTAATCTATTAGGAGAT
GCTGAAAACTTCATCCCAGCAAATCCACTCGTTACTCCACCCCATATCAAACCCGAATGA
TATTTCTTATTTGCTTACGCAATCTTACGCTCAATCCCTAACAAACTAGGAGGAGTCCTA
GCCCTCCTATTCTCTATCTTTATCCTCATATTAGTCCCTCTCCTCCATACCTCCAAACAA
CGAAGTATCATCTTCCGACCCATAACACAAGTCTTCTTCTGACTTCTTGTAGCTAATTCA
ATTATTTTAACTTGAATTGGAGGCCAACCAGTAGAACAACCATTCATTATAGTAGGACAA
ATTGCCTCAATCTCCTACTTTTCCTTATTCCTTATCATCATACCATTCACCAGCTGATGA
GAAAACAAAATCCTCAGCCTAAATTAGTTTTGGTAGCTTAACT-AA--AAAGCGTCGACC
TTGTAAGTCGAAGATCGAGGGTGTAAACCCCTCCCAAAAC--------------------
---------------ATATCAGGGGAAGGAGGGTCAAACTCCTGCCCTTGGCTCCCAAAG
CCAAGATTCTGCCTAAACTGCCCCCTG-ATCGCTATTATAGCGT----------------
----------------------------------------ATAAATGCCAAATTAAAAAA
ATTTGGTTTTT-----GTACGCCAGAGTGACATATTAATGATATGGCCCACATACCTTAA
TATA-CCACATACTACCCTCATTCCATAATAGCTATA-----ACAGATATTCTCCTAGTA
TATTACATATACTATGCTTAATCCTCATTAATCGATATTCCCCTATATTATTACATACTA
TGCTTAATCCACATTAGTCTACTGTCAGCT------------------------------
------------------ATTTCATTTCATTAAATTATTTAACCCTCATTAATCTATAAT
CAGTAATTTCATAGCATAATATTTTTCACTTAACCCTACTTTACATG--GTATTATT---
--------TAATGCCGTTGGTAAGAAACCCCCATTAACCTCTCGAATGAAAAAAATTGTA
CGGTTTGTGGTACATTACTGTTTTATCCCCTAAT-ATTGATCAAATCTGACATT-TGATT
ATGCTCGAACTT------------------------------------------------
-----CATATAATCCTTGATCGCGTCAAGAATGCCAGTCCTCTAGTTCCCTTTAATGGCA
TATTTATC-CTTGATCGTCTCAAGATTTATCTTCCGCCC--TGTTTTTTTATTTCGGTAT
GAAGCAAATCGCTATTCCCCGGAAGGGCTC-ATCTGGTTCATTAAGGTAAACTTGAGCTA
TCCTCGACACTTT--T-CTTATCA-TATCTCATTACTTATCATTCAG-GAGATTAGATTG
TCAAGCTCACCATT-ACTGAAAGGGAT-AGAAAATATTAGGTCATGTAGGTCAAGTTTGG
-GTTTTTTGATTAGTGAAGCAAAGGTTTAAAAAAAACACTGTCATTAACCCCCTC-GGAT
TGAAATCTCCTATAATAGTGTGTGTACAATGCATTTCATTATTCTGATACATTCTTCACT
TTATCTGGCATA---TTTTCTATTATTAGACTCACCCCGGGTTTGGAAAA-AAAATCGA-
---------ACCTTTAAAAAAAAAAAGT-TTTTTTGGT--AAAAACCCCCCTCCCCCTTA
ATATACACGGTTATCTCGAAAAACCCCTAAAACGAGGGCC-GACGTATA-TTCTTCCATA
GAGTTGTTGTGATAATTTCTC--TATATATAGTGTAACAATGTGAT----
>Carcharhinus_limbatus
GTGTAGCTTAATTT-AAAGCATGGCACTGAAGATGCTAAGATGGAAATTAATT-TTTTTC
CGCAAGCATGTAAGGTTTGGTCCTGGCCTTAGTGTTAATTGTAACTAGAATTATACATGC
AAGTTTCAGCTCTCCCGTGAGAATGCCCTAATTATTCTATTAAATAACTAGGAGCAGGTA
TCAGGCACACACACACGTAGCCCAAGACATCTTGCTAAGCCACACCCCCAAGGGATTTCA
GCAGTAATAAACATTGATTCCATAAGCACAAGCTTGACTCAGTTAAAGTTAAC-AGAGTT
GGTTAATCTCGTGCCAGCCACCGCGGTTATACGAGTAACTCATATTAACACA-CCCCGGC
GTAAAGAGTGATTAAAGAATGACC-TCTAACTACTAAAGTTTAGACCTCATAAAACTGTT
ATACGTATCCATGAGTGGAATAAACAACAACGAAAGTGACTTTATATA--CTAAGGAACC
TTGATGTCACGACAGTTGGGACCCAAA-CTAGGATTAGATACCCTACTATGCCCAACCAC
AAACTTAAACAA-CATCCCACTATATTGTTCGCCAGAGTACTACAAGCGCTAGCTTAAAA
CCCAAAGGACTTGGCGGTATCCCATACCCACCTAGAGGAGCCTGTTCTATAACTGATAAT
CCCCGTTCAACCTCACCACTTCTTGCCATTACCGTCTATATACCGCCGTCGTCAGCCCAC
CCTGTGAAGGACT-AAAAGTAAGCAAAAAGAA-TAAAACTCCAAAACGTCAGGTCGAGGT
GTAGCGAATGAAGTGGGAAGAAATGGGCTACATTTTTTTCCAAAAAC--ATACGAATGGT
AAACTGAAAACATACCTAAAGGTGGATTTAGCAGTAAGAGGAGATCAGAATACTCCCCTG
AAATCGGCTCTGGGATAAGCACACACCG-CCCGTCACTCTCCTCAAAAA-CAACCTATCC
TTTTCCATAAAC-ACATCTCTTTAATAAGAGGAGGCAAGTCGTAACATGGTAAGTGTACT
GGAAAGTGCACTTGGAATCAAAATGTGGCTAAATT-AGTAAAGCACCTCCCTTACACCGA
GGAGATATTCGTGCAATTCGAATCATTTTGA-ACCTCAAAGCTAGCCTAT-ATACT---A
ATTTAACTAGACCTTATAAATCTAATCTACA--TTACAA-TTTTTAATCAAAACATTCTT
AACCTTTCAGTATGGGTGACAGAACAATAACC-CCAGCGCAATAGCTCA-TGTACCGCAA
GGGAAAGCTGAAAAAGAAATGAAACAAA---TCATTAAAGTACTAAAAAGCAG-AGATTA
TACCTCGTACCTTTTGCATCATGATTTAGCTAGAAAAACT-AGGCAAAAAGA-CCTTAAG
TCTATCTTCCCGAAACTAAACGAGCTACTCCGAAGCAGCACTA----TAGAGCTAACCCG
TCTCTGTGGCAAAAGAGTGGGAAGACTTCCGAGTAGCGGTGAAAAGCCTACCGAGTTTAG
TGATAGCTGGTTACCCAAGAAAAGAACTTTAGTTCTGCATTAA-TTTTTTACCATCTAAA
CAAGATT-TACTTGTTAAAGG--AACCTATAAGAATTAATAGTTATTTAGAAGAGGTACA
ACCCTTCTAAACCAAGATACAACTTTCTAAGGTGGGAAATGATCATAATTACTAAGGTCA
--CCA--TCTCAGTGGGCCTAAAAGCAGCCATCTGTTAAGTAAGCGTCGCAGCTCTAATC
TAATAAT--AACCTTTAATCCAGATATTCATTCACAACCCCCTCT-ATTCTATTGGGTTA
TTT--TATATTTATATAAAAGAACTTATGCTAAAATGAGTAATAAAGAGAATAAATCTCT
-CCCGACACAAGTGTATGTCAGAAAGAATTAAATCGCTGATAATT-AAACGACCCCAAAC
TGAGGTCATTATA-TCACTTAACCATTAACTAGAAAACCCTA------------------
------------------------------------------------------------
--------------------------------------TTCT-CACAATCGTTAACCCTA
CACAGGAGTGTCATCAGGAAAGATTAAAAGAAAATAAAGGAACTCGGCAAACACAAACTC
CGCCTGTTTACCAAAAACATCGCCTCTTG---ATAAACCATAAGAGGTCCCGCCTGCCCT
GTGAC-AAT-GTTTAACGGCCGCGGTATTTTGACCGTGCAAAGGTAGCGTAATCACTTGT
CTTTTAAATGAAGACTCGTATGAAAGGCATCACGAGAGTTTAACTGTCTCTATTTTCTAA
TCAATGAAATTGATCTATTCGTGCAGAAGCGAATATAATAACATCAGACGAGAAGACCCT
ATGGAGCTTCAAACACTTAAATTAATTATGTAAC--TATCCACTTCCCAGGATATAAACA
AAATATACAATACTCCTAATTTAAC-TGTTTTTGGTTGGGGTGACCAAGGGGAAAAACAA
ATCCCCCTCATCGATTGAGTAGTA---AGTACTTAAAAATTAGAATAACAGTTCTAATTA
ATAAAACATTTATCGAA-AAATGACCCAGGACTT-------CCTGATCAATGAACCAAGT
TACCCTAGGGATAACAGCGCAATCCTTTCTCAGAGTCCCTATCGAAGAAAGGGTTTACGA
CCTCGATGTTGGATCAGGACATCCTAATGGTGCAACCGCTATTAAGGGTTCGTTTGTTCA
ACGATTAACAGTCCTACGTGATCTGAGTTCAGACCGGAGAAATCCAGGTCAGTTTCTATC
TATGAATATACTTTTCCTAGTACGAAAGGACCGGAAAAGTAGGGCCAATG-CCACTAGCA
CGCCCTATTTTCATCTATTGAATAAAACTAAAATAGATAAGAAAAGATCACC--TAGTGC
CCAAAAAAAGG---GTTGTTGAGGTGGCAGAGCCTGGTAAATGCAAAAGACCTAAGTCCT
TTAATCCAGAGGTTCAAATCCTCTCCTCAACTATGCTCCAGCCCATTTTACTCTATTTAA
TTAATCCCCTTGCCTATATTATCCCAATCCTTTTAGCCACAGCCTTCCTCACATTAATTG
AACGAAAAATTCTTGGCTACATACAATTCCGCAAAGGTCCAAACATCGTTGGACCCTATG
GTTTACTCCAACCTATTGCAGATGGCCTAAAACTATTCATTAAAGAACCCGTTCGTCCAT
CAATATCCTCCCCACTCCTATTTCTAATCACCCCTACAATAGCTCTAACACTAGCCTTAC
TCATATGAATACCCCTCCCTCTTCCTCACTCAATTATTAATCTCAACCTGGGTTTATTAT
TCATTCTAGCAATCTCAAGCCTTACCGTTTACACTATCCTAGGATCTGGATGAGCATCTA
ACTCAAAATATGCTCTAATAGGAGCATTACGTGCCGTAGCACAAACCATCTCATACGAAG
TAAGCTTAGGCCTCATTCTTCTGTCAATAATCGTATTCGCTGGAGGATTTACCCTTCATA
CATTTAACTTAGCTCAAGAAACTATCTGACTCTTAATCCCAGGTTGACCATTAGCCCTAA
TATGATACATTTCAACTCTAGCAGAAACCAATCGAGCTCCATTCGACCTAACAGAAGGAG
AATCAGAACTAGTATCAGGATTTAACATTGAATATGCAGGAGGTCCATTTGCCCTATTCT
TCCTGGCCGAATACACTAACATCCTATTAATAAATACCCTATCAGTCATCTTATTCATAG
GAACTTCCTATAATCCTCTCTTCCCACAAATTTCAACACTTAGCCTCATAATAAAAGCTA
CATTACTAACACTTATCTTCCTATGAATTCGAGCATCCTACCCCCGTTTTCGCTATGATC
AACTTATACATTTAGTCTGAAAAAACTTCCTGCCCCTCACCTTAGCAATTATCCTATGAC
ATATAGCCCTACCTCTCGCCACATCAAGCCTACCCCCAATCACTTAA------GGAAGCG
TGCCTGAATTAAAGGACCACTTTGATAGAGTGGATAATGAAAGTTAAAACCTCTCCACTT
CCTTCTAGAAAAATAGGATTCGAACCTATATCTAAGAGATCAAAACCCTCCGTGTTTCCT
GTTACACTATTCCCT-----AGTAAAGTCAGCTAATAAAGCTTTTGGGCCCATACCCCAA
CCATGTTGGTTAAAATCCTTCCTTTACTAATGAACCCTACTGTACTAACCATCTTAATTT
CAAGTTTAGGTCTAGGAACTACCCTCACATTCATTGGATCACATTGACTCCTAGTATGAA
TAGGCCTTGAAATCAATACTCTAGCCATTATCCCCCTAATAATCCGCCAACATCATCCAC
GAGCAGTAGAAGCTACTACAAAATACTTCATTACCCAAGCAACTGCCTCCGCTTTATTAT
TATTTGCTAGCATCACAAATGCTTGAACTTCAGGTGAATGAAGTTTAACTGAAATAATTA
ATCCAACCTCTGCCACACTAGCATTAACCGCACTTGCCCTAAAAATCGGTCTCGCACCAC
TACACTTTTGACTACCTGAAGTCCTTCAAGGCCTAGACCTCACCACAGGACTTATCCTAT
CAACCTGACAAAAACTAGCTCCATTCGCTATTTTACTTCAACTATACCCCCTACTCAACC
CTAACCTATTATTATCTCTTGGAATTCTCTCAACAATCATTGGAGGATGAGGAGGACTTA
ACCAAACACAATTACGAAAAATCCTAGCCTACTCATCAATCGCAAACCTTGGATGAATAA
TTACAATTTTACACTATGCCCCCAATCTCACCTTACTTAACCTTATTCTATATATTACCA
TAACACTCACAACCTTCCTCCTATTTAAAATTTTTAACTCAACTAAAATCAATTCAATCG
CCTCATCATCAACCAAATCCCCCCTCCTATCCATCATCACTTTACTAACCCTCCTCTCCC
TAGGAGGGCTACCCCCACTTTCCGGATTTATACCTAAATGACTAATCCTCCAAGAATTAA
CAAAACAAAGTCTATTTATCCCAGCTACTATCATAGCTCTAATAGCCCTTCTTAGTTTAT
TCTTCTACTTACGTTTATGTTACACTACAACACTAACTATAAACCCTAACCCAACCAATA
TATCATCATCTTGACGAATAAAACCCAACCATCCAACCCTCATCCTATTAACCTCAGCAA
CCTTATCTATTTTCCTCCTCCCTTTAACACCTATAATCTTCACGCTCATCTCAT-AGAAA
TTTAGGTTAACAACAGACCAAAAGCCTTCAAAGCTTTAAGTAGAAGTGAAAATCCTCTAA
TTTCTGCTAAGACTTGCAAGACTTTATCTCACATCTTCTGAATGCAACTCAGATGCTTTA
ATTAAGCTAAAACC---TTCTAGATAGGCAGGCCTCGATCCTACAAAACCTTAGTTAACA
GCTAAGTGTTTAATCCAGCGAACTTCTATCTAAG-CTT--TCTCCCGCCGCTATAAACAA
AGGCGG-----GAGAAAGCCCCGGGAGGGAA-TAAACCTCCGTCTTTGGATTTGCAATCC
AACGTA-AACAGCTACTTCAAGGCTTTGATAAGAAGAGGACTCTGACCTCTGTAAACGGA
GCTACAATCCGCCGCTT-A-TTCTCAGCCATCTTACCTGTGGCAATTAATCGTTGACTAT
TTTCTACTAACCACAAAGATATTGGCACCCTTTACCTAATTTTTGGTGCATGAGCAGGTA
TAGTCGGAACAGCCCTAAGTCTCCTAATTCGAGCTGAACTTGGGCAACCTGGATCACTTT
TAGGGGATGATCAGATTTATAATGTAATCGTAACCGCCCACGCTTTTGTAATAATCTTTT
TTATAGTTATACCAATTATAATTGGTGGTTTTGGAAATTGACTAGTTCCTCTAATAATTG
GTGCACCAGACATAGCCTTTCCACGAATAAATAACATAAGTTTCTGACTTCTTCCGCCAT
CATTTCTTCTCCTTCTCGCCTCTGCTGGAGTAGAAGCTGGGGCAGGTACTGGTTGAACAG
TGTATCCTCCATTAGCTAGCAACTTAGCACATGCTGGACCATCTGTTGATTTAGCCATTT
TCTCTCTTCACTTAGCTGGTGTTTCATCAATCTTAGCTTCAATTAATTTTATTACAACTA
TTATTAATATAAAACCACCAGCCATTTCCCAATATCAAACACCATTATTTGTTTGATCTA
TTCTTGTAACCACTATTCTTCTTCTCCTTTCACTTCCAGTCCTTGCAGCAGGGATTACAA
TATTACTTACAGATCGTAACCTCAATACCACATTCTTTGATCCTGCAGGTGGAGGAGATC
CAATCCTTTATCAACATTTATTTTGATTTTTCGGTCATCCTGAAGTTTATATTTTAATTT
TACCTGGTTTTGGAATAATCTCACATGTAGTAGCCTATTATTCAGGTAAAAAAGAACCAT
TCGGATATATGGGTATAGTTTGAGCAATAATAGCAATTGGTCTACTTGGTTTTATTGTAT
GAGCTCATCATATATTCACAGTAGGAATAGATGTAGACACCCGAGCTTATTTCACCTCTG
CAACAATAATCATTGCTATTCCTACAGGTGTTAAAGTCTTTAGCTGACTAGCAACCCTTC
ATGGAGGATCTATTAAATGAGATACTCCTCTACTTTGAGCTTTAGGGTTTATTTTCCTTT
TTACAGTAGGTGGTTTAACAGGAATTGTCTTAGCTAACTCCTCATTAGACATTGTTCTTC
ATGATACTTATTATGTAGTAGCCCATTTCCACTATGTTCTTTCAATAGGAGCAGTATTCG
CTATTATGGCAGGCCTTATTCACTGATTCCCTTTAATCTCTGGTTTTACTCTCCATCAAA
CCTGAACAAAAATCCAATTTACAGTTATATTTATCGGAGTAAATTTAACCTTCTTCCCTC
AACACTTTTTAGGTCTCGCAGGTATACCACGACGATATTCAGATTACCCAGACGCATATA
CTCTATGAAATGCAATTTCATCAATTGGCTCCCTAATTTCTCTTGTTGCCGTAATTATAT
TACTATTTATTATTTGAGAAGCATTTGCCTCAAAACGAGAAGTATTGTCCGTTGAACTTC
CACATACAAATGTAGAATGATTACATGGTTGTCCTCCTCCCTATCACACCTACGAAGAAC
CAGCATTTGTTCAAGTCCAACGACCCTCTTTTT-AACAAGAAAGGAAGGAATTGAACCCC
CATATGCTGGTTTCAAGCCAGCCACATCACCACTCTGTCACTTTCTTT-AT-AAGATACT
AGT-AAAATATATTACACTGCCTTGTCGGGACAAAATTGTGAGTTAAACTCTCACGTATC
TTATTTCACAATGGCACACCCCTCACAATTAGGATTCCAAGATGCAGCCTCCCCAGTTAT
GGAAGAACTTATTCATTTTCACGACCACACATTAATAATTGTATTCTTAATTAGTACTCT
AGTTCTCTATATTATCACAGCAATAGTTACAACTAAACTTACAAATAAATATATTCTTGA
CTCCCAAGAAATCGAAATCGTTTGAACCATCTTACCCGCTATTATCCTTATCATAATCGC
TCTCCCATCACTACGAATTTTATACCTTATAGACGAAATCAATGATCCACATCTAACTAT
TAAAGCCATAGGTCATCAATGATACTGAAGTTATGAATATACAGACTATGAAGACCTAGG
ATTTGATTCTTATATAATTCAAACTCAAGACTTAACCCCAGGCCAATTCCGTTTATTAGA
AACAGACCATCGTATAGTAGTACCCATAGAATCACCTATTCGAGTCCTAGTATCAGCAGA
AGACGTCCTACATTCATGAGCCGTTCCAGCTTTAGGCGTAAAAATAGATGCCGTCCCAGG
ACGACTTAATCAAACTGCCTTTATTGTCTCACGTCCTGGTGTCTATTATGGTCAATGTTC
AGAAATTTGTGGTGCTAATCACAGTTTTATACCTATCGTAGTAGAAGCAGTTCCTTTAGA
ACACTTCGAAGCCTGATCTTCATCAATATTAGAAGAAGCCTCATTAAGAAGCTAAACTGG
GCCTAGCATTAGCCTTTTAAGCTAAATATTGGTGACTCCCAACCACCCTTAATGATATGC
CTCAATTAAATCCTAACCCATGATTTTTAATCTTATTATTCTCATGAATTATCTTCCTTA
CTATTTTACCAAATAAAATTATAAATCACCTATTCAACAATGATCCGACTCTAAAAAGTA
CTGAAAAACCTAAACCCAATCCCTGAAACTGACCATGATTATAAGCTTCTTTGATCAATT
CTTAAGCCCATCACTCGTTGGAATTCCCCTCATTGCCCTAGCAATCTTAATTCCATGATT
AACCTTTCCAACCCCAACTAACCGATGATTAAATAACCGTCTAATTACCCTCCAAGCCTG
ATTTATTAACCGCTTTGTTTATCAACTCATACAACCAATTAACCTTGGAGGACATAAATG
AGCCATATTACTAACAGCTCTAATACTTTTCCTAATCACTATTAACCTCTTAG-------
------------------------------------------------------------
-----------------GTCTTCTCCCATATACATTCACTCCTACAACACAACTTTCTCT
AAATATAGCATTCGCCCTTCCACTATGACTTACAACTGTATTAATCGGTATATTAAACCA
ACCTACAATTGCATTAGGTCACCTTCTTCCAGAAGGAACACCAACTCCTTTAATTCCAAT
CCTTATTATTATCGAAACTATCAGCCTATTTATTCGACCATTAGCTTTAGGGGTCCGACT
AACTGCCAATTTAACAGCAGGCCATCTTCTAATACAACTAATTGCCACTGCAGCATTTGT
CCTCTTGACTATCATACCAACTGTAGCCTTATTGACTTCTACAATCCTATTCTTACTAAC
AATTCTAGAAGTAGCCGTAGCAATAATCCAAGCATATGTATTCGTCCTCCTACTAAGCTT
ATATTTACAAGAAAACGTATAATGGCTCACCAAGCACATGCATATCACATAGTTGACCCA
AGCCCATGACCCTTAACAGGAGCTACCGCTGCCCTTCTTATAACATCAGGTTTAGCCATC
TGATTCCATTTCCACTCACTTCTTCTCCTTTATTTAGGATTAACCCTCCTTTTCCTAACA
ATAGTCCAATGGTGACGTGATGTTATTCGAGAAGGAACATTCCAAGGCCACCACACCCCT
CCTGTACAAAAAGGCCTTCGTTACGGAATAATCTTATTCATTACATCAGAAGTTTTCTTC
TTTTTAGGATTTTTCTGAGCCTTTTACCATTCCAGCCTTGCACCAACCCCTGAATTAGGC
GGATGCTGACCACCAACAGGAATTAATCCTCTAGATCCATTTGAAGTCCCACTCTTAAAT
ACTGCAGTACTTCTGGCTTCAGGAGTAACCGTAACTTGAGCCCACCATAGCTTAATAGAA
GGTAACCGAAAAGAAGCAATCCAAGCTCTCACTTTAACTATCATTCTAGGAGTTTACTTC
ACATCTCTTCAAGCCATAGAATATTACGAAGCACCATTTACTATCGCCGACGGAGTTTAC
GGAACAACATTTTATGTTGCTACAGGATTCCACGGCCTCCATGTTATTATTGGTTCAACA
TTTTTAGCAGTTTGTCTTATACGACAAGTCCAATATCACTTTACATCAGAACATCATTTC
GGCTTCGAAGCCGCAGCATGATACTGACATTTCGTAGATGTAGTGTGATTATTCCTTTAT
GTATCCATCTATTGATGAGGCTCATAATTGCTTTTCTAGTATAAATTAGTACAAGTGATT
TCCAATTACTTAATCTTGGTTAAAACCCAAGGAAAAGTAATGAACCTCATCATGTCGTCT
GTCGCGACCACGGCCCTGGTTTCCCTAATCCTCGCTTTAATCGCATTTTGATTACCGTCA
TTAAACCCAGATAATGAAAAATTATCTCCTTATGAATGTGGTTTTGACCCACTAGGAAGT
GCCCGCCTCCCCTTCTCTCTACGTTTCTTCTTAGTAGCAATTCTATTCCTCCTATTTGAC
TTAGAAATTGCTCTCTTATTACCACTACCTTGAGGAAATCAATTATTAACACCACTCTCC
ACACTTCTTTGAGCAACAATCATTCTAATTTTACTTACCTTAGGTCTTATCTACGAATGA
TTCCAAGGAGGACTTGAATGAGCAGAAT-AGATGTTTAGTCCAAACC-AAGACCACTAAT
TTCGGCTTAGTCAATTATGGTGAAAATCCATAAACATCTTATGTCCCCTATATATTTCAG
TTTTACCTCAGCATTCATCCTAGGCTTAATAGGCCTTGCATTTAACCGCTCACATCTTTT
ATCCGCCCTTCTATGCCTTGAAGGTATAATACTTACCTTATTCATCGCTACTGCTATTTG
ATCTATGACATTAAACTCTACCTCCAGCTCTATTATCCCTATAATCCTCTTAACATTTTC
TGCTTGCGAAGCCAGTGCAGGATTAGCCATCTTAGTTGCTACTTCCCGTTCACACGGCTC
CGACAAACTACAAAACCTCAACCTCCTCCAATGTTAAAAATCCTAATTCCAACAATCATA
CTATTTCCTACTACCTGATTTTCTCACAAAAAATGACTATGAACTACTACCTCTATCCAT
AGCCTTCTTATTGCTACAACAAGCCTATTCTGATTCAAATGAAATTCAGATATTGGCTGA
GACTTTTCCAATCAATATTTAGCCATTGATCCTCTATCTACTCCACTGCTCATCCTCACA
TGCTGACTCCTACCATTAATAATCTTAGCTAGTCAAAATCACATTTCCCAAGAGCCCCTA
ACCCGACAACGAACTTATATTTCCCTCCTAATCTCCCTACAATTTTTCCTCACTATAGCT
TTCTCTGCAACAGAAATAATTTTATTTTATATTATATTTGAAGCCACACTTATCCCAACA
CTTATTATCATCACACGATGAGGCAATCAAACAGAACGCTTAAACGCAGGAACTTATTTC
TTATTCTATACCCTAATTGGATCCCTCCCTCTACTCATTGCCCTCCTATCTATACAAAAT
AACCTTGGTACCCTCTCAATATTCATTATTCAACACTCTCAATATACCAACCTCCACTCA
TGAGCAGACAAATTCTGATGAACTGCCTGCATTATTGCCTTTCTTGTTAAAATACCACTC
TATGGAGTTCACCTTTGACTACCAAAAGCTCACGTCGAAGCCCCAATTGCTGGTTCAATA
ATCCTAGCTGCTGTCCTACTAAAACTAGGAGGTTATGGGATAATACGAATTATTATTATA
CTTAACCCTCTTACCAAAGAAATAGCCTACCCATTTTTAATCCTAGCCATCTGAGGTATC
GTAATAACTAGCTCTATTTGTTTACGACAAACAGACTTAAAATCTCTTATTGCTTATTCC
TCAGTAAGTCATATAGGCCTTGTCGCAGCAGCTATTCTCATCCAAACCCCATGAAGTTTC
GCAGGAGCAACAACATTAATAATTGCCCATGGTCTAATTTCATCAGCCCTATTCTGTTTA
GCTAACACTAATTATGAACGTATTCACAGTCGAACTCTTCTTCTAGCTCGAGGAATCCAA
ATCATTCTCCCACTTATAGCAACCTGATGATTTCTCGCCAACCTTGCCAATCTCGCCCTA
CCTCCATCTCCAAACCTCATAGGAGAACTCTTCATCATCACATCCTTATTTAACTGATCT
AATTGAACCTTAATCCTCACAGGCTCTGGAGTATTAATTACAGCATCTTACTCTCTCTAC
ATATTCCTTATAACTCAGCGAGGAATAACACCCAACCATCTCCTCTCACTTAACCCCTCC
CATACACGAGAACATCTTCTCCTCAGTCTCCACATCATACCTGTACTATTACTAATCCTT
AAACCAGAACTTATCTGAGGCTGAACATTCTGTATTTATAGTTTAACTAAAACATTAGAT
TGTGGTTCTAAAGACAAAAGTTAAAATCTTTTTATTTACCGAGAGAGGTCCGG-GACACG
AAGATCTGCTAATTCTT-CCTATCATGGTTCGAGCCCATGACTCACTCGGCCCTTGAAAG
ATAATAGTAATCTATTGGTCTTAGGAACCAAAAACTCTTGGTGCAACTCCAAGCAAGAGC
TATGAATATCATCTTTAACTCATCCTTCCTCCTAATCTTTATTATCCTTGCCTTCCCATT
AATTTCCTCTCTCTCACCCAAAGAACTTAAACCAAATTGATCTTCCTTATATGTAAAAAC
TGCCGTAAAAATCTCTTTTTTCATTAGTTTAATTCCTTTATTTATTTTTCTCGACCAAGG
TTTAGAATCAATCACTACCAACTGAAATTGAATAAACATAGGTCCATTTGACATTAACAT
AAGCTTTAAATTTGATTTATATTCAATCATCTTTACACCCGTGGCTCTATATGTCACCTG
ATCTATCCTCGAATTTGCTCTCTGATACATACACTCCGACCCCAACATAAATCGCTTCTT
TAAATATCTCCTACTATTTCTAATCTCAATAATTATCCTAGTCACTGCCAACAACATATT
TCAATTATTCATTGGCTGAGAAGGAGTTGGAATTATATCCTTCCTACTCATTGGTTGATG
ATATAGCCGAGCAGACGCTAACACAGCAGCACTACAAGCCGTTATCTATAATCGAATTGG
CGACATTGGACTAATCTTAAGTATAGCCTGACTAGCTACTAACCTCAACTCATGAGAAAT
CCATCAACTCTTTATCCTATCAAAAAACAAAGATCTAACCCTACCACTCCTTGGTCTTGT
ATTAGCTGCAGCCGGAAAATCAGCACAATTTGGCCTACATCCATGATTGCCCTCAGCCAT
AGAAGGCCCTACACCAGTATCAGCATTACTCCATTCAAGCACAATAGTTGTAGCAGGTAT
TTTTCTCTTAATTCGCCTCCATCCTCTTATTCAAGACAATAAACTAATCCTAACAACCTG
CCTATGCTTAGGAGCACTCACCACCCTCTTTACAGCTGCATGTGCCCTAACCCAAAATGA
TATTAAAAAAATCATTGCCTTCTCAACATCAAGCCAACTAGGACTGATAATAGTCACTAT
CGGTCTTAATCAACCCCAACTAGCCTTTCTTCATATCTGTACCCATGCTTTCTTTAAAGC
AATACTTTTCCTCTGTTCCGGATCAATTATTCATAGCCTTAACGACGAACAAGATATTCG
AAAAATAGGAGGTCTTCACAAACTCTTACCATTTACTTCAACTTCCCTAACAATTGGCAG
TCTAGCCCTCACAGGTATACCATTTCTATCAGGCTTCTTTTCAAAAGACGCCATCATTGA
ATCTATAAACACTTCCCACTTAAACGCCTGAGCCCTAATCCTTACCCTCGTAGCAACATC
CTTCACAGCCATCTACAGCCTCCGCCTCATCTTCTTTGCATTAATAAACTACCCCCGATT
CAACACACTCTCCCCAATTAATGAAAACAATCCATCAGTAATTAACCCTATCAAACGCCT
TGCTTACGGAAGCATTATCGCCGGCCTAATCATCACCCTTAACCTTACCCCAACAAAAAC
CCAAATTATAACCATATCTCCCTTACTCAAATTATCCGCCCTATTAGTTACAATTACAGG
TCTCCTCTTAGCCCTCGAACTTACTAACCTCACTAATTCCCACTTCAAAATTAACCCTAT
ACTCTACCCCCACCACTTCTCTAATATATTAGGTTACTTCCCCTCTATCATTCACCGACT
TCTCCCAAAAACCAGCCTAAACTGAGCCCAACATATTTCAACACATCTAATTGACCTAAC
TTGAAGTGAAAAAATTGGACCCAAAAGCAACCTCATCCAACAAACACCTCTTATTAAATT
ATCTACTAAACCACAACAAGGTTTTATTAAAACTTACCTAACACTTCTATTTCTAACATT
AACCCTAATTACCCTAATCATCTCCACCTAACTACTCGTAAAGCACCTCAAGACAAACCT
CGAGTTAACTCTAACACCACAAACAAAGTTAACAACAATACTCAACCCCCTAAAACTAAC
ATTCAACCCCCATCAGAATACAACAAAGCAACCCCTCAAAAATCTCCCCGTACTATATCC
AAACTACTTATTTCCTCTACCCCAGTTCAATACAAACCCCATCCCTCGACTATAAAATAC
TTACCAACCACAAATAATCCTACTAAATAAAATCCAACATACAACAACACCGATCAATCT
CCTCATGCCTCTGGATAAGGCTCTGCAGCAAGAGCTGCAGTATAAGCAAAAACTACCAAC
ATCCCCCCCAAATAAATTAAAAATAAAACTAATGACATAAAAGATCCACCATGCCCTACT
AACAAACCACATCCAACCCCTGCAGCAATAACTAAACCTAAAGCAGCATAATAAGGAGAA
GGATTAGATGCTACACCTATTAAACCCAAAATTAAACCAATTATTATTACAAACATAAAA
TATATCATTATTCCTACCTGGACTTTAACCAAGACCAATAACTTGAAAAACTATCGTTGT
TCATTCAACTATAAGAA-CTAATGGCCATTAACATCCGAAAAACCCACCCACTCTTAAAA
ATCATAAACCATGCCCTAGTTGACTTACCAGCTCCATCTAATATTTCATTATGATGAAAC
TTTGGCTCGCTTCTAGGACTATGTTTAATCATCCAAATTCTCACAGGACTCTTCCTAGCC
ATACACTACACTGCAGACATCTCTATGGCCTTCTCCTCAGTAGTCCATATTTGCCGCGAC
GTTAACTATGGCTGACTTATCCGTAACATCCATGCTAACGGAGCCTCACTATTCTTTATC
TGCGTTTATCTTCATATTGCCCGAGGATTATACTACGGTTCCTATCTTTACAAAGAAACA
TGAAATATCGGTGTAATTCTTCTTTTCCTATTAATAGCAACAGCCTTTGTCGGCTATGTT
CTACCATGAGGACAAATATCCTTCTGAGGAGCTACAGTCATTACCAACCTCCTATCCGCA
TTTCCTTATATCGGAGACATATTAGTACAATGAATCTGAGGGGGTTTCTCAGTAGACAAT
GCCACCCTCACACGCTTCTTTGCCTTTCACTTCCTACTCCCATTCCTAATCTTAGCCCTA
ACAATAATTCACCTCCTATTCCTTCATGAAACAGGCTCTAACAACCCTCTAGGTATCAAC
TCTGACGCAGACAAAATCTCATTTCACCCTTACTTCTCTTACAAAGACCTACTTGGTTTC
TTCGTCATAATCTTCTTCTTAGCCGCATTAGCCCTATTTATACCTAACCTTTTAGGAGAT
GCTGAAAACTTTATCCCAGCAAACCCACTTGTTACCCCACCTCATATTAAACCCGAATGA
TACTTCTTATTCGCCTATGCAATCCTGCGCTCAATTCCTAATAAACTAGGAGGAGTCCTA
GCTCTCCTATTCTCCATCTTTATCCTTATATTAGTTCCTCTCCTCCACACCTCCAAACAA
CGAAGTACCATCTTCCGACCCCTAACACAAATCTTCTTCTGACTTCTTGTAGCTAATTCA
ATCATTTTAACTTGAATTGGAGGTCAACCCGTAGAACAACCATTCATTATAGTAGGACAA
ATCGCCTCAATCTCCTACTTTTCCTTATTTCTTATTATTATACCATTCACTAGCTGATGA
GAAAACAAAATCCTCAGCCTAAATTAGTTTTGGTAGCTTAACT-AA--AAAGCGTCGACC
TTGTAAGTCGAAGACCGAGGGTGCAAACCCCTCCCAAAAC--------------------
---------------ATATCAGGGAAAGGAGGGTCAAACTCCTGCCCTTGGCTCCCAAAG
CCAAGATTCTGCCTAAACTGCCCCCTG-ATTGCTATTATAGCGT----------------
----------------------------------------ACAAATGCTAAATTAAAAAA
ATTCAGTTTTT-----GTACGACAGAGTGACATATTAATGATATGGCCCACATACCTTAA
TATA-CCACATAATACCCTCATTCCATAATAGCTATA-----ACAGATATAGTTCTACCA
TATAGCATATACTATGCTTAATACTCATTACTCGATATTCCCCTATATCATTACATACTA
TGTTTAATCCACATTAATCTACTGTCAGCT------------------------------
------------------ATTTCATTACATTATATTATTTAACCCTCATTAACCTATAAT
CAATAATTTCATAGCATAATATTTTTCACTTAACCCTACTTTACATG--GTATTATT---
--------TAATGCCGTTGGTAAGAAACCCCCATTAACCTATCGAATGAAAAAAATTGTA
CGGTTTGTGGTACATTACTGTTTTATCCCCTAAT-ATTGATCAAACCTGACATT-TGATT
ATGGTTGAGCTT------------------------------------------------
-----CATATAATCCTTGATCGCGTCAAGAATGCCAGTCCTCTAGTTCCCTTTAATGGCA
TATTTATC-CTTGATCGTCTCAAGATTTATCTTCCGCCC--TGGTTTTTTAGTTCGGTAT
GAAGCAAATCGCTATTCCCCGGAAGGGCTC-ATCTGGTTCATTAAGATAAACTTGAGCTA
TCCTCGACACTTT--T-CTTATCA-TATCTCATTACTTATCATTCAG-GAGATTAGATTG
TCAAACTCAGCATT-ACCGAAAGGCATCAGAATTAATCAGGTTATGAAGGGCCAGTTTGG
-TTTTTTTGATTAATGCGGCAAACGAGTAGAAAAAACATTGTGATTAACCCTCTC-GGAA
AGAAACCTCCTATAATAGTGCGTGTACAATGCATTTCATTATTCTAATACATTCTTCATT
TTATCTGGCATAATTATTTCTATTATTAGGTTCACCCCGGGTTTGGAAAAAAAATCGAA-
---------TCTTTTAAAAAAAAAAAGT-TTTTTCGGT--AAAAACCCCCCTCCCCCTTA
ATATACACGGTTGTCTCGAAAAACCCCTAAAACGAGGGCC-GACGTATATTTTTCCTATA
GAATTGTTGTGATAATTTCTC--TATATATAGTGTAACAATGTGAT----
>Carcharhinus_albimarginatus
GTGTAGCTTAATTT-AAAGCATGGCACTGAAGATGCTAAGATGAAAATTAA-T-TTTTTC
CGCAAGCATGTAAGGTTTGGTCCTGGCCTTAGTGTTAATTGTAACTAGAATTATACATGC
AAGTTTCAGCCCTCCCGTGAGAATGCCCTAATTATCCTATTAAATAATTAGGAGCAGGTA
TCAGGCACACATGCACGTAGCCCAAGACATCTTGCTAAGCCACTCCCCCAAGGGATTTCA
GCAGTAATAAACATTGATTTCATAAGCGCAAGCTTGACTCAGTTAAAGTTAAC-AGAGTT
GGTTAATCTCGTGCCAGCCACCGCGGTTATACGAGTAACTCACATTAACACA-CCCCGGC
GTAAAGAGTGATTAAAGAATGACC-TTCAACTACTAAAGTTTAGACCTCATAAAACTGTT
ATACGTATTCATGAATGAAATAAACAACAACGAAAGTGACTTTACAAA--TTAAGGAACC
TTGATGTCACGACAGTTGGGACCCAAA-CTAGGATTAGATACCCTACTATGCCCAACCAC
AAACTTAGACAA-CACCTCACTATATTGTCCGCCAGAGTACTACAAGCGCTAGCTTAAAA
CCCAAAGGACTTGGCGGTATCCCATACCCACCTAGAGGAGCCTGTTCTACAACCGATAAT
CCCCGTTTAACCTCACCACTTCTTGCCATTACCGTCTATATACCGCCGTCGTCAGCCCAC
CCTGTGAAGGATT-AAAAGTAAGCAAAAAGAA-TAAAACTCCAAAACGTCAGGTCGAGGT
GTAGCAAATGAAGTGGGAAGAAATGGGCTACATTTTTTTCCAAAAAT--ATACGAATGGT
AAACTGAAAACATACCTAAAGGTGGATTTAGCAGTAAGAGGAGATCAGAATGCTCCCCTG
AAATCGGCTCTGGGATAAGCACACACCG-CCCGTCACTCTCCTCAAAAA-TAACTCACCC
TTTTCCATAAAT-ATATTTCTTCAACAAGAGGAGGCAAGTCGTAACATGGTAAGTGTACT
GGAAAGTGCACTTGGAATCAAAATGTAGCTAAATT-AGTAAAGCACCTCCCTTACACCGA
GGAGATATCCGCGCAATTCGGATCATTTTGA-ACCTCAAAGCTAGCCTAT-ATATT---A
ATTCAACTAGATCTTATAAATCCAATCCATG--TTACAATTTTTCAACCAAAACATTCTT
AACCTTTCAGTATGGGCGACAGAACATTAACC-CCAGCGCAATAACTTA-TGTACCGCAA
GGGAAAGCTGAAAAAGAAATGAAACAAA---TCATTAAAGTACTAAAAAGCAG-AGATCA
TACCTCGTACCTTTTGCATCATGATTCAGCTAGAAAAACT-AGGCAAAAAGA-CCTTAAG
TCTATCTCCCCGAAACTAAACGAGCTACTCCGAAGCAGCATTA----TAGAGCTAACCCG
TCTCTGTAGCAAAAGAGTGGGAAGACTTCCGAGTAGCGGTGAAAAGCCTATCGAGTTTAG
TGATAGCTGGTTACCCAAGAAAAGAACTTTAGTTCTGCATTAA-TTTTTCACTATCTAGA
CAAGACT-TGCTCGTCAAAGA--AATTTATAAGAATTAATAGTTATTTAGAAGAGGTACA
ACCCTTCTAAACCAAGACACAACTTCTTAAGGTGGGAAATGATCATAATTATTAAGGTTA
--CCA--TCCCAGTGGGCCTAAAAGCAGCCACCTGTTAAGTAAGCGTCGCAGCTCTAATC
CAACAACTAAACCTTTAATTCAGATATTCATTCACAACCCCCTTT-ATCCTATTGGGTTA
TTT--TATATTTATATAAAAGAACTTATGCTAAAATGAGTAATAAAGAGAATAAATCTCT
-CCCGACACAAGTGTACGTCAGAAAGAATTAAATCACTGATAATT-AAACGACTCCAAAC
TGAGGTCATTATA-TCATTTAATCATCAACTAGAAAACCCTA------------------
------------------------------------------------------------
--------------------------------------TTCC-CCTACTCGTTATCCCTA
CACAGGAGTGTCATCAGGAAAGATTAAAAGAAAATAAAGGAACTCGGCAAACATAAACTC
CGCCTGTTTACCAAAAACATCGCCTCTTG---ACAAACCATAAGAGGTCCCGCCTGCCCT
GTGAC-AAC-GTTCAACGGCCGCGGTATTTTGACCGTGCAAAGGTAGCGTAATCACTTGT
CTTTTAAATGAAGACCCGTATGAAAGGCATCACGAGAGTTTAACTGTCTCTATTTTCTAA
TCAATGAAATTGATCTATTCGTGCAGAAGCGAATATAATAACATTAGACGAGAAGACCCT
ATGGAGCTTCAAACACTTAAATTAATTATGTAAC--CACCTGCCTCCCAGGAAATAAACA
AAACATACAATACTTCTAATTTAAC-TGTTTTTGGTTGGGGTGACCAAGGGGAAAAACAA
ATCCCCCTCATCGATTGAGTATTA---AATACTTAAAAATTAGAATAACAATTCTAATCA
ATAAAACATTTATCGAA-AAATGACCCAGGATTT-------CCTGATCAATGAACCAAGT
TACCCTAGGGATAACAGCGCAATCCTTTCTCAGAGTCCCTATCGAAGAAAGGGTTTACGA
CCTCGATGTTGGATCAGGACATCCTAATGGTGCAACCGCTATTAAGGGTTCGTTTGTTCA
ACGATTAACAGTCCTACGTGATCTGAGTTCAGACCGGAGAAATCCAGGTCAGTTTCTATC
TATGAATACACTTTTCCTAGTACGAAAGGACCGGAAAAGTAGGGCCAATG-CCACTAGCA
CGCCCTATTTTCATCTATTGAATATAACTAAAATAGATAAGAAAAGATCACC--TAGTGC
CCAAAAACAGG---GTTGTTGAGGTGGCAGAGCCTGGTAAATGCAAAAGACCTAAGTCCT
TTAATCCAGAGGTTCAAATCCTCTTCTCAACTATGCTTCAGCCCATTTTACTCTATTTAA
TTAATCCCCTTGCCTATATTATCCCAATCCTTTTAGCCACAGCCTTCCTCACATTAATTG
AACGAAAAATTCTCGGCTACATACAATTCCGTAAAGGCCCAAATATTGTCGGACCCTACG
GTTTACTCCAACCCATCGCAGACGGTCTAAAACTATTCATTAAAGAACCTGTCCGTCCAT
CGATATCCTCTCCATTTCTATTCTTAATCACCCCCACAATAGCCCTAACACTGGCCCTAC
TCATATGAATACCCCTCCCTCTCCCTCACTCAATTATCAATCTTAACCTAGGTCTATTAT
TCATTCTAGCAATCTCAAGCCTTACTGTCTACACTATTTTAGGATCTGGATGAGCATCCA
ACTCAAAATACGCTCTAATAGGAGCATTACGTGCCGTAGCACAAACCATCTCATACGAAG
TAAGCTTAGGTCTTATCCTCTTATCAATAATCGTATTTGCTGGAGGATTTACCCTCCATA
CATTTAATCTAGCTCAAGAAACTATCTGACTTCTAATCCCAGGTTGACCATTAGCCCTAA
TATGATACATTTCAACCTTAGCAGAAACTAACCGAGCTCCATTTGACTTAACAGAAGGAG
AATCAGAACTAGTATCAGGATTTAACATTGAATATGCAGGGGGCCCATTTGCTCTATTCT
TCCTAGCCGAATACACCAATATCCTATTAATAAATACCCTATCAGTTATCTTATTTATAG
GAACCTCCTACAACCCTCTCTTCCCACAAATCTCAACACTCAGTCTTATAATAAAAGCTA
CACTACTAACATTCATCTTCCTATGAATTCGAGCATCTTACCCCCGCTTCCGCTATGATC
AACTTATACACTTAGTCTGAAAAAACTTCCTACCCCTCACCTTAGCAATTATTCTATGAC
ATATAGCCCTACCTCTCGCTACATCAAGCCTACCCCCAATCACCTAA------GGAAATG
TGCCTGAACTAAAGGACCACTTTGATAGAGTGGATAATGAGAGTTAAAACCTCTCCATTT
CCTTCTAGAAAAATAGGATTCGAACCTATATCTAAGAGATCAAAACCCTCCGTGTTTCCT
ATTACACTATTCCCT-----AGTAAAGTCAGCTAATAAAGCTTTTGGGCCCATACCCCAA
CCATGTTGGTTAAAATCCTTCCTTTACTAATGAACCCTACTGTATTAACCATCCTAATTT
CAAGTCTAGGCTTAGGAACCACTCTTACATTTATTGGATCACACTGACTCCTAGTATGAA
TAGGCCTTGAAATTAACACCTTAGCCATTACTCCCCTAATAATACGCCAACATCACCCAC
GAGCAGTAGAAGCCACCACAAAATATTTCATCATTCAAGCAACTGCCTCTGCTCTACTAT
TATTTGCTAGCATCACAAATGCTTGAACTTCAGGCGAATGAAGTTTAACTGAAATAACTA
ACCCAGCTTCTGCCACACTAGCATTAACCGCACTTGCCTTAAAAATCGGTCTCGCACCAC
TACACTTTTGACTACCCGAAGTCCTCCAAGGTTTAGATCTCACTACAGGACTCATCTTGT
CAACCTGACAAAAACTAGCCCCATTTGCTATCTTACTTCAATTACATCCCTTACTCAACC
CTAATCTATTATTATCCCTCGGAATTCTCTCAACAATTATTGGAGGATGAGGAGGACTTA
ACCAAACACAATTACGAAAAATCCTAGCCTACTCATCAATCGCAAACCTCGGATGAATAA
TCACAATTTTACATTATGCTCCTAACCTAACCCTACTTAACCTCATCCTATACATTATCA
TAACACTTACAACCTTTCTCCTATTTAAAACCTTTAACTCAACCAAAATTAATTCTATTG
CCTCATCATCAACCAAATCCCCCCTCCTATCTATCATCACTCTACTAACTCTCCTCTCCC
TAGGAGGACTACCTCCACTTTCTGGATTTATACCCAAATGATTAATCCTCCAAGAGCTAA
CAAAACAAAGTCTATTCATTCCAGCTACCATTATAGCCCTCATAGCTCTCCTTAGTCTAT
TCTTTTACCTACGTTTATGTTATGCTACAACACTAACTATAAACCCTAACCCAACTAACA
TATCATCATCTTGACGAACAAAACCCAACCACCCAACCCTTATCCTATTAACCTCAGCAA
CCCTATCCATCCTCCTCCTCCCCTTAACACCTATAATCTTTATACTCATCCCAT-AGAAA
TTTAGGTTAACAATAGACCAAAAGCCTTCAAAGCTTTAAGTAGAAGTGAAAATCCTCTAA
TTTCTGCTAAGACTTGCAAGACTCTATCTCACATCTTCTGAATGCAACTCAGATGCTTTA
ATTAAGCTAAAACC---TTCTAGACAGGCAGGCCTCGATCCTACAAAATCTTAGTTAACA
GCTAAGCGTTTAATCCAACGAACTTCTATCTAAG-CTT--TCTCCCGCCGCCATAAACAA
AGGCGG-----GAGAAAGCCCCGGGAGGGAA-CCAACCTCCATCTTTGGATTTGCAATCC
AACGTATAACAGCTACTTCAAGGCTTTGATAAGAAGAGGATTTTGACCTCTGTAAACGGA
GCTACAATCCGCCGCTT-A-TTCTCAGCCATCTTACCTGTGGCAATTAATCGTTGACTAT
TTTCTACCAACCACAAAGATATTGGCACCCTTTACCTGATTTTCGGTGCATGAGCAGGTA
TAGTTGGAACAGCCCTAAGTCTCCTAATTCGAGCTGAACTTGGGCAACCTGGATCACTCT
TAGGGGATGATCAGATTTACAATGTAATCGTAACCGCTCACGCTTTTGTAATAATCTTTT
TTATGGTCATACCAATTATAATTGGTGGTTTTGGAAATTGACTAGTTCCTTTAATAATTG
GTGCACCAGATATAGCCTTCCCACGAATAAATAACATAAGTTTCTGACTTCTTCCACCAT
CATTCCTTCTTCTCCTCGCCTCAGCTGGAGTAGAAGCTGGAGCAGGTACTGGTTGAACAG
TCTACCCTCCATTAGCTAGCAACCTAGCACATGCTGGACCATCTGTTGATTTAGCTATTT
TCTCTCTTCACTTAGCCGGTGTTTCATCAATTCTAGCCTCAATTAATTTTATTACAACTA
TTATTAATATAAAACCACCAGCCATTTCCCAATATCAAACACCATTATTTGTTTGATCTA
TTCTCGTAACCACTATTCTTCTTCTCCTATCACTTCCAGTTCTTGCAGCAGGGATTACAA
TATTACTTACAGATCGCAACCTTAATACTACATTCTTTGATCCTGCAGGTGGAGGAGACC
CAATCCTTTATCAACATTTATTTTGATTTTTTGGTCATCCTGAAGTTTATATCTTAATTT
TACCTGGTTTCGGAATAATCTCACATGTAGTAGCCTATTACTCAGGTAAAAAAGAACCAT
TCGGGTATATGGGTATAGTTTGAGCAATAATAGCAATTGGTCTACTTGGTTTTATTGTAT
GAGCCCATCATATATTCACAGTAGGAATAGATGTAGATACTCGAGCCTATTTCACCTCTG
CAACAATAATCATTGCTATCCCTACAGGTGTTAAAGTCTTTAGCTGATTAGCAACTCTTC
ATGGAGGATCTATTAAATGAGATACTCCTCTACTCTGAGCTTTAGGATTTATTTTCCTTT
TTACAGTAGGTGGTTTAACAGGAATTGTCCTAGCTAACTCCTCATTAGACATTGTTCTTC
ATGATACTTATTATGTAGTAGCTCACTTCCACTATGTTCTTTCAATAGGAGCAGTATTTG
CCATTATAGCAGGCCTTATTCACTGATTCCCCCTAATCTCTGGCTTTACTCTCCATCAAA
CCTGAACAAAAATCCAATTTACAGTTATATTTATTGGAGTAAACTTAACCTTCTTCCCTC
AACACTTCCTAGGTCTCGCAGGTATACCACGACGATACTCAGATTACCCAGACGCATATA
CCCTATGAAACGCAATTTCATCAATTGGCTCCTTAATTTCTCTCGTTGCTGTAATCATAT
TACTATTCATCATTTGAGAAGCATTTGCCTCAAAACGAGAAGTACTATCCGTTGAACTTC
CACATACAAATGTAGAATGACTACACGGTTGTCCTCCTCCTTATCATACCTACGAAGAAC
CAGCATTTGTTCAAGTCCAACGACCCTCTTTTT-AACAAGAAAGGAAGGAATTGAACCCC
CATATGCTGGTTTCAAGCCAACCACATCACCACTCTGTCACTTTCTTT-AT-AAGATACT
AGT-AAAATATATTACACTGCCTTGTCGGGACAGAATTGTGAGTTAAACTCTTACGTATC
TTATTTTACAATGGCACACCCCTCACAATTAGGATTTCAAGATGCAGCCTCCCCAGTTAT
GGAAGAACTTATTCATTTCCACGACCACACATTAATAATTGTATTCTTAATTAGCACCCT
AGTTCTCTATATTATTACAGCAATAGTCACAACTAAACTTACAAATAAATACATTCTTGA
TTCTCAAGAAATCGAAATCGTTTGAACCATCTTACCTGCTATTATCCTCATTATAATTGC
TCTCCCATCACTACGAATCTTATATCTCATAGACGAAATCAATGATCCACATCTAACCAT
TAAAGCTATAGGCCATCAATGATACTGAAGTTATGAATATACAGATTATGAAGACCTAGG
GTTTGATTCTTATATAATTCAAACTCAAGACTTAACTCCAGGCCAATTCCGTTTATTAGA
AACAGACCACCGTATAGTAGTACCTATAGAATCACCTATTCGAGTTCTAGTATCAGCAGA
AGATGTTCTACACTCATGAGCTGTTCCAGCTTTAGGCGTAAAAATAGATGCTGTTCCAGG
ACGACTTAACCAAACCGCCTTTATTGTTTCACGTCCTGGCATCTATTATGGCCAATGTTC
AGAAATTTGTGGTGCTAATCACAGCTTTATACCTATCGTAGTAGAAGCAGTTCCCTTAGA
ACACTTCGAAACCTGATCTTCATCAATACTAGAAGAAGCCTCATTAAGAAGCTAAACTGG
GCCTAGCATTAGCCTTTTAAGCTAAATATTGGTGATTCCCAACCACCCTTAATGATATGC
CTCAATTAAACCCTAACCCATGATTTTTAATCTTATTATTCTCATGAATTATCTTTCTTA
CTATCCTGCCAAACAAAATTACAAATCATCTATTCAACAATGACCCAACGCTAAAAAGTA
CTGAAAAACCTAAACCAAACCCCTGAAATTGACCATGATCATAAGCTTCTTCGACCAATT
CTTAAGCCCATCACTTATTGGAATCCCCCTTATCGCCCTAGCAATCTTAATTCCATGATT
AACCTTCCCAACCCCAACTAACCGATGATTAAGTAACCGATTAATTACTCTCCAAGCCTG
ATTCATTAACCGCTTTGTTTATCAACTTATACAACCAATCAACCTTGGAGGACATAAATG
AGCTATATTACTAACAGCCCTAATACTATTCCTAATCACCATTAACCTCTTAG-------
------------------------------------------------------------
-----------------GTCTTCTCCCATATACATTTACCCCTACAACACAACTTTCTCT
TAATATAGCATTTGCCCTCCCATTATGACTTACAACTGTATTAATTGGTATATTAAACCA
ACCTACAATTGCATTAGGCCACCTTCTTCCAGAAGGAACACCAACCCCTTTAATTCCAAT
TCTTATTATTATCGAAACTATTAGCCTATTTATTCGGCCATTAGCCTTAGGAGTCCGACT
AACTGCTAACTTAACAGCAGGCCATCTTCTAATACAATTAATTGCTACCGCAGCATTTGT
TCTCTTAACTATCATACCAACTGTAGCCTTATTAACTTCTATTATCCTATTCTTATTAAC
AATTCTAGAAGTAGCTGTAGCAATAATCCAAGCATATGTATTCGTCCTCCTATTAAGTTT
ATACCTACAAGAAAACGTATAATGGCTCACCAAGCACACGCATACCACATAGTTGACCCA
AGCCCATGACCCTTAACAGGAGCTACTGCTGCCCTTCTTATAACATCAGGTTTAGCTACC
TGATTCCATTTCCACTCACTTCTTCTCCTTTATTTAGGATTAACCCTTCTTTTCCTAACA
ATAATTCAATGGTGACGTGACGTTATTCGAGAAGGAACATTCCAAGGCCATCATACCCCT
CCTGTACAAAAAGGTCTTCGTTATGGGATAATCTTATTTATTACATCAGAAGTTTTCTTC
TTCTTAGGTTTTTTCTGAGCCTTCTATCATTCCAGCCTTGCACCAACCCCCGAACTAGGG
GGATGTTGACCACCAACAGGAATTAATCCTCTAGACCCATTCGAAGTCCCACTCTTAAAT
ACTGCAGTACTTTTAGCTTCAGGAGTAACCGTAACTTGAGCTCATCATAGTTTAATAGAA
GGTAATCGAAAAGAAGCAATTCAAGCCCTTACTTTAACTATCATCCTAGGAGTTTACTTC
ACATCCCTTCAAGCCATAGAATATTACGAAGCACCATTCACTATTGCCGACGGAGTCTAT
GGAACAACATTTTATGTTGCCACAGGATTTCATGGCCTCCACGTTATTATTGGTTCAACA
TTTCTAGCAGTTTGTCTTATACGACAAGTCCAATATCACTTTACATCAGAACATCACTTC
GGCTTCGAAGCCGCAGCATGATACTGACATTTTGTAGATGTAGTGTGATTATTCCTTTAT
GTATCCATCTATTGATGAGGCTCATAATTACTTTTCTAGTATAAATTAGTACAAGTGATT
TCCAATTACTTAATCTTGGTTAAAACCCAAGGAAAAGTAATGAACCTCATCATGTCGTCT
GTCGCGACCACGGCCCTGATTTCCCTAATCCTCGCTTTAATCGCATTTTGATTACCGTCA
CTAAACCCAGATAATGAAAAATTATCTCCCTATGAATGTGGTTTCGACCCATTAGGAAGT
GCCCGCCTTCCCTTTTCCCTACGTTTCTTCTTAGTAGCAATCTTATTCCTCCTATTTGAT
TTAGAAATTGCCCTCTTACTACCACTACCCTGAGGAAACCAATCATTAACACCACTCTCC
ACACTTCTTTGAACCACAATTATTCTAATTTTACTTACCCTAGGCCTCATCTACGAATGA
TTCCAAGGAGGACTTGAATGAGCAGAAT-AGATGTTTAGTCCAAATT-AAGACCGCTAAT
TTCGGCTTAGCAAATTATGGTGAAAATCCATAAACATCTTATGTCTCCTATATATTTTAG
TTTCACCTCAGCATTCATCCTAGGCTTAATAGGCCTCGCATTCAACCGCTCACATCTTTT
ATCCGCCCTCCTATGCCTTGAAGGTATAATACTTACCCTATTCATTGCCACCGCTATCTG
ATCCATAACATTAAACTCTACCTCTAGCTCCATTATCCCTATAATCCTCTTAACATTTTC
TGCTTGCGAAGCTAGCACAGGATTAGCCATCTTAGTTGCTGCTTCTCGTTCACATGGTTC
TGACAAACTACAAAACCTCAACCTACTCCAATGCTAAAAATTTTAATTCCAACAATCATA
CTATTTCCAACTACCTGATTTTCTCATAAAAAATGACTATGAACTACTACCTCTACCCAT
AGTCTCCTTATTGCTACAATAAGTCTATTCTGATTTAAATGAAACTCAGATATTGGCTGA
GACTTTTCTAACCAATATTTAGCCATTGATCCCTTATCTACTCCACTACTCATCCTTACA
TGCTGACTCTTACCGCTAATAATCCTAGCTAGCCAAAATCACATCTCTCCAGAACCTTTA
GCCCGACAACGAACCTACATTACCCTCCTAATTTCCCTACAATTTTTTCTCATCATAGCC
TTCTCTGCAACAGAAATAATCTTATTTTACATCATATTCGAAGCTACACTTATCCCAACA
CTCATTATTATTACACGATGAGGTAATCAAACAGAACGCTTAAATGCAGGAACTTATTTT
CTATTCTATACCTTAATTGGGTCCCTTCCATTACTTATTGCCCTATTATCCATACAAAAT
AACCTTGGCACCCTCTCAATATTTATTATTCAACATTCTCAACACATTAACCTCTATTCA
TGAACAGACAAATTCTGATGAACCGCCTGCATTATTGCCTTCCTTGTTAAAATACCACTC
TACGGAGTACATCTCTGACTACCAAAAGCCCACGTTGAAGCTCCAATCGCTGGCTCAATA
ATCCTAGCTGCCGTATTACTAAAACTAGGAGGTTACGGAATAATACGAATCATTATTATA
CTTAACCCCCTCACCAAAGAAATAGCTTATCCATTCTTAATCCTAGCTATCTGAGGTATC
GTAATAACTAGCTCTATCTGCTTACGACAAACAGATTTAAAATCTCTTATCGCCTATTCC
TCAGTTAGCCATATAGGCCTTGTCGCAGCAGCTATCCTCATCCAAACCCCATGAAGTTTT
GCAGGAGCAACAACACTAATAATTGCCCATGGTTTAATCTCATCAGCTTTATTCTGTCTA
GCCAATACTAACTATGAACGTATTCACAGCCGAACCCTTCTATTAGCTCGAGGAATCCAA
ATTATCCTCCCACTTATAGCAACCTGATGATTTCTCGCTAATCTCGCCAACCTTGCTCTA
CCCCCATCTCCAAACCTTATAGGAGAACTTTTCATCATTACATCACTATTTAACTGATCT
AACTGAACCTTAATCCTCACAGGCTCCGGAGTATTAATCACAGCCTCTTACTCCCTCTAC
ATATTCCTTATAACTCAACGAGGAACAACACCTAACCATCTTCTCTCACTTAACCCCTCC
CACACACGAGAACATCTCCTCCTTAATCTCCATATTATGCCCGTACTATTACTAATCCTT
AAGCCAGAACTTATCTGAGGCTGAACATTCTGTATTTATAGTTTAACTAAAACATTAGAT
TGTGGTTCTAAAGACAAAAGTTAAAACCTTTTTATCTACCGAGAGAGGTCCGG-GACACG
AAGATCTGCTAATTCTT-CTTATCATGGTTCGAGCCCATGACTCACTCAGCCCTTGAAAG
ATAACAGTAATCTATTGGTCTTAGGAACCAAAAACCCTTGGTGCAACTCCAAGCAAGAGC
TATGAATATTATCTTTAACTCATCCTTCCTTTTAATCTTTATTATCCTTACCTTCCCATT
AATCTCCTCTCTTTCACCCAAAGAACTCAAACCAAACTGATCTTCCTTATATGTAAAAAC
TGCCGTAAAAATCTCCTTTTTCATTAGCCTAATCCCTTTATTTATTTTTCTCGACCAAGG
TTTAGAATCAATCATTACCAACTGAAACTGAATAAATATAGGCCCATTTGACATTAACAT
AAGCTTCAAATTCGATTTATATTCAATCATCTTTACACCCGTAGCTTTATATGTTACCTG
ATCCATTCTCGAATTTGCTCTCTGATATATACATTCTGACCCTAACATAAACCGCTTCTT
CAAATATCTCCTACTATTCCTAATCTCAATAATCATCCTAGTTACTGCCAATAACATATT
CCAATTATTTATTGGCTGAGAAGGAGTTGGAATCATATCTTTCTTACTCATTGGCTGATG
ATATAGCCGAGCAGACGCTAATACAGCAGCACTACAAGCCGTCATCTATAACCGAATTGG
TGATATTGGACTAATCCTAAGCATAGCCTGACTAGCCACCAACCTCAACTCATGAGAAAT
CCACCAACTCTTCATTCTATCAAAAAACAAAGACCTAACCTTACCCCTCCTCGGTCTTGT
ATTAGCTGCAGCCGGAAAATCAGCACAATTTGGTCTACACCCATGACTACCCTCAGCCAT
AGAAGGTCCCACACCAGTATCAGCATTACTCCATTCAAGCACAATAGTTGTAGCAGGTAT
[truncated: 285,639 more chars]
