# Supplementary material for: Integrating portable qPCR and image recognition to combat illegal trade in sharks and rays
Source: Sci Rep. 2025 Nov 4;15:38629. doi: 10.1038/s41598-025-22370-y (PMC12586682; doi:10.1038/s41598-025-22370-y)
Supplement: Supplementary file 3 — Supplementary Material 3 [file 41598_2025_22370_MOESM3_ESM.micassay]

<?xml version="1.0"?>
<Assay xmlns:xsd="http://www.w3.org/2001/XMLSchema" xmlns:xsi="http://www.w3.org/2001/XMLSchema-instance" SchemaVersion="15" FileVersion="3">
  <Name>DNAID</Name>
  <ID>0b9b48f4-c674-494a-a12b-aa39a9c185e8</ID>
  <Brand>BMS</Brand>
  <Targets>
    <Target>
      <Name>DNAID-Elasmo</Name>
      <ID>c3185cc2-e438-41cd-b9df-eb75d49d10aa</ID>
      <Description>HRM Assay for Elasmobranchs</Description>
      <ForwardPrimer>
        <Name>Forward Primer</Name>
        <Sequence>ACGTCAGGTCGAGGTGTAG</Sequence>
        <FivePrimeModifier>
          <Name />
          <IsReporter>false</IsReporter>
          <ReporterColour>Green</ReporterColour>
          <ExcitationWavelengthNm>0</ExcitationWavelengthNm>
          <EmissionWavelengthNm>0</EmissionWavelengthNm>
        </FivePrimeModifier>
        <ThreePrimeModifier>
          <Name />
          <IsReporter>false</IsReporter>
          <ReporterColour>Green</ReporterColour>
          <ExcitationWavelengthNm>0</ExcitationWavelengthNm>
          <EmissionWavelengthNm>0</EmissionWavelengthNm>
        </ThreePrimeModifier>
        <IsAddedToReaction>true</IsAddedToReaction>
        <LiquidComponentID>0fd0338a-3732-4d81-986a-22927cc05f91</LiquidComponentID>
      </ForwardPrimer>
      <ReversePrimer>
        <Name>Reverse Primer</Name>
        <Sequence>ATGTTACGACTTGCCTCCTCTT</Sequence>
        <FivePrimeModifier>
          <Name />
          <IsReporter>false</IsReporter>
          <ReporterColour>Green</ReporterColour>
          <ExcitationWavelengthNm>0</ExcitationWavelengthNm>
          <EmissionWavelengthNm>0</EmissionWavelengthNm>
        </FivePrimeModifier>
        <ThreePrimeModifier>
          <Name />
          <IsReporter>false</IsReporter>
          <ReporterColour>Green</ReporterColour>
          <ExcitationWavelengthNm>0</ExcitationWavelengthNm>
          <EmissionWavelengthNm>0</EmissionWavelengthNm>
        </ThreePrimeModifier>
        <IsAddedToReaction>true</IsAddedToReaction>
        <LiquidComponentID>8dcce70d-c90e-4d8c-be72-6709406ad457</LiquidComponentID>
      </ReversePrimer>
      <ContainsAlleles>false</ContainsAlleles>
      <Probes />
      <Dye>
        <Name>SYTO® 9</Name>
        <IsReporter>true</IsReporter>
        <ReporterColour>Green</ReporterColour>
        <ExcitationWavelengthNm>0</ExcitationWavelengthNm>
        <EmissionWavelengthNm>0</EmissionWavelengthNm>
      </Dye>
      <AmpliconLength>242</AmpliconLength>
      <TubeNumber>1</TubeNumber>
      <AnalysisSettings>
        <HighResolutionMeltTargetSetting>
          <AutoGenerateOnRunCompletion>false</AutoGenerateOnRunCompletion>
          <LowNormalisationRegionTemp1>64</LowNormalisationRegionTemp1>
          <LowNormalisationRegionTemp2>66</LowNormalisationRegionTemp2>
          <HighNormalisationRegionTemp1>86</HighNormalisationRegionTemp1>
          <HighNormalisationRegionTemp2>88</HighNormalisationRegionTemp2>
          <GenotypeConfidenceLimitPercentage>90</GenotypeConfidenceLimitPercentage>
        </HighResolutionMeltTargetSetting>
        <GenotypingMeltTargetSetting>
          <AutoGenerateOnRunCompletion>False</AutoGenerateOnRunCompletion>
          <Threshold>0</Threshold>
          <ThresholdStart>60</ThresholdStart>
          <InvertFirstDerivative>True</InvertFirstDerivative>
          <Filtering>MediumFiltering</Filtering>
          <MeltTemperatureCategories />
          <MeltTemperatureGenotypes />
        </GenotypingMeltTargetSetting>
      </AnalysisSettings>
    </Target>
  </Targets>
  <ChemistryType>IntercalatingDye</ChemistryType>
  <ShowMicCompatibility>true</ShowMicCompatibility>
  <Profile>
    <TranslationRule Name="Standard TAQ" Version="3">
      <Settings>
        <OilInTubes xsi:nil="true" />
        <MinHoldTemperature xsi:nil="true" />
        <MinCyclingTemperature xsi:nil="true" />
        <MaxCyclingLongRangeTimeChangeSec xsi:nil="true" />
        <MinMeltTemperature xsi:nil="true" />
        <MaxCycles xsi:nil="true" />
        <MaxCyclingHoldTimeSecs xsi:nil="true" />
        <MaxInternalHoldTimeSecs xsi:nil="true" />
        <DisableEEPROMContinuousStatusStorage xsi:nil="true" />
        <EnableHighIntegralMode xsi:nil="true" />
        <EnableTemperatureControlLogging xsi:nil="true" />
      </Settings>
      <Rules>
        <ProfileTranslationRule StartTempRange="," TargetTempRange="," Operations="Hold, Cycling, Melt" OnceOnly="true">
          <Steps>
            <ProfileTranslationStep xsi:type="HighSpeedSpin" MaxSpinSeconds="60" />
            <ProfileTranslationStep xsi:type="Hold" HoldTime="60" Invisible="true" />
            <ProfileTranslationStep xsi:type="ChangeTemperature" AllowOvershoot="false" />
            <ProfileTranslationStep xsi:type="Hold" />
          </Steps>
        </ProfileTranslationRule>
        <ProfileTranslationRule StartTempRange="40,70" TargetTempRange="80," Operations="Cycling">
          <Steps>
            <ProfileTranslationStep xsi:type="ChangeTemperature" TargetTemperature="70" />
            <ProfileTranslationStep xsi:type="ChangeTemperature" TargetTemperature="80" RampRate="1" />
            <ProfileTranslationStep xsi:type="ChangeTemperature" />
            <ProfileTranslationStep xsi:type="Hold" />
          </Steps>
        </ProfileTranslationRule>
        <ProfileTranslationRule StartTempRange="70,80" TargetTempRange="80," Operations="Cycling">
          <Steps>
            <ProfileTranslationStep xsi:type="ChangeTemperature" TargetTemperature="80" RampRate="1" />
            <ProfileTranslationStep xsi:type="ChangeTemperature" />
            <ProfileTranslationStep xsi:type="Hold" />
          </Steps>
        </ProfileTranslationRule>
        <ProfileTranslationRule StartTempRange="40," TargetTempRange="40," Operations="Hold, Cycling, Melt">
          <Steps>
            <ProfileTranslationStep xsi:type="ChangeTemperature" />
            <ProfileTranslationStep xsi:type="Hold" />
          </Steps>
        </ProfileTranslationRule>
      </Rules>
    </TranslationRule>
    <Steps>
      <Step xsi:type="HoldStep">
        <ID>1c3e11fc-1d9e-4279-a269-7634bea4ce62</ID>
        <Name>Activation</Name>
        <Temperature>95</Temperature>
        <HoldTime>600</HoldTime>
      </Step>
      <Step xsi:type="CycleStep">
        <ID>6c3ed749-4aff-429e-ae86-49f04ebe6d38</ID>
        <AcquisitionConfiguration AllowMultiple="true">
          <Channels>
            <AcquisitionChannel>
              <Channel>Green</Channel>
              <Active>true</Active>
              <AutoGainLevel>Off</AutoGainLevel>
              <AutoGainTargetLevel>3</AutoGainTargetLevel>
              <AutoGainTube>-1</AutoGainTube>
            </AcquisitionChannel>
            <AcquisitionChannel>
              <Channel>Yellow</Channel>
              <Active>false</Active>
              <AutoGainLevel>Off</AutoGainLevel>
              <AutoGainTargetLevel>10</AutoGainTargetLevel>
              <AutoGainTube>-1</AutoGainTube>
            </AcquisitionChannel>
            <AcquisitionChannel>
              <Channel>Orange</Channel>
              <Active>false</Active>
              <AutoGainLevel>Off</AutoGainLevel>
              <AutoGainTargetLevel>10</AutoGainTargetLevel>
              <AutoGainTube>-1</AutoGainTube>
            </AcquisitionChannel>
            <AcquisitionChannel>
              <Channel>Red</Channel>
              <Active>false</Active>
              <AutoGainLevel>Off</AutoGainLevel>
              <AutoGainTargetLevel>10</AutoGainTargetLevel>
              <AutoGainTube>-1</AutoGainTube>
            </AcquisitionChannel>
          </Channels>
        </AcquisitionConfiguration>
        <Cycles>35</Cycles>
        <Points>
          <Point>
            <ID>fda3a156-c465-4c2b-b379-bb86f948fdd8</ID>
            <Temperature>95</Temperature>
            <HoldTime>15</HoldTime>
            <IsLongRange>false</IsLongRange>
            <LongRangeCount>0</LongRangeCount>
            <LongRangeCycleStep>1</LongRangeCycleStep>
            <LongRangeTimeChange>0</LongRangeTimeChange>
            <IsTouchDown>false</IsTouchDown>
            <TouchDownCount>0</TouchDownCount>
            <TouchDownCycleStep>1</TouchDownCycleStep>
            <TouchDownTemperatureChange>0</TouchDownTemperatureChange>
            <Acquiring>false</Acquiring>
          </Point>
          <Point>
            <ID>467d71d8-bea3-4708-b026-6d91589f3e73</ID>
            <Temperature>56</Temperature>
            <HoldTime>30</HoldTime>
            <IsLongRange>false</IsLongRange>
            <LongRangeCount>0</LongRangeCount>
            <LongRangeCycleStep>1</LongRangeCycleStep>
            <LongRangeTimeChange>0</LongRangeTimeChange>
            <IsTouchDown>false</IsTouchDown>
            <TouchDownCount>0</TouchDownCount>
            <TouchDownCycleStep>1</TouchDownCycleStep>
            <TouchDownTemperatureChange>0</TouchDownTemperatureChange>
            <Acquiring>false</Acquiring>
          </Point>
          <Point>
            <ID>f5893a62-3835-4506-8744-f833b1da1580</ID>
            <Temperature>72</Temperature>
            <HoldTime>30</HoldTime>
            <IsLongRange>false</IsLongRange>
            <LongRangeCount>0</LongRangeCount>
            <LongRangeCycleStep>1</LongRangeCycleStep>
            <LongRangeTimeChange>0</LongRangeTimeChange>
            <IsTouchDown>false</IsTouchDown>
            <TouchDownCount>0</TouchDownCount>
            <TouchDownCycleStep>1</TouchDownCycleStep>
            <TouchDownTemperatureChange>0</TouchDownTemperatureChange>
            <Acquiring>true</Acquiring>
          </Point>
        </Points>
        <PostCyclingHolds>
          <Hold>
            <ID>9c02d8d5-1707-4645-b9ca-6b291a494809</ID>
            <Name>Hold</Name>
            <Temperature>72</Temperature>
            <HoldTime>300</HoldTime>
          </Hold>
        </PostCyclingHolds>
      </Step>
      <Step xsi:type="MeltStep">
        <ID>763e6ee2-0bf1-475d-8de0-0c896ee226f3</ID>
        <AcquisitionConfiguration AllowMultiple="false">
          <Channels>
            <AcquisitionChannel>
              <Channel>Green</Channel>
              <Active>true</Active>
              <AutoGainLevel>Off</AutoGainLevel>
              <AutoGainTargetLevel>70</AutoGainTargetLevel>
              <AutoGainTube>-1</AutoGainTube>
            </AcquisitionChannel>
            <AcquisitionChannel>
              <Channel>Yellow</Channel>
              <Active>false</Active>
              <AutoGainLevel>Off</AutoGainLevel>
              <AutoGainTargetLevel>70</AutoGainTargetLevel>
              <AutoGainTube>-1</AutoGainTube>
            </AcquisitionChannel>
            <AcquisitionChannel>
              <Channel>Orange</Channel>
              <Active>false</Active>
              <AutoGainLevel>Off</AutoGainLevel>
              <AutoGainTargetLevel>70</AutoGainTargetLevel>
              <AutoGainTube>-1</AutoGainTube>
            </AcquisitionChannel>
            <AcquisitionChannel>
              <Channel>Red</Channel>
              <Active>false</Active>
              <AutoGainLevel>Off</AutoGainLevel>
              <AutoGainTargetLevel>70</AutoGainTargetLevel>
              <AutoGainTube>-1</AutoGainTube>
            </AcquisitionChannel>
          </Channels>
        </AcquisitionConfiguration>
        <Name>Melt</Name>
        <StartTemperature>60</StartTemperature>
        <StopTemperature>95</StopTemperature>
        <RampRate>0.1</RampRate>
        <PreconditioningHolds>
          <Hold>
            <ID>9021fa7d-0167-4d22-b082-4c26fa87a399</ID>
            <Name>Hold</Name>
            <Temperature>95</Temperature>
            <HoldTime>15</HoldTime>
          </Hold>
          <Hold>
            <ID>e98bee78-da85-4aa1-980b-98341e013a5a</ID>
            <Name>Hold</Name>
            <Temperature>60</Temperature>
            <HoldTime>60</HoldTime>
          </Hold>
        </PreconditioningHolds>
      </Step>
    </Steps>
  </Profile>
  <ReactionComponents>
    <Components>
      <LiquidComponent>
        <ID>be9acbd0-5795-42ad-a47d-cb8081573d65</ID>
        <Name>Water</Name>
        <Volume>3</Volume>
        <MixBeforeUse>false</MixBeforeUse>
        <IsViscous>false</IsViscous>
        <IsBubbly>false</IsBubbly>
        <AssayDefaultTubeTypeID>00000000-0000-0000-0000-000000000000</AssayDefaultTubeTypeID>
        <SelectedTubeTypeID>00000000-0000-0000-0000-000000000000</SelectedTubeTypeID>
        <StockConcentration>
          <Value>0</Value>
          <Units>CopiesuL</Units>
          <Type>StandardsConcentration</Type>
        </StockConcentration>
      </LiquidComponent>
      <LiquidComponent>
        <ID>3244fff9-e45d-46d8-81f5-fc201f200669</ID>
        <Name>Source Template</Name>
        <Volume>2</Volume>
        <MixBeforeUse>false</MixBeforeUse>
        <IsViscous>false</IsViscous>
        <IsBubbly>false</IsBubbly>
        <AssayDefaultTubeTypeID>00000000-0000-0000-0000-000000000000</AssayDefaultTubeTypeID>
        <SelectedTubeTypeID>00000000-0000-0000-0000-000000000000</SelectedTubeTypeID>
        <StockConcentration>
          <Value>0</Value>
          <Units>CopiesuL</Units>
          <Type>StandardsConcentration</Type>
        </StockConcentration>
      </LiquidComponent>
      <LiquidComponent>
        <ID>0fd0338a-3732-4d81-986a-22927cc05f91</ID>
        <Name>Forward Primer</Name>
        <Volume>2.5</Volume>
        <MixBeforeUse>false</MixBeforeUse>
        <IsViscous>false</IsViscous>
        <IsBubbly>false</IsBubbly>
        <AssayDefaultTubeTypeID>00000000-0000-0000-0000-000000000000</AssayDefaultTubeTypeID>
        <SelectedTubeTypeID>00000000-0000-0000-0000-000000000000</SelectedTubeTypeID>
        <StockConcentration>
          <Value>0</Value>
          <Units>CopiesuL</Units>
          <Type>StandardsConcentration</Type>
        </StockConcentration>
      </LiquidComponent>
      <LiquidComponent>
        <ID>8dcce70d-c90e-4d8c-be72-6709406ad457</ID>
        <Name>Reverse Primer</Name>
        <Volume>2.5</Volume>
        <MixBeforeUse>false</MixBeforeUse>
        <IsViscous>false</IsViscous>
        <IsBubbly>false</IsBubbly>
        <AssayDefaultTubeTypeID>00000000-0000-0000-0000-000000000000</AssayDefaultTubeTypeID>
        <SelectedTubeTypeID>00000000-0000-0000-0000-000000000000</SelectedTubeTypeID>
        <StockConcentration>
          <Value>0</Value>
          <Units>CopiesuL</Units>
          <Type>StandardsConcentration</Type>
        </StockConcentration>
      </LiquidComponent>
      <LiquidComponent>
        <ID>8572cf65-2448-4368-bb43-267ef7f46640</ID>
        <Name>MeltDoctor Master Mix</Name>
        <Volume>10</Volume>
        <MixBeforeUse>false</MixBeforeUse>
        <IsViscous>false</IsViscous>
        <IsBubbly>false</IsBubbly>
        <AssayDefaultTubeTypeID>00000000-0000-0000-0000-000000000000</AssayDefaultTubeTypeID>
        <SelectedTubeTypeID>00000000-0000-0000-0000-000000000000</SelectedTubeTypeID>
        <StockConcentration>
          <Value>0</Value>
          <Units>CopiesuL</Units>
          <Type>StandardsConcentration</Type>
        </StockConcentration>
      </LiquidComponent>
    </Components>
    <DisabledComponents />
    <DiluentComponent>
      <ID>be9acbd0-5795-42ad-a47d-cb8081573d65</ID>
      <Name>Water</Name>
      <Volume>0</Volume>
      <MixBeforeUse>false</MixBeforeUse>
      <IsViscous>false</IsViscous>
      <IsBubbly>false</IsBubbly>
      <AssayDefaultTubeTypeID>00000000-0000-0000-0000-000000000000</AssayDefaultTubeTypeID>
      <SelectedTubeTypeID>00000000-0000-0000-0000-000000000000</SelectedTubeTypeID>
      <StockConcentration>
        <Value>0</Value>
        <Units>CopiesuL</Units>
        <Type>StandardsConcentration</Type>
      </StockConcentration>
    </DiluentComponent>
  </ReactionComponents>
  <ReactionVolume>20</ReactionVolume>
  <Controls />
  <Signature>8ae350eb4f0c4018da8a363951283b162d048f228f4864c4b54612e5d0020be0</Signature>
  <AnalysisSettings />
  <DefaultTubes>
    <Tips />
    <Tubes />
    <TubeFamilies />
    <Plates />
    <PlateAdapters />
  </DefaultTubes>
</Assay>
