# Supplementary material for: Integrating portable qPCR and image recognition to combat illegal trade in sharks and rays
Source: Sci Rep. 2025 Nov 4;15:38629. doi: 10.1038/s41598-025-22370-y (PMC12586682; doi:10.1038/s41598-025-22370-y)
Supplement: Supplementary file 4 — Supplementary Material 4 [file 41598_2025_22370_MOESM4_ESM.fasta]

>DNAID_PositiveControl

ACGTCAGGTCGAGGTGTAGCAAATGAAGTGGGAAGAAATGGGCTACATTTTTTTCCAAAAATATACGAATGGTAAACTGAAAACACACCTAAAGGTGGATTTAGCAGTAAGAGGAGATCAGAATACTCCCCTGAAATCGGCTCTGGGATAAGCACACACCGCCCGTCACTCTCCTCAAAAAATAACTTACCCTTTTCCATAAATACATTTCTTCAACAAGAGGAGGCAAGTCGTAACAT
