# Supplementary material for: Integrating portable qPCR and image recognition to combat illegal trade in sharks and rays
Source: Sci Rep. 2025 Nov 4;15:38629. doi: 10.1038/s41598-025-22370-y (PMC12586682; doi:10.1038/s41598-025-22370-y)
Supplement: Supplementary file 6 — Supplementary Material 6 [file 41598_2025_22370_MOESM6_ESM.xlsx]

## Sheet: Sheet1
Species	21	32	33	52	54	55	56	59	62	64	84	85	86	113	114	118	119	123	124	125	128	130	137	149	150	151	177	181	182	185	188	189	190	191	192	193	194	197	198	199	203	204	206	208	209	210	211	212	213
Silky	A	G	A	T	T	C	C	A	T	T	C	A	C	G	G	T	C	A	T	A	C	C	T	T	A	A	A	A	T	A	T	A	C	C	C	T	T	C	C	A	A	T	C	T	T	T	C	T	T
Oceanic whitetip	.	.	.	.	.	.	.	.	.	.	.	.	.	.	.	.	.	.	.	.	.	T	.	.	.	.	-	G	.	.	C	.	.	T	.	C	C	.	.	.	.	C	.	.	.	.	.	.	A
Dusky	.	.	.	.	.	.	.	.	.	.	.	.	.	.	.	.	.	.	.	.	.	.	.	.	.	.	-	G	.	.	C	.	.	T	.	C	.	.	.	.	.	.	.	.	.	.	.	.	C
Sandbar	.	.	.	C	.	.	T	.	.	.	.	.	.	.	.	.	.	.	C	G	.	T	C	.	.	.	-	.	C	.	.	.	.	.	.	C	.	.	.	.	.	.	.	.	.	C	.	.	.
Silvertip	.	.	.	.	.	.	.	.	.	.	.	.	T	.	.	.	.	.	.	G	.	.	.	.	.	.	-	.	.	.	C	.	.	.	.	.	.	.	.	.	.	.	T	.	.	.	.	.	.
[truncated: 4 more columns]
